# Supplementary material for: SEMORE: SEgmentation and MORphological fingErprinting by machine learning automates super-resolution data analysis
Source: Nat Commun. 2024 Feb 26;15:1763. doi: 10.1038/s41467-024-46106-0 (PMC10897458; doi:10.1038/s41467-024-46106-0)
Supplement: Supplementary file 4 — Source Data [file 41467_2024_46106_MOESM4_ESM.xlsx]

## Sheet: Fig_1B_&_4A
X	Y	frame	cluster
1897.47	15339.4	1	20
1977.97	63010.3	1	-1
2762.19	56224.6	1	-1
3280.13	61348.6	1	-1
3286.16	77472.5	1	9
3552.29	44537.7	1	-1
4688.25	56072.9	1	-1
6678.64	60989.4	1	22
6824.06	66610.9	1	-1
6830.36	75845	1	-1
6934.72	63724.4	1	22
8378.26	49180.2	1	41
9009.36	21872.9	1	39
9154.66	28545.5	1	-1
9311.38	8264.49	1	5
10423.5	40049.4	1	-1
10918	29556	1	41
11201.6	21542.6	1	-1
11301.8	35307.2	1	41
11539.4	55862.4	1	41
11670.5	77572.9	1	9
11873.8	37627	1	-1
11898.7	39716.3	1	-1
11983.8	47827.3	1	41
12520.6	34210	1	41
12597.1	2275.45	1	5
12580.2	27548.6	1	-1
12703.7	61707.1	1	-1
13091.8	45615.7	1	-1
13907.5	37265.3	1	41
14151.9	15100.9	1	-1
14616.9	6848.38	1	5
14913.7	27544.1	1	36
15179.5	48551.4	1	41
15226.3	66923.7	1	31
15396	59747.4	1	34
15454	64108.9	1	31
15473.4	80252.9	1	13
16206.2	56941.9	1	-1
16461	30012.1	1	41
16932.6	25843.1	1	36
17321.5	75398.2	1	-1
17600.4	68602.1	1	16
17837.7	31756.7	1	41
18205.7	40100.9	1	41
18721.4	15224.1	1	-1
19725.4	10477.5	1	-1
19630.1	73451.1	1	15
20033.5	32361.2	1	-1
20994.7	29271.5	1	-1
21922.2	74732.8	1	-1
22866.2	75292.2	1	-1
23056.5	76376.3	1	14
23107.9	61713.9	1	-1
23308.9	78860.8	1	15
23591.8	956.825	1	-1
23666.8	44511.7	1	41
24522.2	4918.59	1	-1
24975.3	59234.3	1	-1
24870.7	37781.7	1	-1
25098.3	59280.7	1	-1
25249.4	30964.8	1	29
26095.5	70825.4	1	61
26260.4	14587.4	1	-1
26465.8	52916.7	1	35
26764.9	18287.5	1	-1
27678.4	71685.4	1	-1
28296.8	44855.9	1	-1
28299.8	63030.2	1	61
28696.8	35918	1	56
28554.8	62168.4	1	61
30946.9	26386.2	1	-1
30973.4	29343.9	1	-1
30938.8	80521.5	1	-1
33460.6	54827.3	1	-1
33864.2	35696	1	-1
34234.9	40980	1	54
36063	76964.8	1	79
36741.9	4313.61	1	12
36940.3	55846	1	-1
37227.5	72624.9	1	79
38501.2	41680.1	1	-1
39104.4	29914.5	1	48
39528.7	46584.5	1	58
40044.5	10850.1	1	12
39908	72791.3	1	79
40964.5	43170.3	1	59
40966.9	61906.4	1	-1
40978.8	73271.6	1	79
41242	80962.6	1	-1
41591.4	22468.6	1	66
42511.1	26739	1	43
42402.3	55818.1	1	-1
42630.4	7070.89	1	12
43236.8	1366.43	1	1
43105.1	75251.5	1	79
43789	80798.8	1	78
43952.5	24780.2	1	-1
43910.6	57038.5	1	79
44152.3	66859.4	1	79
44622	1399.02	1	1
44993.2	41582.9	1	-1
45162.2	24218.3	1	-1
45022.2	40546.5	1	60
45265	13896.8	1	19
45537.5	49157.8	1	-1
45728.6	69453.3	1	79
46263.6	73899.2	1	79
46933.4	19886.7	1	66
47101.4	49086.2	1	68
48789.1	62231	1	79
49456.5	70951.2	1	79
51354.4	69283.1	1	79
51569	35776.8	1	75
51397.3	70932.7	1	79
51904.4	67457.1	1	79
52626	43015.3	1	73
53139	52983.9	1	-1
55037.1	33201.1	1	75
55193.8	11798.5	1	28
55102.3	27763.2	1	75
55796.8	66895	1	79
55886.5	38153.6	1	75
56366.1	1701.4	1	2
56473.1	44544.5	1	-1
56650.5	16591.5	1	28
56647.8	74664.3	1	79
57168.4	32392.6	1	75
57199.5	36144.5	1	75
57454.6	43562.3	1	75
58229.6	35115.6	1	75
58437.7	34263.4	1	75
59276.4	39792.9	1	75
59987.8	73515.3	1	-1
60757.7	49068.4	1	-1
60990.8	8076.03	1	2
61104.2	22345.6	1	28
61265.8	9868.87	1	2
61232.7	71704.1	1	77
62153.2	51754	1	-1
62568.5	61175	1	32
62744.2	40266.2	1	75
62830.7	18935	1	28
63046.9	65207.6	1	77
63373.7	51442.1	1	-1
63316.6	60226.1	1	32
64397.4	49874.1	1	-1
64691.5	18400.7	1	28
64943.9	41767.6	1	75
64996.9	47494	1	76
65089.6	1214.73	1	-1
65328.2	21113.7	1	28
65504.9	39415.8	1	-1
66052.3	24016.9	1	25
66014.5	46299.6	1	75
66214.2	22981.1	1	25
66963.3	59519.6	1	32
67148.1	9959.08	1	27
67516.5	39275.1	1	75
67773.3	3187.06	1	0
68778.4	78694.2	1	-1
69571.8	29878	1	-1
69608.3	60527.5	1	-1
69513.5	64473.9	1	63
69785.5	34576.8	1	74
70147.5	11969.4	1	-1
72703.9	16434	1	-1
73062	20348.7	1	-1
73357.7	39273.8	1	-1
73526.7	74381.4	1	77
74286.3	71574.8	1	-1
76289.7	31416.1	1	-1
76649.7	75144.4	1	4
77422.6	61330.1	1	64
77722.8	54490.7	1	64
77928.7	34258.8	1	-1
77868.2	71093.5	1	18
78184.5	39201	1	-1
78874	50063.6	1	72
78953.6	69673	1	18
80658.8	46965.2	1	72
80646	64383.3	1	18
80817.3	59017	1	-1
80883	47818.8	1	72
81261.9	38622.3	1	-1
81427.3	63738.7	1	18
81444.9	44195.2	1	-1
81360.6	55453.1	1	-1
1237.91	31890.2	2	-1
1480.27	64199.8	2	-1
1874.42	15263.4	2	20
2046.4	62946.1	2	-1
3109.1	45715.9	2	-1
3246.29	21295.9	2	-1
3317.33	77404.6	2	9
3900.26	18954.6	2	20
4106.5	20637.9	2	-1
5354.16	43098.4	2	-1
5431.38	51926.7	2	-1
6969.9	63682.4	2	22
7322.24	61373.5	2	22
7656.02	34644.1	2	-1
8873.49	36514.1	2	-1
9392.48	8346.54	2	5
9701.35	43547.6	2	-1
10500	61871.7	2	-1
10650.9	63280.5	2	-1
10989.5	37348.5	2	-1
11236.7	21517.9	2	-1
11391.4	35208.7	2	41
11592.3	55799.7	2	41
11816.3	53211.2	2	41
11949.1	39679.7	2	-1
12044.2	47763.1	2	41
12602.3	27523.4	2	-1
12764.3	2219	2	5
14918.6	27573.8	2	36
15024.2	53586.7	2	41
15294.2	66939	2	31
15455.5	49456.7	2	41
15519.6	59639.1	2	34
15425	80294.5	2	13
15643.1	64078.6	2	31
16117.7	43593.4	2	-1
16519	29999.2	2	41
17302.1	21667.1	2	-1
17571.2	68402.3	2	16
18276.7	40108.8	2	41
18713.7	15214.5	2	-1
18736.5	56878.4	2	-1
18914.3	29513.7	2	-1
19334.2	46448.8	2	41
20063.8	32287.7	2	-1
21169.9	44051.5	2	41
22395.2	48908.4	2	41
22942.2	76315.3	2	14
23161.9	61681.2	2	-1
23350.6	78816.8	2	15
23649.9	919.691	2	-1
23871.8	36905.7	2	-1
24545.1	4809.65	2	-1
24902.3	37654	2	-1
26059.6	70704.2	2	61
26331	14589.3	2	-1
26475.4	52870.3	2	35
27780.1	71673.7	2	-1
27931	61455	2	-1
30162.4	44072.8	2	-1
30525.5	65773.2	2	-1
31048.2	26360	2	-1
31003.6	80443.9	2	-1
31362.6	56469.8	2	-1
32045.1	47583.6	2	-1
33154.7	26511.8	2	-1
33454.8	21981.1	2	51
33403.7	73124.7	2	79
33695.8	53545.3	2	-1
34265.4	40863	2	54
34648.3	37778.7	2	-1
35924.5	32634.6	2	-1
35924.3	76530.7	2	79
36635.6	4209.79	2	12
36913.2	55858.6	2	-1
37291	72579.6	2	79
38777.8	54999.3	2	-1
39040.6	29905.1	2	48
39746.1	56865.4	2	-1
40024.1	72502.3	2	79
40949	43094.4	2	59
41036.7	61846.6	2	-1
41652.2	22316.5	2	66
42567.8	50650.2	2	-1
42550.7	55720.1	2	-1
42661.9	6974.12	2	12
43031.4	4095.94	2	12
43061	43935.9	2	-1
43338.4	1233.74	2	1
43404.9	20265.1	2	66
43691.3	60516.6	2	79
43915.7	70609.2	2	79
43806.6	80729.9	2	78
43958.2	43417.7	2	-1
43992.2	56868.6	2	79
44209.6	41080.1	2	60
44210.8	66776.3	2	79
44601.7	52900.9	2	-1
45163.3	24250.8	2	-1
45105.4	40520.2	2	60
45044.4	41486.4	2	60
45191.2	54897.1	2	79
45245	13840.9	2	19
45194.5	57700.8	2	79
45977.3	29496.1	2	-1
46326.4	73827	2	79
47178.1	49119.2	2	68
47566	67684.1	2	79
47694.7	60505.2	2	79
48078.1	21349.1	2	66
48657.7	52309.7	2	71
48833.1	62174.5	2	79
49549.7	62799.3	2	79
49553	70906.7	2	79
49877.6	24973.9	2	66
49976.8	15159.2	2	-1
50456.8	52200.2	2	-1
50540.7	59590.5	2	79
50544	63094.3	2	79
51627.7	35857.1	2	75
51967.5	67409.4	2	79
53118.1	12997.6	2	28
53195.6	52914.4	2	-1
55922.2	38023.6	2	75
56429.9	1756.96	2	2
56599.6	35446.2	2	75
56727.2	16655	2	28
56707.8	74634	2	79
57457.2	43527.8	2	75
57899.1	3909.55	2	2
58496.7	34203.2	2	75
58524.9	36784.5	2	75
58690.7	60200.4	2	-1
58968.1	25860.8	2	-1
60150.8	16059.2	2	28
60061.5	73502.5	2	-1
61194.2	8107.98	2	2
61176.8	71666.4	2	77
62176.3	21697.4	2	28
62099.3	51726.9	2	-1
62787.8	55276.8	2	-1
62637	61172	2	32
63053.6	65241.2	2	77
63295.5	46849.1	2	-1
64689.9	18386.6	2	28
65048.9	47430.4	2	76
65345.2	21042.9	2	28
65620	80026.3	2	-1
65671.1	39379.3	2	-1
66169.3	28685.3	2	26
66299.3	22960.7	2	25
66901	59515.3	2	32
67262.9	10030.1	2	27
67787.9	3155.05	2	0
67724.1	38469.2	2	75
68582.6	5041.42	2	0
68798.5	34575.3	2	-1
69806.9	34459.6	2	74
69992	60465.1	2	-1
70163.1	11910	2	-1
70249.5	47836.9	2	75
71618.2	39269.2	2	75
72748	16373.2	2	-1
72974	42260.6	2	75
73116.7	20349.9	2	-1
73114.2	64736.3	2	-1
73388.1	39330.1	2	-1
74252	71525.1	2	-1
75116.2	41017.3	2	-1
76144.4	50020.3	2	-1
76608.1	38750.3	2	46
76590.1	59397.2	2	64
77399.4	17395.7	2	3
77760.9	54476.7	2	64
77907.1	71074.1	2	18
78651.5	28517.6	2	-1
78891.7	50027	2	72
79357.6	32856.6	2	-1
80751.7	46910.1	2	72
80742.7	64248.3	2	18
80956.7	47790.2	2	72
81350.5	14478.2	2	-1
81410.9	36071.1	2	-1
81357.5	41506.3	2	-1
1907.3	15298.4	3	20
2124.29	63015.1	3	-1
2863.09	56035.7	3	-1
3145.35	33400.4	3	-1
3357.74	77436.9	3	9
4173.99	46969.9	3	-1
4209.58	20631.7	3	-1
5474.89	43194.5	3	-1
5845.9	22146.2	3	-1
6289.48	52396.8	3	41
6690.88	60938.3	3	22
7029.72	63683.7	3	22
7242.94	30283.4	3	-1
9402.46	8389.71	3	5
10703.3	58682.3	3	-1
11311.8	21472.6	3	-1
11601.5	44012.5	3	-1
11651.3	55829.9	3	41
12012.2	39657.5	3	-1
12085.4	47767.3	3	41
12704.2	2336.32	3	5
12730.6	19441.5	3	-1
12908.2	44416.1	3	41
13242.7	59624	3	-1
13498.7	51613.3	3	41
14222.3	15083.2	3	-1
14977.3	27574.5	3	36
15305.2	66921.9	3	31
15523	59712.5	3	34
15560.9	80246.4	3	13
15738.4	64047.6	3	31
18172.6	40029.5	3	41
18345.4	68944.7	3	16
18520.3	46034.6	3	41
18740.8	31957.7	3	-1
18815.3	15251.8	3	-1
19422.9	31771.3	3	-1
19929.3	30397.6	3	-1
20096.5	32289.3	3	-1
19975.1	77411.1	3	15
21326.7	75411.8	3	15
21763.5	42939.4	3	41
22490.6	7965.8	3	-1
22922.7	75250	3	-1
23074.8	76256.9	3	14
23201.9	61674.5	3	-1
23331.8	27105.6	3	29
23361	78805.7	3	15
23693.7	914.982	3	-1
24338.4	78790.4	3	15
24601.7	4868.54	3	-1
24933.5	80242.9	3	-1
25447.3	71694.7	3	-1
25494.8	46437.1	3	-1
26347.4	14542.6	3	-1
26302.8	25735.9	3	-1
26504.4	52896.4	3	35
30106	12143.1	3	37
30072	23683.6	3	-1
31045.7	26373.1	3	-1
31057.6	80459.4	3	-1
31736.2	28204.2	3	-1
33241.2	26502.7	3	-1
33523.6	30617.1	3	-1
33552.8	53592.5	3	-1
34329.5	41134	3	54
35133.2	67919.7	3	79
35270.3	38121.3	3	54
36038	76531.5	3	79
36841	4216.74	3	12
37018.5	55885	3	-1
37284.9	72610.5	3	79
37778.3	43851.3	3	-1
38747.9	71702.3	3	79
39017.8	54852.5	3	-1
39012.7	72597.3	3	79
39165.3	29867	3	48
39132.1	48683.9	3	-1
39593.6	46670.9	3	58
39868.2	71693.7	3	79
39970	72496.8	3	79
40399.9	58889.7	3	-1
41094.2	61952.3	3	-1
41161	73159.2	3	79
41729.3	22425.5	3	66
42451.8	55853.5	3	-1
43356.2	1287.86	3	1
43734.5	20835.8	3	66
43848.1	80760.1	3	78
44004.5	56938.7	3	79
44238.3	66716.7	3	79
44708.5	45896.8	3	-1
45107.7	41528.3	3	60
45240	24284	3	-1
45160.6	40571.1	3	60
45330.1	13820.8	3	19
46323.5	73865.8	3	79
47139.4	49154.3	3	68
47352	22755.3	3	66
47835.4	65862.4	3	79
48669.4	52371.3	3	71
48900.1	62237.2	3	79
49511.4	70900.5	3	79
50015.6	15192.7	3	-1
50464.4	68426.4	3	79
50916.8	54883.5	3	79
51379.9	61425.6	3	79
51519.5	35760.7	3	75
52020.7	38154.6	3	-1
51889.1	69225.9	3	79
52749.8	64301.4	3	79
53078.2	52836.7	3	-1
53235.4	25877.6	3	-1
54962.6	50040.1	3	-1
55445.7	76441	3	-1
55593.6	51005.5	3	-1
55964.2	38065.3	3	75
56413.3	1697.56	3	2
56646.7	35447.1	3	75
56815.9	16651.7	3	28
56709.1	74684.5	3	79
57039.1	46869.5	3	-1
57602.7	36932.5	3	75
57494.7	43546	3	75
58259.7	37517.7	3	75
58470.1	34291.4	3	75
58777.9	60263.7	3	-1
60086.2	46169.7	3	-1
60073	73492.3	3	-1
61306.9	57506.8	3	-1
61333.8	71682.5	3	77
62233.4	51738.8	3	-1
62627.9	61168	3	32
63143.4	65199.3	3	77
63504.6	51349.4	3	-1
64474.4	49890.5	3	-1
65140.9	47496.3	3	76
65228.5	62837.7	3	-1
65398.5	21115.2	3	28
65583.3	43962.1	3	-1
65733.3	39325.6	3	-1
66051.1	28677.7	3	26
66260.6	46927	3	-1
66309.8	22814.3	3	25
67025.8	28516.8	3	26
66972.7	59530	3	32
67248.2	9977.04	3	27
67795.9	3181.15	3	0
68052.6	71760.6	3	77
68617.9	5083.64	3	0
68868.2	34614.8	3	-1
69967.8	34561.5	3	74
70319.6	11873.5	3	-1
71682.6	39212.9	3	75
72809.9	11968.6	3	-1
72780.2	16397.5	3	-1
73125.2	20346.4	3	-1
74348	71679	3	-1
74941.5	50640.8	3	-1
75528.9	28921.1	3	-1
76961.5	38423.4	3	46
77497.2	17433.4	3	3
77814.2	54503.1	3	64
77968.5	71092.7	3	18
78951.3	50120.7	3	72
79085.7	69797.8	3	18
80391	53669.3	3	-1
80730.2	46812.7	3	72
80719.8	64297.8	3	18
80964.5	47793.5	3	72
81323.4	38442.7	3	-1
81479.7	16814.9	3	-1
81407.6	33238.4	3	-1
81470.8	44356.8	3	-1
81312.9	66966.1	3	-1
931.068	79999.1	4	9
1406.54	68928.8	4	-1
1550.65	12253.6	4	20
1960.27	15346.3	4	20
2177.5	63001.7	4	-1
3431.27	77507.8	4	9
4385.05	20714.5	4	-1
5277.93	6696.4	4	-1
5561.86	43202.4	4	-1
6828.76	60928.4	4	22
7026.8	63746.5	4	22
7641.73	34485	4	-1
9104.01	18156.3	4	-1
9325.63	68479.3	4	-1
9863.15	81023.3	4	-1
10734.1	42678.8	4	-1
11384.8	21540.8	4	-1
11721.8	55876.2	4	41
11735.3	30691.3	4	41
11905.6	39656.6	4	-1
12141.7	47823.3	4	41
12286.7	55758.3	4	41
12825.8	2355.39	4	5
14267.7	15233.1	4	-1
14809.2	51944	4	41
15092.5	27563.4	4	36
15366.1	66986.1	4	31
15499.7	43094.1	4	-1
15491.5	49533.4	4	41
15634.6	59706.1	4	34
15552.8	80359.1	4	13
15770.5	64106.1	4	31
16183.3	16367.4	4	6
16834	30195.9	4	41
16966.2	75317.1	4	-1
17686.4	46634.7	4	41
17983.2	32077.2	4	41
18194.9	24915.4	4	-1
18332.4	40130.9	4	41
18414.6	68965.8	4	16
19100.7	20883.8	4	21
19736.6	10457.8	4	-1
19834.4	28572.7	4	-1
20161	32338.5	4	-1
20174.9	77363.2	4	15
21398.3	75407.3	4	15
21983.2	59070.1	4	-1
22617.2	7912.52	4	-1
22728.1	60120.7	4	-1
22853.6	78340.5	4	15
22925.7	75266.1	4	-1
23043.4	76388	4	14
23482.1	78860.5	4	15
23748.5	993.613	4	-1
23920.6	40460.9	4	-1
24724.9	4831.5	4	-1
25100.9	37656.7	4	-1
25330.9	63775.8	4	-1
26135.6	55440	4	-1
26234.7	70713.9	4	61
26385.3	14573.9	4	-1
26601.6	52916.5	4	35
29618	34550.4	4	-1
31216.6	26370	4	-1
32132.5	64931.2	4	-1
33173.4	17941.7	4	50
33355.6	26515.4	4	-1
33521.7	31413.5	4	-1
34420.6	40923.2	4	54
35028.1	50631.4	4	-1
35219.7	38143.9	4	54
35834.6	59484.6	4	-1
36059.3	32867.6	4	-1
36224.9	76950.6	4	79
36774.1	4311.4	4	12
37156.6	43689.4	4	-1
37023.8	55908.8	4	-1
37367.8	72632.2	4	79
38057.6	44701.8	4	-1
38801.5	37635.4	4	-1
39193.9	30016.8	4	48
39273.6	64823.4	4	79
39566.3	46607.8	4	58
39527.8	72290.5	4	79
40858.3	23113.9	4	-1
41691.1	22451.5	4	66
41693.7	47198	4	58
41760.2	59644.5	4	-1
42419.3	33274.6	4	48
42546.6	55784.6	4	-1
42750.7	7085.17	4	12
42946.1	45318.1	4	-1
43423.1	1353.42	4	1
43758.1	20895	4	66
43802.4	48682.3	4	60
43952.6	26765	4	-1
43936.3	80795	4	78
44102.5	56992.4	4	79
44291.5	66848.1	4	79
45146.4	41544.4	4	-1
45174	40585.8	4	60
45404.5	13822.8	4	-1
45336.1	24203.4	4	-1
46389.1	73877.3	4	79
47160.1	49194.7	4	68
48308.9	36953.4	4	-1
48737.5	52375.9	4	71
48969.8	62215.1	4	79
48914.3	78943	4	79
49075.2	75212.6	4	79
49650.3	44118.8	4	73
49615	70984.9	4	79
50161.4	39356.7	4	-1
50256.4	63903.7	4	79
51610.6	35886.6	4	75
52217.4	22009.6	4	-1
52792.1	64352.3	4	79
52909.3	69786.1	4	79
53144.8	39717.9	4	-1
53148.6	13092.7	4	28
53437.1	48172.5	4	-1
54905.4	59876.8	4	-1
54991	65304.3	4	79
55271.4	62216.5	4	-1
55690.2	28602.9	4	75
55998.1	38118.7	4	75
56161.2	65685.4	4	79
56511.3	1757.51	4	2
56818.3	16591.2	4	28
56775.6	74682	4	79
57050.9	35972.3	4	75
57585.5	43545.7	4	75
58259.5	15337.2	4	28
58812.2	34827.2	4	75
58831.9	60282	4	-1
59662.4	18102.9	4	28
60269.9	73553.1	4	77
61213.4	17057	4	28
61345.1	71631	4	77
61681.6	76785.8	4	-1
62274.9	51734.9	4	-1
62703.9	61215.7	4	32
63120.1	65238.4	4	77
64567.9	49910.4	4	-1
64780.2	18458.4	4	28
64975.4	41740.4	4	75
65234.4	47528	4	76
65449.2	21147.1	4	28
65810.3	39421.5	4	-1
67061.8	31337.5	4	-1
67056	59552.6	4	32
66980.3	71062.2	4	77
67347.4	10016.1	4	27
67276.4	68088.9	4	77
68324.5	58943	4	-1
68662.5	5113.32	4	0
68730.9	54754.9	4	-1
69948.8	34571.2	4	74
71430.6	50959.4	4	-1
72830.9	16419.5	4	-1
72836.3	12091.2	4	-1
74523	71493.1	4	-1
76987	38442	4	46
77897.9	54492.6	4	64
78017.2	60067.7	4	64
78027.3	71118.7	4	18
79022.2	50086.5	4	72
80257.7	14920	4	-1
80765	47016.3	4	72
80801.9	64436.3	4	18
80957.9	68582.3	4	18
81061.4	47820.9	4	72
81156	40611.1	4	-1
81366.5	38483.7	4	-1
81430.3	54533.9	4	-1
999.535	51972.5	5	-1
1932.93	15276	5	20
1997.16	63006.5	5	-1
3305.42	77464.6	5	9
3971.12	59447.5	5	-1
4085.62	20744.3	5	-1
4627.6	56516.2	5	-1
5282.03	76002.5	5	9
5279.43	79886.8	5	9
5915.44	60840.7	5	22
8354.63	30869.2	5	41
8701.4	49370.7	5	41
9457.15	8344.44	5	5
9627.4	81123.6	5	-1
9970.65	55036.3	5	41
11246.2	21520.3	5	-1
11606.3	55862.4	5	41
11948.6	39715.7	5	-1
12692.6	2234.77	5	5
13079.9	51162.6	5	41
14175.4	15030	5	-1
14972.9	27564	5	36
15336.3	49576.1	5	41
15248.8	67010.1	5	31
15428.8	59691.5	5	34
15634.4	64004.9	5	31
15554.5	80359.7	5	13
16072.8	62560.8	5	31
16694.7	29969.1	5	41
17017.8	65644.5	5	-1
18278.4	68975.9	5	16
18730.5	15256.7	5	-1
18974	20853.5	5	21
19407.9	31809.9	5	-1
20012.2	77342.9	5	15
20048.2	32328.3	5	-1
21254.7	75390.2	5	15
22391.4	7958.48	5	5
22681.9	41746	5	-1
22943.4	75220.6	5	-1
22948.2	76310	5	14
23171.5	61715.2	5	-1
23386.4	78845	5	15
23633.9	931.625	5	-1
24246.6	44576.7	5	-1
24489.5	51971.8	5	-1
24551.4	4869.78	5	-1
24653.1	25999.5	5	-1
25348.8	65232.4	5	61
26483.3	52910.9	5	35
27467.5	48599.6	5	-1
28458.9	30306.8	5	-1
30418.3	54657.2	5	-1
30546.3	53642	5	-1
30640.4	45767.2	5	-1
30976.1	26468.6	5	-1
31227.6	23343.8	5	-1
31438.1	35121.2	5	-1
31726.6	64395	5	61
33144.2	26509.8	5	-1
33399.8	61903.3	5	-1
33418.2	24221.5	5	51
33846.6	30335.6	5	-1
34202.2	40921.5	5	54
34821.7	26462	5	49
35088.6	32747.2	5	47
35234.5	42602.6	5	-1
36114.7	76894	5	79
36240.5	50523.5	5	-1
36787.4	4294.66	5	12
36994.5	55905.1	5	-1
37248.4	72588.1	5	79
39063.3	29878.6	5	48
39240	72089	5	79
39528.4	46541.6	5	58
39769.4	40135	5	59
40160.5	10773.3	5	12
40683.2	26688.6	5	44
42435.4	55772.3	5	-1
42605.5	7069.7	5	12
43247	1312.39	5	1
43615.2	76712.5	5	-1
43785.8	80831.6	5	78
43990.4	56957	5	79
44086	34693.2	5	48
44207.3	66835.8	5	79
45126.3	24239.9	5	-1
45042.2	40593	5	60
45020.3	41479.8	5	60
45256.4	13882.1	5	19
46258.1	73864.1	5	79
46963.7	46150.6	5	-1
47041.5	49230.8	5	68
48614	52347.1	5	71
48906.9	39185.9	5	73
48847.5	62206.6	5	79
48976.9	75138.8	5	79
49050	59306.7	5	79
49002.8	61371.4	5	79
49341.6	57937.6	5	79
49451.6	70970.5	5	79
51412.4	55134.7	5	79
51613.4	35831.1	5	75
51834.6	57524.7	5	79
52672.7	64218.3	5	79
53146	13015.9	5	28
53773.4	43303.3	5	-1
54065.4	48709.6	5	-1
54286.7	5130.93	5	2
54644.7	71722.5	5	79
55915.5	38083.2	5	75
56110	9836.59	5	28
56382.5	1765.33	5	2
56526.7	66923.3	5	79
56696.1	16627.1	5	28
56693.9	74657.7	5	79
56870.5	49091	5	-1
57411	35555.6	5	75
57455.9	43525.1	5	75
57698.5	36245.4	5	75
57754.4	60702.2	5	-1
58148.7	15350.4	5	28
58638.7	34538.3	5	75
58689.6	60248.9	5	-1
60003.1	73506	5	-1
60051.2	16061.2	5	28
61051.5	8157.54	5	2
61200.6	51693.5	5	-1
61227.6	71766.6	5	77
61595.2	54672.8	5	-1
62048.2	51753.1	5	-1
62610.1	44152.8	5	-1
62599	61175.2	5	32
62856.7	42618.4	5	75
63050.5	65251.5	5	77
63473.3	40085.1	5	75
63814	36563.4	5	75
64091.9	52823.9	5	-1
64393.6	49805.7	5	-1
64730.1	18435.2	5	28
64857.7	33827.5	5	-1
64956.7	47601.7	5	76
64958.7	1294.52	5	-1
65411	21100.8	5	28
65717.9	39371.5	5	-1
65985.5	40541.2	5	75
66111.9	28706.8	5	26
66908	59599.3	5	32
67183	9988.58	5	27
68327.9	43518.7	5	75
68596.2	5140.56	5	0
68802.5	34538.7	5	-1
69677.6	44229.7	5	75
69755.4	80430	5	-1
69907.8	34522.7	5	74
69983.5	31517.3	5	-1
72713.6	16413.4	5	-1
73091.7	20342.6	5	-1
73420.3	23605.2	5	25
76158.8	12131.4	5	-1
76896.1	38456.5	5	46
77773.2	54470.1	5	64
77945.8	71111.9	5	18
78597.5	58601.5	5	64
78888.6	50092.1	5	72
78946.4	69638	5	18
80787.6	46966.4	5	72
80675.4	64354.3	5	18
80915.3	47799.6	5	72
81384.3	28281.8	5	17
81356.4	36263	5	-1
81375	44229.9	5	-1
81369.4	54143.6	5	-1
966.009	52061.9	6	-1
1764.98	50061	6	-1
1896.24	15322.7	6	20
2039.87	62999.4	6	-1
3261.78	77478.1	6	9
3915.22	59497.8	6	33
4108.69	20683.1	6	-1
4638.41	44535.6	6	-1
5887.33	60856	6	22
6915.66	63737	6	22
9441.31	8374.66	6	5
10078.5	61848	6	-1
11205.7	62116.7	6	-1
11597.5	55930.8	6	41
11839.7	39822.1	6	-1
11849.1	41051	6	-1
12634.7	2383.07	6	5
13180.7	533.628	6	-1
13415.4	62009.1	6	-1
14105.8	15059	6	-1
14399.3	37697.1	6	41
14294.1	49499.2	6	41
14829.8	27573.3	6	36
15160	67039	6	31
15311.1	49541.5	6	41
15430	59655.3	6	34
15424.7	80200.9	6	13
15621.8	52745.1	6	41
15610.9	64067.4	6	31
16642.4	30017.3	6	41
16508.5	36963.4	6	-1
18237.3	69007.5	6	16
18665.7	44099.6	6	41
18842.4	48366.2	6	-1
18965.5	20944.8	6	21
19055.1	61469.2	6	-1
19250	46945.1	6	41
19467	28324.1	6	-1
19425.1	56604.5	6	41
19717.5	10328.8	6	-1
19996.2	32357.1	6	-1
20956.6	6602.95	6	5
21223.4	75408.5	6	15
21418.3	35754.1	6	-1
22390.4	8002.87	6	-1
22842.2	76326.4	6	14
23074.6	61775.9	6	-1
23301.1	70108.2	6	-1
23321.9	78886.2	6	15
23492.6	35898.1	6	-1
23583	985.02	6	-1
24511	4857.23	6	-1
24961.8	37681	6	-1
25866.6	20677.3	6	-1
25889.6	49527.4	6	-1
26106.9	4641.7	6	-1
26049.5	70714.3	6	61
27029.8	46876.3	6	-1
27390.6	54472.9	6	35
28600.6	35974.1	6	56
30977.6	26345.6	6	-1
31035.5	75560.9	6	-1
31335.9	35188.3	6	-1
31949.4	24934.6	6	-1
33113.6	26537.4	6	-1
34266.7	40948.9	6	54
35669.4	32682.3	6	-1
36067.3	76941.4	6	79
36280.9	25870.5	6	49
36723	4292.09	6	12
36901.9	55915.7	6	-1
37213	72684	6	79
37778.9	51484.1	6	-1
38149.3	69944.7	6	79
38925.6	30095.8	6	48
38916.4	30029.1	6	48
39205.9	72124.4	6	79
39369.1	46616.9	6	58
40265.5	16725.4	6	19
40593.9	35120.7	6	-1
41019.9	73238.6	6	79
42503.3	55772.6	6	-1
42605.1	7106.04	6	12
42775.3	47201.6	6	-1
43241.8	1290.48	6	1
43351.5	60164.8	6	79
43851.8	57034.7	6	79
43782.5	80807.1	6	78
43988.6	52372.4	6	-1
44221.4	66873.8	6	79
44430.7	58786.4	6	79
45089.1	24295.6	6	-1
45066	40563	6	60
45266.4	13924.7	6	19
46047.9	46935.1	6	-1
46258.9	73882.8	6	79
46690.6	55481.8	6	79
46743	55987.6	6	79
47027.4	49176.3	6	68
46954.8	63284.1	6	-1
47097.6	33714.5	6	-1
47380.5	32110.7	6	-1
48476.5	45837.1	6	-1
48581.7	52371.4	6	71
48782.7	62288.3	6	79
48932.2	75102.2	6	79
49421.4	70993.9	6	79
50210.5	77720.7	6	79
50350.1	79999.9	6	-1
50965.2	23419.1	6	66
50985.3	31500.6	6	-1
51480.4	35850.7	6	75
52386.7	49084.8	6	-1
52609.2	31019.8	6	-1
52836.4	39756.8	6	-1
53079	13089.2	6	28
54560.9	33396.3	6	75
54733.8	62207.7	6	-1
55621.2	66063.8	6	79
55894.4	38110.2	6	75
56041.5	9918.38	6	28
56322.5	1749.68	6	2
56510.8	35530.7	6	75
56507.3	66929.7	6	79
56618.3	74641.5	6	79
57381.5	43625.5	6	75
57921.2	36471.9	6	75
58052	15398.8	6	28
58636.5	60292.5	6	-1
58726.2	77572.3	6	-1
59021.5	36615.2	6	75
60146.2	28129.5	6	75
60981.9	8153.56	6	2
61979.4	51799.6	6	-1
62576.4	61189	6	32
62884.2	65396.2	6	77
63761.1	36565.1	6	75
64143	52810.9	6	-1
65007.6	47510.3	6	76
65163.9	49186.9	6	-1
65724.4	10328.6	6	-1
65647.3	39424.8	6	-1
66140.1	28776.1	6	26
66847.2	59490.8	6	32
66900.9	76019.6	6	-1
67164	10021	6	27
68515.5	5142.44	6	0
68715	34649.2	6	-1
69805.7	34568.5	6	74
71602.8	39292.5	6	75
72645	16475.3	6	-1
73899.9	57908.5	6	64
75052.3	65513.6	6	-1
76098.3	12211.5	6	-1
76639.7	75311.7	6	4
76662.2	51555.6	6	-1
76841.7	38503	6	46
77335.6	59294.5	6	64
77804.2	54749.2	6	64
77877	71110.9	6	18
78138.2	11274.7	6	-1
78837.6	50180.7	6	72
79718	47943.5	6	72
80707.8	46980.4	6	72
80770.9	68568.3	6	18
80952.2	47922.3	6	72
81307.9	38451.4	6	-1
704.663	72237.2	7	-1
1037.27	52030.1	7	-1
1913.16	15327	7	20
1902.39	42551.8	7	-1
2092.6	62949.5	7	-1
3348.27	77471.6	7	9
3481.24	48947.4	7	-1
5366.76	43214.3	7	-1
5954.08	60821.6	7	22
6955.85	63792.6	7	22
8580.07	22684	7	-1
9482.76	8353.79	7	5
10030.2	41396.7	7	-1
10634.8	18480.5	7	-1
11627.8	55856.5	7	41
11990.7	39753.6	7	-1
11917.6	81062.7	7	-1
12641.8	2375.93	7	5
14087.8	37432.3	7	41
13962.6	51822.6	7	41
15014.5	27538.5	7	36
15322.5	49462.5	7	41
15338.3	67020	7	31
15450.1	41367.1	7	-1
15518.6	80239.1	7	13
15730.2	64067.3	7	31
16781.3	29945.6	7	41
18283.4	68983.4	7	16
18538.9	10011.1	7	5
18721.2	15277.5	7	-1
19074.8	20900.6	7	21
20077.8	77441.4	7	15
21286.5	75421.1	7	15
21989.4	61343.9	7	-1
22261.2	64983.9	7	-1
22417.3	47169.2	7	-1
23000.1	76314.8	7	14
23178	61723.1	7	-1
23387.9	70102.1	7	-1
23383.7	78889.5	7	15
23676.7	942.441	7	-1
24408	10013.6	7	5
24591.5	4822.49	7	-1
24963.7	37752.9	7	-1
25005.3	59525.4	7	-1
25419.2	63312.6	7	-1
26264.8	70718.5	7	61
26528.8	52928.8	7	35
27988.3	63088.9	7	61
28666.7	35923.3	7	56
29200.5	13051.3	7	-1
30874.9	52688.5	7	-1
31029	26346.7	7	-1
30983	75630.2	7	-1
31347.5	36165.2	7	-1
31419.9	35177.3	7	-1
32274.5	72693.9	7	-1
32375.9	29427	7	-1
33269.6	26567.2	7	-1
33773.1	63805.7	7	-1
34067	19169.5	7	51
34357.6	40930.3	7	54
34881.3	26611.2	7	49
36016.6	32674.5	7	-1
36139.5	76916.8	7	79
36770.2	4203.57	7	12
36820	27462.2	7	-1
37015.6	55902.3	7	-1
37083.1	46231.3	7	-1
37423.7	49359.6	7	58
39136.4	29914.2	7	48
39293.2	54501.1	7	-1
39269.4	72117.3	7	79
39700.3	40782.5	7	59
39557.8	46672.4	7	58
40146.2	50004.7	7	58
40130.8	10824.2	7	12
40869.3	3471.32	7	12
40944.4	58033.9	7	-1
41370	49021.7	7	-1
41771.1	45028	7	59
42193.5	5035.21	7	12
42159.9	12894.5	7	19
42132.2	40753.9	7	-1
42488	55848.8	7	-1
42702.2	7045.18	7	12
43364.7	1330.32	7	1
43379.2	60194.3	7	79
43622	40093	7	60
43879	50115.6	7	60
43969.3	80822.5	7	78
44050.6	56975.2	7	79
44248	20841.2	7	66
44273.4	66842.3	7	79
44359.1	58287.7	7	-1
44606.6	55526.1	7	79
45066.2	40647.4	7	60
45332.9	13869.3	7	-1
45678.8	48922.6	7	-1
45919.5	33661.8	7	-1
46163.1	58062.8	7	79
46330.1	73887.3	7	79
46820	55987.9	7	79
47012	42785.9	7	-1
47172.2	49124	7	68
47094.9	61380.5	7	79
47438	78204.6	7	79
47826.6	60095.7	7	79
48646.4	52352.3	7	71
48501.8	56354.1	7	79
48856.3	62252.5	7	79
49018	75169	7	79
49597.5	19254.9	7	66
49592.6	70981.4	7	79
49718.3	63086.4	7	79
50965.6	47215.5	7	53
51505	35931.5	7	75
52691.3	31024.8	7	75
52887	37150.3	7	75
53086.8	13035.1	7	28
53014.9	39693.1	7	-1
54249.9	5067.03	7	2
55129.2	41065.8	7	75
55841.2	38105.6	7	75
56572.3	66912.9	7	79
56712.8	74700.9	7	79
57436.1	43576.2	7	75
58018.5	36306.1	7	75
58132.7	15356.4	7	28
58707	60279.8	7	-1
59467.4	36518.2	7	75
60033	64714.2	7	-1
60305.9	28160.7	7	75
60742.2	56991.2	7	-1
61068.7	8161.58	7	2
61288.6	44057.7	7	-1
61397	55018.1	7	-1
62135.4	51766.7	7	-1
63120.6	65264.3	7	77
63363	51269	7	-1
63907.3	36598.7	7	75
64173.4	52878.7	7	-1
64852.4	18492.4	7	28
65032.6	39389.6	7	-1
65124.3	47511.7	7	76
65878	41047.6	7	75
66961.2	59572.7	7	32
67237.6	9967.93	7	27
68228.2	42154.7	7	75
68602.7	5094.92	7	0
68823.4	34636.8	7	-1
69214.4	72182.4	7	77
69435.6	39994.7	7	75
69870.3	34596	7	74
71578.9	39275.7	7	75
72757.3	16395.6	7	-1
73107.6	36998.4	7	-1
73522.5	28887	7	-1
74549.1	55390.5	7	64
76184.8	12181.3	7	-1
76742.8	75119.7	7	4
76949.1	38471.3	7	46
77811.3	54537.9	7	64
77915.2	71237.1	7	18
78128.7	70595.6	7	18
78386.7	31287.8	7	-1
78805.3	40382.1	7	-1
78929.5	50193	7	72
79097.2	69653.8	7	18
80013	48506.6	7	72
80718	64326.2	7	18
80819	46971.2	7	72
80864.2	68566.1	7	18
81376.2	38465.4	7	-1
81265.8	51276.3	7	-1
81413.3	61626.2	7	-1
81348.8	62686.8	7	18
81422.5	76240.6	7	-1
1055.75	51986.5	8	-1
2016.04	15261.3	8	20
2242.58	22170.2	8	30
2111.83	62909.2	8	-1
3320.65	80868.2	8	9
3383.73	77448	8	9
3873.98	66737.9	8	-1
4241.84	20678.3	8	-1
4663.65	36980.4	8	-1
5483.96	43172.5	8	-1
5686.35	25098.5	8	30
5977.2	60791.3	8	22
6318.35	9810.38	8	5
7046.83	63691.2	8	22
7380.06	58312.3	8	-1
7396.97	25393.6	8	-1
7883.42	57391.1	8	-1
7975.17	59713	8	-1
8080.72	42108.7	8	-1
9398.57	8240.59	8	5
9856.49	80912.1	8	-1
10257.8	27680.2	8	-1
10954.5	45071.6	8	-1
11764	55845.8	8	41
12056.9	51394.6	8	41
12400.2	35402.1	8	41
12839.7	2269.61	8	5
13256.2	534.45	8	-1
13769.4	65323.4	8	-1
14383.2	37602.9	8	41
15027.8	27574.9	8	36
15295	66843.5	8	31
15543.3	59755.7	8	34
15359.1	80266.3	8	13
15569.4	49433.9	8	41
15627.6	64027.7	8	31
16606.3	64547.4	8	31
16779.7	30024.2	8	41
17388.5	37841.8	8	41
17483.1	68432.5	8	16
18317	68945.9	8	16
18531.2	52190.9	8	41
18738.7	15180.1	8	-1
19058.1	20955.6	8	21
19076.8	64940.6	8	-1
20053.5	77409.4	8	15
20597.7	20743.7	8	21
21337.3	75384.4	8	15
22038.2	54484.3	8	-1
23256.9	61651.1	8	-1
23312.9	76425.8	8	14
23421.9	78829.5	8	15
24609.2	4839.15	8	-1
24731.1	67101	8	-1
24901.2	48625.1	8	-1
25058.1	37570.9	8	-1
26571	52857	8	35
27280.8	29403.2	8	29
27352.2	37400.9	8	-1
27671.8	58619.3	8	-1
28066.2	28383.5	8	29
27982.5	53560.5	8	-1
29800.9	38683.4	8	57
30260.2	54699.1	8	-1
30845.2	15994.9	8	-1
31061	26306.6	8	-1
31128.5	75541.4	8	-1
31496.8	35121.7	8	-1
31417.9	51971.8	8	-1
33268	26567.6	8	-1
35139.4	38110.4	8	54
35730.5	40584.8	8	-1
36195.7	76899	8	79
36415.6	47393.7	8	-1
36782.8	4296.61	8	12
37092.3	52319.5	8	-1
37024.9	55891	8	-1
37497.7	27575.4	8	-1
37745.7	62746.2	8	79
38726.9	6869.42	8	12
39138.2	29818.1	8	48
39335.6	72098.5	8	79
39562.6	46651.9	8	58
40410.1	61760.6	8	-1
41087	73087.9	8	79
41476.4	58091.3	8	-1
42070.3	12909.5	8	19
41994	36244.3	8	-1
42508.9	55773.4	8	-1
42720.8	7047.13	8	12
42810.9	9924.82	8	12
43087.7	46981.9	8	-1
43214.6	54356.7	8	-1
43347.5	1266.79	8	1
43433.9	59960.8	8	79
43915	80715.7	8	78
44018.1	56948.4	8	79
44264	66802.2	8	79
44517.7	3777.29	8	-1
45337.1	13884.5	8	-1
46360.4	73823.6	8	79
46828.4	55874.5	8	79
47215.7	49151	8	68
47808.1	30763.1	8	-1
48504.3	56661.9	8	79
48615.1	36040.7	8	-1
48716.2	33367.8	8	-1
48700.2	52318	8	71
48940.2	62228	8	79
49070	75085.1	8	79
49534.4	70875	8	79
49654.1	29683	8	-1
49906.5	73153.6	8	79
50849.4	44133.3	8	73
50806.3	63830.4	8	79
51609.7	35813.9	8	75
52576.5	47690.4	8	-1
52974.9	37535.7	8	-1
53095	31618.9	8	75
53149	39654.6	8	-1
54373.5	4959.99	8	2
54693.3	36675.3	8	75
54750	27562.5	8	-1
54807.5	44223.4	8	-1
55115.8	35857.6	8	75
55126.4	67975.7	8	79
55323.4	28453.5	8	75
55965.5	38073.4	8	75
56102.9	9796.04	8	28
56585.1	66939.8	8	79
56768.4	16551	8	28
56768.9	74629.6	8	79
56975.2	36538.7	8	75
56901.1	64513.5	8	-1
57174.8	61063.8	8	-1
57573.7	40153.3	8	75
57546.9	43522.6	8	75
57868	36431.5	8	75
58216	15335.9	8	28
58498	4503.95	8	2
58764.9	60195.5	8	-1
60351.3	28076.8	8	75
60864.4	16806.8	8	28
61041.6	8030.07	8	2
61049.4	78464.3	8	-1
61594.8	19019.5	8	28
61914.9	56860.4	8	-1
62153.3	51787.4	8	-1
63027.2	65298.4	8	77
63871.5	36518.6	8	75
64798	18583	8	28
65135.1	47461.1	8	76
66144.3	42368.8	8	75
67014.7	59483.1	8	32
67306	9919.54	8	27
67505.8	44933.1	8	75
67405.6	70747.7	8	77
67866.7	22651.7	8	-1
67823.8	61231.1	8	-1
68637.7	5057.3	8	0
68901.1	34571.3	8	-1
69837.9	34507	8	74
70283.7	48304.3	8	75
70817.7	55586.2	8	-1
72460.2	67829.4	8	-1
72813.1	16375.2	8	-1
72743.5	57577.4	8	64
74365.9	71465.6	8	-1
75690.4	44823.8	8	-1
76253.9	12204.6	8	-1
77052	38399.6	8	46
77823.4	54469.8	8	64
77909.5	71224.5	8	18
77979.1	58718.1	8	64
78178.3	70507.9	8	18
78966	50082	8	72
79714	53558.8	8	-1
80591.5	55032.6	8	-1
80639.6	64212.6	8	18
80797.1	46896.3	8	72
80909.5	68501	8	18
81344.9	38432.1	8	-1
81391.6	15336.6	8	-1
81355.2	26134.6	8	-1
81596.4	33819.5	8	-1
2162.29	62965.5	9	-1
3123.61	77420.5	9	9
3394.64	77461.2	9	9
3629.24	47206.4	9	-1
4320.68	20669.6	9	-1
5063.39	48276.6	9	-1
5455.53	36313.7	9	-1
6008.54	60839.6	9	22
6314.9	48287.6	9	-1
7067.99	63678.6	9	22
7645.36	48960.2	9	41
8740.7	30796.1	9	41
10784.3	61945	9	-1
11683.9	55886.4	9	41
12212.8	53550.9	9	41
12794.4	2296.79	9	5
12991	52883.7	9	41
14029.7	52028.9	9	41
15004.2	27604.8	9	36
15169.8	29434.9	9	41
15102.6	68182.2	9	-1
15272.3	66997.6	9	31
15388.3	42675.4	9	-1
15518.9	80225.7	9	13
15541.5	59791.8	9	34
15702.2	64060.7	9	31
16740.8	29978.8	9	41
17589.3	68583.1	9	16
18361.2	40988	9	41
18343.5	68951.9	9	16
18741.8	15245.2	9	-1
19042.8	20913.2	9	21
19697.2	42442.2	9	41
19862	33354.4	9	-1
20287.7	77396.9	9	15
21329.2	75400	9	15
23174.7	61751.3	9	-1
23072.8	76301.6	9	14
23389.9	78836.5	9	15
24799.4	67161.3	9	61
25160	37674.3	9	-1
25461.4	65275	9	61
25837.5	46118	9	-1
25889.7	78353.7	9	-1
26563.6	52902.5	9	35
27614.8	32879.6	9	-1
28638.7	29317.6	9	29
29047.6	11569.7	9	-1
29138.1	35479.2	9	56
29473.1	38454.9	9	57
30317.3	64267.6	9	61
30999.4	26483.5	9	-1
31432.5	25497.9	9	-1
31462.1	35168.2	9	-1
33273.3	26489.9	9	-1
33708.4	16414.9	9	-1
33994.4	72370.4	9	79
34100.2	33434.6	9	47
34336.2	40920.8	9	54
34720.9	55029.2	9	-1
34778.2	19578.6	9	-1
35149.8	38179.9	9	54
35412.3	50122.1	9	-1
35724.8	40560.4	9	-1
36244.6	76915.7	9	79
36802	4272.66	9	12
37027.7	55889.2	9	-1
37648.3	17875	9	-1
38088.8	49761.4	9	58
38273	60246	9	-1
38765.6	61967.2	9	-1
39190.9	29873.5	9	48
39331.7	72117.5	9	79
39602.2	46596.4	9	58
40296	51533.6	9	-1
41660	60824.9	9	-1
41897.5	58495.9	9	-1
42186	12883.4	9	19
42737.6	7071.58	9	12
42552.8	55808.1	9	-1
43176.4	39240.4	9	-1
43387.8	1249.58	9	1
43495.3	60124.8	9	79
43863.6	80747.2	9	78
44068.4	56969.5	9	79
44241.3	66824	9	79
44662.7	55447.2	9	79
45290.2	13882.5	9	19
45183.3	40560.3	9	60
45980.6	80030.7	9	79
46345.8	73880.9	9	79
46747.5	20648.3	9	66
46935.5	55948.9	9	79
47212	49139.2	9	68
47439	5964.7	9	-1
47969.7	60015.6	9	79
48715.3	52313.4	9	71
48907.1	62239.1	9	79
49135.8	24136.2	9	-1
49658.3	71023.2	9	79
49959.2	63329.1	9	79
50663.3	44192.2	9	73
50957.9	75281.8	9	79
51642.2	35785.2	9	75
53116.7	13003.5	9	28
53526.6	74621.7	9	79
54252.8	4999.97	9	2
54968.2	67935.6	9	79
56026.4	38095	9	75
56770.5	74673.4	9	79
56833.4	16616.7	9	28
57558.8	36314.9	9	75
57593.7	43552.2	9	75
57792	29190.3	9	75
58217.1	15372.6	9	28
58444	29214.2	9	75
58716.3	37043.4	9	75
58799.4	60294.6	9	-1
58899.5	79098	9	-1
60289.1	28057.1	9	75
60692.1	76203.5	9	-1
61156.3	8087.02	9	2
61572.4	49157.4	9	-1
61678.6	30154.7	9	-1
61781.5	38230.2	9	75
62200.7	43187.1	9	75
62206.4	51800.7	9	-1
63059.3	65271.4	9	77
63955.2	36602.3	9	75
63968.4	40546.8	9	75
63930.3	74494.2	9	-1
64581.8	76945.9	9	-1
64688.9	41313.2	9	75
64964.2	18313.4	9	28
65257.7	38650.8	9	-1
65150.7	47538.5	9	76
66977.5	59542.5	9	32
67285.2	9976.62	9	27
67384.2	42913.9	9	75
67765.6	65323.2	9	-1
68675.4	5080.51	9	0
68956.6	54426.8	9	-1
69026	34545.7	9	74
69720.8	31405.1	9	-1
70574.8	7371.1	9	0
72787.4	16404.5	9	-1
72918.8	12181.9	9	-1
76046.4	30692.7	9	-1
76748.7	75204	9	4
76991.1	38455.1	9	46
76911.1	51761.9	9	-1
77820.6	54552.7	9	64
77834.1	58891.3	9	64
77943.2	71231.5	9	18
78159.1	70584.9	9	18
78925.5	49998.6	9	72
80773	47014	9	72
81290.1	23567.8	9	-1
81371	38463.6	9	-1
81328.3	48107.1	9	72
81268.2	25296.1	9	-1
81344.8	42314.6	9	-1
81404.6	44296.3	9	-1
731.735	59463.4	10	-1
1953.6	15376.2	10	20
2186.46	63120.9	10	-1
2952.33	39203.9	10	-1
3141.16	33385.3	10	-1
3390.74	77490.3	10	9
4057.45	46226	10	-1
4183.73	59539.5	10	-1
4100.21	61825.9	10	-1
4289.42	20795.2	10	-1
4749.02	41648.1	10	-1
5366.21	66253.7	10	-1
5497.95	43168.2	10	-1
5985.09	60892.8	10	22
6158.22	50949.7	10	41
6784.89	22366.1	10	39
7075.09	63772.2	10	22
9458.95	8395.11	10	5
9955.7	80952.7	10	-1
10238.9	27752	10	-1
10221.1	62024.9	10	-1
11695.9	55897	10	41
12664.1	2408.09	10	5
15081.1	27673.9	10	36
15228.6	66932.8	10	31
15624.2	49546.3	10	41
15642.1	59775.5	10	34
15564.6	80306.9	10	13
16744.9	29989.6	10	41
18132.7	63586.5	10	-1
18310.1	69030.6	10	16
18714.6	15324.6	10	-1
19146.5	20923.1	10	21
19828.9	10522.3	10	-1
19802.7	33385.8	10	-1
19758.6	78580.8	10	15
21321.7	75425.7	10	15
22721.9	13070.5	10	-1
23013.7	76349.5	10	14
23097.8	60162.8	10	-1
23337.9	34346.7	10	-1
23486	53690.2	10	-1
23453.5	78903.2	10	15
24395.8	53811	10	-1
25073.3	37771.7	10	-1
25480.8	42150.8	10	-1
26462	47442.8	10	-1
26557.4	52947.8	10	35
28104.7	75602.4	10	-1
29137.5	35454.3	10	56
30579.4	12162.8	10	37
31035.2	26477.3	10	-1
30933.8	36529.4	10	-1
31474.3	35211.6	10	-1
31534.2	34266.3	10	-1
31811.6	41664.6	10	-1
32014.3	59992.9	10	-1
32714.8	30321.4	10	-1
33121.8	40104.1	10	54
34067.2	66999.9	10	79
34346.2	40986.1	10	54
34413.6	62324.2	10	-1
34706	26536.7	10	49
35027.6	39413.9	10	54
35517.2	30136.4	10	-1
35858.1	53451.8	10	-1
36107.3	77000.5	10	79
36384.3	80550.3	10	-1
36835.9	4356.35	10	12
37291.3	44697.3	10	-1
37470.3	26898.3	10	-1
37820.8	70773.5	10	79
38306.5	79716.3	10	-1
38932.3	42627.4	10	-1
38950.5	59271.2	10	-1
39121.3	30031.9	10	48
39440.5	72088.4	10	79
39624.9	44188.2	10	-1
39596.9	46657.8	10	58
39512.2	72016.4	10	79
41130.2	47653.5	10	58
41134.7	73218	10	79
41688.5	60869.5	10	-1
41978.4	41040.6	10	59
42144.2	12942.8	10	19
42257.1	46175.8	10	59
42635	55768.3	10	-1
42853.8	7086.36	10	12
42726.7	79098.3	10	-1
43362.9	1427.18	10	1
43406.2	60148.1	10	79
43960.5	8519.45	10	12
43824.8	71741	10	79
43908.7	80790.5	10	78
44017.5	56994.1	10	79
44208.4	65417.7	10	-1
44742.1	1366.37	10	1
45099.2	40592.2	10	60
45249.2	21459.8	10	66
45346.1	13899.4	10	19
45821.9	66349.1	10	-1
46381.1	73951.2	10	79
46432.5	37591.9	10	-1
46868.3	56048.7	10	79
47239	49273.7	10	68
47377.6	15940.2	10	-1
47576.7	46334.1	10	-1
48534.7	19489.1	10	66
48719.6	52367.3	10	71
48908.1	62288.9	10	79
49241.4	60088.8	10	79
50741.4	44254.6	10	73
51621.6	35905.2	10	75
53036.7	39735.9	10	-1
53381.5	59470.5	10	-1
53858.7	46453.1	10	69
53843.9	68376.5	10	79
54797.5	4368.49	10	2
54784.3	28355	10	-1
54987.1	68002.5	10	79
55209.7	46076.4	10	69
55438.3	34996.3	10	75
55450	56172.9	10	-1
56033.8	38130.2	10	75
56753.2	16750.7	10	28
56767.3	74715.1	10	79
57187.8	38783.9	10	75
57540.7	43602	10	75
57877.6	36326.2	10	75
58209.4	15440.3	10	28
58400.2	66088.4	10	-1
58470.1	29287.9	10	75
58781.3	6151.61	10	2
58802.9	49642.5	10	-1
58741.4	60319.5	10	-1
58882.5	79134.6	10	-1
60329.2	28171.5	10	75
60171.7	73591.4	10	-1
60503.7	16761.3	10	28
61086.7	8228.79	10	2
61204.3	19678.9	10	28
61659.2	1696.66	10	2
61888.1	51001.6	10	-1
62179.4	43268.6	10	75
63078.5	65247.5	10	77
63288	20271.9	10	28
63985.9	36572.7	10	75
63990.9	40713.9	10	75
64774.3	18432.3	10	28
64931	8729.31	10	-1
65072.4	47588	10	76
65273.4	1209.84	10	-1
65738.7	21512.7	10	28
66978.5	59525.4	10	32
67300.3	10034.6	10	27
67341.3	49660.4	10	65
68609	5134.01	10	0
68681.6	48462.6	10	75
69135.1	77266.6	10	77
69945.5	34590	10	74
71664.4	39148.5	10	75
72785.5	16450.3	10	-1
73467	39452.9	10	-1
75173	57429.2	10	64
76608	51779.1	10	-1
76957.2	38482.7	10	46
77858.1	54533.6	10	64
77856.3	69888.7	10	18
77919	71195.9	10	18
78098.9	70578.6	10	18
79005.5	50154.9	10	72
79061	69866.2	10	18
80817.4	38716.5	10	-1
80814.8	47010.2	10	72
80865.8	68565	10	18
81353.2	36982.9	10	-1
81213.1	38604.2	10	-1
779.21	29373.7	11	38
1072.97	34890.1	11	-1
1378.34	47391.5	11	-1
1967.34	15336	11	20
2053.03	62984.5	11	-1
2535.36	14708.2	11	20
3414.08	77524.6	11	9
4112.67	59457.6	11	-1
5493.94	43213.5	11	-1
6851.17	61016.8	11	22
7063.35	63774.7	11	22
7606.07	21001.2	11	-1
8785.01	24835.3	11	39
9653.23	32911.7	11	-1
10244.3	27726.1	11	-1
11501.5	45503	11	-1
11712.2	55890.8	11	41
12663.8	35264.3	11	41
12830.3	2294.11	11	5
13161.4	51873.6	11	41
15035.5	27572.7	11	36
15318.3	66939.8	11	31
15424.6	49534.6	11	41
15514.3	80288.9	11	13
15545.9	59725.5	11	34
15811.6	6123.56	11	5
15734.2	64030.1	11	31
16203.2	40567.5	11	41
16809.4	30009.2	11	41
17319	57437.1	11	-1
17770.3	64436.5	11	-1
18328.1	69014.5	11	16
18579.3	57381.8	11	-1
18722.9	15344.5	11	-1
19031.7	20943.2	11	21
18970.8	53597.8	11	41
19815.3	78579.4	11	15
19857.5	33361	11	-1
20139.4	68126.3	11	16
21015.7	49477.7	11	-1
21333.9	75417.3	11	15
21938.2	44517.2	11	41
22870.8	50373.7	11	-1
23040.6	76364.2	11	14
23422.5	78816	11	15
24713.8	67204.9	11	61
25082.6	37712	11	-1
25696.6	51008	11	-1
25910.8	43307.3	11	-1
26404.8	54995	11	-1
26418.6	64101.6	11	61
26578.2	52947.9	11	35
27135.4	26443.2	11	29
27343.7	42303.8	11	-1
27322.5	51790.3	11	35
27638.7	35224.4	11	56
28909.7	28513.9	11	-1
28951.6	44988.2	11	-1
29252.8	24247.9	11	-1
29149.8	35439.2	11	56
29256.1	74665.2	11	-1
30232.9	65138.5	11	-1
30627.4	12126.9	11	37
30836.5	41976.6	11	-1
31089.6	26459.5	11	-1
31497.6	35200.1	11	-1
33670.5	43404.1	11	52
34320.9	40912.6	11	54
35006.4	38182.4	11	54
36178.8	76955.4	11	79
37032.2	60894.2	11	-1
37302.2	44695.2	11	-1
37712.9	70710.4	11	79
38020.4	50820.8	11	-1
39162	29953.6	11	48
39086.7	50809.4	11	-1
39320.1	72106.4	11	79
39560	46600.7	11	58
40842.2	18938.8	11	-1
41199.6	13108.5	11	19
41107.5	73199	11	79
41427.9	58583.5	11	-1
42549.4	55907.8	11	-1
42714.2	10771.6	11	-1
42782.5	7037.63	11	12
43364.3	1324.92	11	1
43501.9	24997.6	11	-1
43471.1	60179.5	11	79
43858.3	38366.6	11	-1
43784.4	41139.5	11	60
43890.3	80818.1	11	78
44086.5	57000.2	11	79
44286	66878.3	11	79
44575.6	55502.7	11	79
44673.5	3846.58	11	-1
45149.4	40580.7	11	60
45208	58797.7	11	79
45357.7	13875	11	-1
45414.1	52786.3	11	-1
46352.8	73908.2	11	79
46803.1	56047	11	79
46846.9	70797	11	79
46867.3	42210.1	11	-1
47200.8	49203.5	11	68
47357.2	15894.3	11	-1
48717.4	52371.8	11	71
48946.3	62189.7	11	79
50744.1	48667.1	11	53
50755.2	31377	11	-1
50772.1	44228.6	11	73
50932.2	8027.63	11	-1
51649.4	35824	11	75
53066.7	39710.7	11	-1
53271.7	13063.5	11	28
53607.6	45803	11	69
53900.2	47569.5	11	-1
54308.6	5028.4	11	2
54779	4356.18	11	2
55096.1	67879.2	11	79
56021.7	38085.4	11	75
56822.1	16605.4	11	28
56754.6	74704.6	11	79
56964.6	35963.3	11	75
56981.8	34121.4	11	75
57561.6	43577.6	11	75
57922.8	64582.3	11	-1
57982.2	62849.2	11	-1
58235.6	15385.5	11	28
58517.3	29282	11	75
58752.4	60321.6	11	-1
58865	79106.4	11	-1
58977.8	16001.2	11	28
59835.1	46433	11	-1
60287.2	28097.5	11	75
61086.8	8046.17	11	2
61698.4	54748.1	11	-1
62190.6	43239.6	11	75
62173.8	51792.9	11	-1
63027.2	34443.9	11	75
63144.9	39026.7	11	75
63139.4	65292	11	77
63100.1	51485.4	11	-1
64881.1	18471.2	11	28
65180.6	47470.8	11	76
65828.2	40970.4	11	75
66981.8	59507.6	11	32
67151	66898.1	11	77
67288	10006.4	11	27
68655.6	5086.49	11	0
68873.7	34561.6	11	-1
69647.8	41314.6	11	75
69914.8	34575.3	11	74
69885.7	45754.6	11	75
70039.8	25436.7	11	25
71686.1	39279.8	11	75
72142.4	59314.6	11	64
72810.5	16399.4	11	-1
73330.3	81350	11	-1
73488.1	39472.7	11	-1
74417.7	71579.7	11	-1
74558	32478.9	11	-1
74473.9	45749	11	75
76736.1	75179.7	11	4
76889	51738.5	11	-1
77021.9	38483.2	11	46
77849.3	54552.5	11	64
77887.1	69888	11	18
77905.1	71214.4	11	18
79536.2	30926.5	11	-1
80336.4	80653.3	11	4
80816.5	47014	11	72
80953.6	68704.3	11	18
81401	38438.3	11	-1
81404.2	66346.9	11	18
718.642	29584.8	12	38
1152.87	35654.7	12	-1
1906.49	15292.1	12	20
2175.75	62983.4	12	-1
2943.22	34068.6	12	-1
3187.44	40670.9	12	-1
3408.1	43390.7	12	-1
3375.84	77469.2	12	9
5245	24687.9	12	30
7008.93	63751.9	12	22
8648.42	24809	12	39
9343.79	69240.2	12	-1
9738.26	33180.6	12	-1
10105.2	58726.2	12	-1
10568.1	56837.1	12	41
10800.5	78339.4	12	9
11674.3	55883.3	12	41
12738.9	2340.34	12	5
15041.1	27572.1	12	36
15327.7	66982.9	12	31
15406.5	49532.4	12	41
15540.9	80332.3	12	13
15629.4	59694.6	12	34
15675.9	64021.9	12	31
16812.2	30029.3	12	41
16874.9	43102.9	12	-1
17860	51014.2	12	41
18324.1	68970.8	12	16
18755.6	15280.3	12	-1
18978.9	53625.3	12	41
19044	20892	12	21
19844.6	10443.8	12	-1
19854.6	33337.3	12	-1
19860.1	78542.8	12	15
21131.5	17158.2	12	6
21350.9	75382.7	12	15
23048	76369	12	14
23423.3	78833	12	15
24684.7	67156.2	12	61
25087.7	37695.5	12	-1
26160.8	70737.6	12	61
26328.1	24910.6	12	-1
26585.2	52901	12	35
27727.7	38602.2	12	55
28392.2	58729.2	12	-1
28391.1	62470.4	12	61
28959.1	27814.7	12	-1
29167.7	35373	12	56
29582.7	60765.5	12	-1
29824.7	46719.4	12	-1
29822.2	75733	12	-1
31048.3	26391.7	12	-1
31459.2	35195.4	12	-1
31999.9	37228.6	12	-1
32993.6	59496.9	12	-1
33446.5	37362.5	12	54
34205	43956.5	12	52
34331.9	40909.3	12	54
34541.7	36316.7	12	-1
35467.1	57765.8	12	-1
[truncated: 99,705 more rows]

## Sheet: Fig_1C
Lower FOV			Middle FOV			Top FOV
X	Y	cluster	X	Y	cluster	X	Y	cluster
0.167714	0.836381	0	0.167714	0.836381	0	0.167714	0.836381	0
0.20976	0.683428	-1	0.20976	0.683428	-1	0.20976	0.683428	-1
0.306532	0.689295	1	0.306532	0.689295	1	0.306532	0.689295	1
0.345195	0.70622	-1	0.345195	0.70622	-1	0.345195	0.70622	-1
0.42196	0.775998	-1	0.42196	0.775998	-1	0.42196	0.775998	-1
0.451042	0.134113	6	0.451042	0.134113	6	0.451042	0.134113	6
0.459769	0.480235	-1	0.459769	0.480235	13	0.459769	0.480235	13
0.516678	0.571652	-1	0.516678	0.571652	-1	0.516678	0.571652	-1
0.535994	0.72834	4	0.535994	0.72834	4	0.535994	0.72834	4
0.627175	0.317113	2	0.627175	0.317113	2	0.627175	0.317113	2
0.651268	0.624442	-1	0.651268	0.624442	-1	0.651268	0.624442	-1
0.71979	0.565653	-1	0.71979	0.565653	11	0.71979	0.565653	11
0.72134	0.623791	7	0.72134	0.623791	7	0.72134	0.623791	7
0.739646	0.501297	-1	0.739646	0.501297	-1	0.739646	0.501297	-1
0.880177	0.481489	-1	0.880177	0.481489	12	0.880177	0.481489	12
0.9109	0.755304	3	0.9109	0.755304	3	0.9109	0.755304	3
0.0717037	0.701042	-1	0.0717037	0.701042	-1	0.0717037	0.701042	-1
0.162707	0.821082	0	0.162707	0.821082	0	0.162707	0.821082	0
0.212051	0.681831	-1	0.212051	0.681831	-1	0.212051	0.681831	-1
0.310724	0.679109	1	0.310724	0.679109	1	0.310724	0.679109	1
0.443123	0.256694	-1	0.443123	0.256694	-1	0.443123	0.256694	-1
0.451227	0.612387	-1	0.451227	0.612387	-1	0.451227	0.612387	-1
0.453987	0.128124	6	0.453987	0.128124	6	0.453987	0.128124	6
0.46188	0.477304	-1	0.46188	0.477304	13	0.46188	0.477304	13
0.497277	0.0586423	-1	0.497277	0.0586423	-1	0.497277	0.0586423	-1
0.497395	0.157454	-1	0.497395	0.157454	-1	0.497395	0.157454	-1
0.53826	0.725795	4	0.53826	0.725795	4	0.53826	0.725795	4
0.583016	0.509299	-1	0.583016	0.509299	-1	0.583016	0.509299	-1
0.587661	0.256292	-1	0.587661	0.256292	-1	0.587661	0.256292	-1
0.628763	0.315122	2	0.628763	0.315122	2	0.628763	0.315122	2
0.654635	0.337141	2	0.654635	0.337141	2	0.654635	0.337141	2
0.654754	0.622872	-1	0.654754	0.622872	-1	0.654754	0.622872	-1
0.690414	0.224053	-1	0.690414	0.224053	-1	0.690414	0.224053	-1
0.690532	0.347537	2	0.690532	0.347537	2	0.690532	0.347537	2
0.741924	0.499617	-1	0.741924	0.499617	-1	0.741924	0.499617	-1
0.913068	0.754237	3	0.913068	0.754237	3	0.913068	0.754237	3
0.134147	0.517603	-1	0.134147	0.517603	-1	0.134147	0.517603	-1
0.166814	0.821111	0	0.166814	0.821111	0	0.166814	0.821111	0
0.21183	0.682921	-1	0.21183	0.682921	-1	0.21183	0.682921	-1
0.264652	0.650912	1	0.264652	0.650912	1	0.264652	0.650912	1
0.274212	0.682456	1	0.274212	0.682456	1	0.274212	0.682456	1
0.305098	0.650609	1	0.305098	0.650609	1	0.305098	0.650609	1
0.308772	0.678914	1	0.308772	0.678914	1	0.308772	0.678914	1
0.35177	0.702258	-1	0.35177	0.702258	-1	0.35177	0.702258	-1
0.454432	0.130595	6	0.454432	0.130595	6	0.454432	0.130595	6
0.462874	0.475203	-1	0.462874	0.475203	13	0.462874	0.475203	13
0.538157	0.727163	4	0.538157	0.727163	4	0.538157	0.727163	4
0.592742	0.445096	-1	0.592742	0.445096	-1	0.592742	0.445096	-1
0.631181	0.317332	2	0.631181	0.317332	2	0.631181	0.317332	2
0.65325	0.622655	-1	0.65325	0.622655	-1	0.65325	0.622655	-1
0.687656	0.535459	-1	0.687656	0.535459	11	0.687656	0.535459	11
0.703992	0.0581626	-1	0.703992	0.0581626	-1	0.703992	0.0581626	-1
0.720711	0.288729	-1	0.720711	0.288729	-1	0.720711	0.288729	-1
0.739096	0.563636	-1	0.739096	0.563636	11	0.739096	0.563636	11
0.770169	0.390081	-1	0.770169	0.390081	-1	0.770169	0.390081	-1
0.913114	0.756016	3	0.913114	0.756016	3	0.913114	0.756016	3
0.173561	0.835881	0	0.173561	0.835881	0	0.173561	0.835881	0
0.214822	0.683686	-1	0.214822	0.683686	-1	0.214822	0.683686	-1
0.283628	0.408478	-1	0.283628	0.408478	-1	0.283628	0.408478	-1
0.292807	0.671643	1	0.292807	0.671643	1	0.292807	0.671643	1
0.457971	0.132488	6	0.457971	0.132488	6	0.457971	0.132488	6
0.464793	0.479836	-1	0.464793	0.479836	13	0.464793	0.479836	13
0.540523	0.727568	4	0.540523	0.727568	4	0.540523	0.727568	4
0.633697	0.316552	2	0.633697	0.316552	2	0.633697	0.316552	2
0.631694	0.9061	-1	0.631694	0.9061	-1	0.631694	0.9061	-1
0.637503	0.774627	-1	0.637503	0.774627	-1	0.637503	0.774627	-1
0.656991	0.62563	-1	0.656991	0.62563	-1	0.656991	0.62563	-1
0.680148	0.376065	2	0.680148	0.376065	2	0.680148	0.376065	2
0.771695	0.391875	-1	0.771695	0.391875	-1	0.771695	0.391875	-1
0.775928	0.58338	-1	0.775928	0.58338	-1	0.775928	0.58338	-1
0.851083	0.425428	-1	0.851083	0.425428	9	0.851083	0.425428	9
0.893333	0.438859	-1	0.893333	0.438859	19	0.893333	0.438859	19
0.915515	0.755926	3	0.915515	0.755926	3	0.915515	0.755926	3
0.169581	0.833886	0	0.169581	0.833886	0	0.169581	0.833886	0
0.210514	0.682131	-1	0.210514	0.682131	-1	0.210514	0.682131	-1
0.282415	0.664542	1	0.282415	0.664542	1	0.282415	0.664542	1
0.453922	0.13124	6	0.453922	0.13124	6	0.453922	0.13124	6
0.461755	0.479403	-1	0.461755	0.479403	13	0.461755	0.479403	13
0.535794	0.727101	4	0.535794	0.727101	4	0.535794	0.727101	4
0.629281	0.316252	2	0.629281	0.316252	2	0.629281	0.316252	2
0.633953	0.772028	-1	0.633953	0.772028	-1	0.633953	0.772028	-1
0.636593	0.21405	-1	0.636593	0.21405	-1	0.636593	0.21405	-1
0.634888	0.286819	2	0.634888	0.286819	2	0.634888	0.286819	2
0.64712	0.1658	-1	0.64712	0.1658	-1	0.64712	0.1658	-1
0.651091	0.625123	-1	0.651091	0.625123	-1	0.651091	0.625123	-1
0.721886	0.0670179	-1	0.721886	0.0670179	-1	0.721886	0.0670179	-1
0.737126	0.151249	-1	0.737126	0.151249	-1	0.737126	0.151249	-1
0.767384	0.387151	-1	0.767384	0.387151	-1	0.767384	0.387151	-1
0.838581	0.651625	-1	0.838581	0.651625	-1	0.838581	0.651625	-1
0.906527	0.482487	-1	0.906527	0.482487	12	0.906527	0.482487	12
0.912567	0.755071	3	0.912567	0.755071	3	0.912567	0.755071	3
0.167871	0.835556	0	0.167871	0.835556	0	0.167871	0.835556	0
0.209235	0.685513	-1	0.209235	0.685513	-1	0.209235	0.685513	-1
0.243039	0.588968	-1	0.243039	0.588968	-1	0.243039	0.588968	-1
0.281185	0.665791	1	0.281185	0.665791	1	0.281185	0.665791	1
0.346677	0.705058	-1	0.346677	0.705058	-1	0.346677	0.705058	-1
0.430855	0.244295	-1	0.430855	0.244295	-1	0.430855	0.244295	-1
0.44892	0.133978	6	0.44892	0.133978	6	0.44892	0.133978	6
0.462263	0.480741	-1	0.462263	0.480741	13	0.462263	0.480741	13
0.469818	0.195714	-1	0.469818	0.195714	-1	0.469818	0.195714	-1
0.535822	0.727761	4	0.535822	0.727761	4	0.535822	0.727761	4
0.551411	0.07925	-1	0.551411	0.07925	-1	0.551411	0.07925	-1
0.5533	0.097077	-1	0.5533	0.097077	-1	0.5533	0.097077	-1
0.626943	0.319133	2	0.626943	0.319133	2	0.626943	0.319133	2
0.632341	0.770736	-1	0.632341	0.770736	-1	0.632341	0.770736	-1
0.650003	0.625946	-1	0.650003	0.625946	-1	0.650003	0.625946	-1
0.678491	0.863023	-1	0.678491	0.863023	-1	0.678491	0.863023	-1
0.873837	0.452194	-1	0.873837	0.452194	19	0.873837	0.452194	19
0.90583	0.482712	-1	0.90583	0.482712	12	0.90583	0.482712	12
0.909836	0.7545	3	0.909836	0.7545	3	0.909836	0.7545	3
0.170476	0.83469	0	0.170476	0.83469	0	0.170476	0.83469	0
0.283479	0.665537	1	0.283479	0.665537	1	0.283479	0.665537	1
0.431858	0.245335	-1	0.431858	0.245335	-1	0.431858	0.245335	-1
0.456095	0.131881	6	0.456095	0.131881	6	0.456095	0.131881	6
0.464142	0.479632	-1	0.464142	0.479632	13	0.464142	0.479632	13
0.476171	0.0808122	6	0.476171	0.0808122	6	0.476171	0.0808122	6
0.532367	0.170211	-1	0.532367	0.170211	-1	0.532367	0.170211	-1
0.538395	0.727921	4	0.538395	0.727921	4	0.538395	0.727921	4
0.556082	0.0970862	-1	0.556082	0.0970862	-1	0.556082	0.0970862	-1
0.566008	0.28714	-1	0.566008	0.28714	-1	0.566008	0.28714	-1
0.578395	0.880075	-1	0.578395	0.880075	14	0.578395	0.880075	14
0.592425	0.241857	-1	0.592425	0.241857	-1	0.592425	0.241857	-1
0.616802	0.109991	-1	0.616802	0.109991	-1	0.616802	0.109991	-1
0.6296	0.317869	2	0.6296	0.317869	2	0.6296	0.317869	2
0.635438	0.773091	-1	0.635438	0.773091	-1	0.635438	0.773091	-1
0.656181	0.625505	-1	0.656181	0.625505	-1	0.656181	0.625505	-1
0.660721	0.347262	2	0.660721	0.347262	2	0.660721	0.347262	2
0.908177	0.482118	-1	0.908177	0.482118	12	0.908177	0.482118	12
0.913248	0.756595	3	0.913248	0.756595	3	0.913248	0.756595	3
0.172506	0.834061	0	0.172506	0.834061	0	0.172506	0.834061	0
0.228466	0.335272	-1	0.228466	0.335272	-1	0.228466	0.335272	-1
0.285868	0.664876	1	0.285868	0.664876	1	0.285868	0.664876	1
0.3491	0.699747	-1	0.3491	0.699747	-1	0.3491	0.699747	-1
0.433833	0.237104	-1	0.433833	0.237104	-1	0.433833	0.237104	-1
0.454921	0.130938	6	0.454921	0.130938	6	0.454921	0.130938	6
0.4638	0.478216	-1	0.4638	0.478216	13	0.4638	0.478216	13
0.53949	0.725675	4	0.53949	0.725675	4	0.53949	0.725675	4
0.556386	0.0930885	-1	0.556386	0.0930885	-1	0.556386	0.0930885	-1
0.616892	0.12084	-1	0.616892	0.12084	-1	0.616892	0.12084	-1
0.63263	0.317009	2	0.63263	0.317009	2	0.63263	0.317009	2
0.637313	0.770135	-1	0.637313	0.770135	-1	0.637313	0.770135	-1
0.654082	0.621756	-1	0.654082	0.621756	-1	0.654082	0.621756	-1
0.667516	0.702061	-1	0.667516	0.702061	-1	0.667516	0.702061	-1
0.700001	0.373481	2	0.700001	0.373481	2	0.700001	0.373481	2
0.855973	0.519575	5	0.855973	0.519575	5	0.855973	0.519575	5
0.908638	0.483067	-1	0.908638	0.483067	12	0.908638	0.483067	12
0.915272	0.754079	3	0.915272	0.754079	3	0.915272	0.754079	3
0.0930324	0.674459	-1	0.0930324	0.674459	-1	0.0930324	0.674459	-1
0.174273	0.83465	0	0.174273	0.83465	0	0.174273	0.83465	0
0.285728	0.665545	1	0.285728	0.665545	1	0.285728	0.665545	1
0.436048	0.242885	-1	0.436048	0.242885	-1	0.436048	0.242885	-1
0.456738	0.131681	6	0.456738	0.131681	6	0.456738	0.131681	6
0.462982	0.478986	-1	0.462982	0.478986	13	0.462982	0.478986	13
0.478196	0.0780291	6	0.478196	0.0780291	6	0.478196	0.0780291	6
0.525778	0.944433	-1	0.525778	0.944433	-1	0.525778	0.944433	-1
0.538963	0.727695	4	0.538963	0.727695	4	0.538963	0.727695	4
0.560252	0.095713	-1	0.560252	0.095713	-1	0.560252	0.095713	-1
0.59759	0.239034	-1	0.59759	0.239034	-1	0.59759	0.239034	-1
0.631432	0.3174	2	0.631432	0.3174	2	0.631432	0.3174	2
0.658554	0.626978	-1	0.658554	0.626978	-1	0.658554	0.626978	-1
0.669419	0.355814	2	0.669419	0.355814	2	0.669419	0.355814	2
0.705474	0.777067	-1	0.705474	0.777067	-1	0.705474	0.777067	-1
0.798213	0.753802	-1	0.798213	0.753802	-1	0.798213	0.753802	-1
0.850261	0.518163	5	0.850261	0.518163	5	0.850261	0.518163	5
0.915331	0.755624	3	0.915331	0.755624	3	0.915331	0.755624	3
0.0956592	0.485185	-1	0.0956592	0.485185	-1	0.0956592	0.485185	-1
0.169316	0.837638	0	0.169316	0.837638	0	0.169316	0.837638	0
0.231179	0.618181	-1	0.231179	0.618181	-1	0.231179	0.618181	-1
0.289657	0.664521	1	0.289657	0.664521	1	0.289657	0.664521	1
0.292244	0.661983	1	0.292244	0.661983	1	0.292244	0.661983	1
0.350821	0.704332	-1	0.350821	0.704332	-1	0.350821	0.704332	-1
0.432832	0.243705	-1	0.432832	0.243705	-1	0.432832	0.243705	-1
0.447946	0.652279	-1	0.447946	0.652279	-1	0.447946	0.652279	-1
0.454902	0.132549	6	0.454902	0.132549	6	0.454902	0.132549	6
0.540235	0.730174	4	0.540235	0.730174	4	0.540235	0.730174	4
0.557826	0.099228	-1	0.557826	0.099228	-1	0.557826	0.099228	-1
0.631471	0.319156	2	0.631471	0.319156	2	0.631471	0.319156	2
0.643503	0.241617	-1	0.643503	0.241617	-1	0.643503	0.241617	-1
0.809668	0.533701	-1	0.809668	0.533701	-1	0.809668	0.533701	-1
0.850945	0.52052	5	0.850945	0.52052	5	0.850945	0.52052	5
0.915215	0.757096	3	0.915215	0.757096	3	0.915215	0.757096	3
0.171898	0.836048	0	0.171898	0.836048	0	0.171898	0.836048	0
0.227283	0.615954	-1	0.227283	0.615954	-1	0.227283	0.615954	-1
0.285309	0.665154	1	0.285309	0.665154	1	0.285309	0.665154	1
0.34984	0.70366	-1	0.34984	0.70366	-1	0.34984	0.70366	-1
0.435173	0.244813	-1	0.435173	0.244813	-1	0.435173	0.244813	-1
0.457394	0.132763	6	0.457394	0.132763	6	0.457394	0.132763	6
0.464594	0.480899	-1	0.464594	0.480899	13	0.464594	0.480899	13
0.47505	0.0799864	6	0.47505	0.0799864	6	0.47505	0.0799864	6
0.497882	0.196111	-1	0.497882	0.196111	-1	0.497882	0.196111	-1
0.539214	0.728655	4	0.539214	0.728655	4	0.539214	0.728655	4
0.555471	0.0991696	-1	0.555471	0.0991696	-1	0.555471	0.0991696	-1
0.557052	0.619008	-1	0.557052	0.619008	-1	0.557052	0.619008	-1
0.632848	0.315659	2	0.632848	0.315659	2	0.632848	0.315659	2
0.854878	0.516174	5	0.854878	0.516174	5	0.854878	0.516174	5
0.914757	0.756726	3	0.914757	0.756726	3	0.914757	0.756726	3
0.167444	0.83564	0	0.167444	0.83564	0	0.167444	0.83564	0
0.257176	0.745054	-1	0.257176	0.745054	-1	0.257176	0.745054	-1
0.281484	0.661726	1	0.281484	0.661726	1	0.281484	0.661726	1
0.372888	0.642929	-1	0.372888	0.642929	-1	0.372888	0.642929	-1
0.432518	0.243072	-1	0.432518	0.243072	-1	0.432518	0.243072	-1
0.454221	0.131806	6	0.454221	0.131806	6	0.454221	0.131806	6
0.46293	0.478979	-1	0.46293	0.478979	13	0.46293	0.478979	13
0.473489	0.0801092	6	0.473489	0.0801092	6	0.473489	0.0801092	6
0.540021	0.726543	4	0.540021	0.726543	4	0.540021	0.726543	4
0.557264	0.0964588	-1	0.557264	0.0964588	-1	0.557264	0.0964588	-1
0.579545	0.260143	-1	0.579545	0.260143	-1	0.579545	0.260143	-1
0.61021	0.592079	-1	0.61021	0.592079	-1	0.61021	0.592079	-1
0.630985	0.318095	2	0.630985	0.318095	2	0.630985	0.318095	2
0.683005	0.0755568	-1	0.683005	0.0755568	-1	0.683005	0.0755568	-1
0.734699	0.222474	-1	0.734699	0.222474	-1	0.734699	0.222474	-1
0.849695	0.519791	5	0.849695	0.519791	5	0.849695	0.519791	5
0.913003	0.75639	3	0.913003	0.75639	3	0.913003	0.75639	3
0.924455	0.471727	-1	0.924455	0.471727	12	0.924455	0.471727	12
0.17047	0.836254	0	0.17047	0.836254	0	0.17047	0.836254	0
0.175452	0.578588	-1	0.175452	0.578588	-1	0.175452	0.578588	-1
0.282295	0.667079	1	0.282295	0.667079	1	0.282295	0.667079	1
0.304488	0.677984	1	0.304488	0.677984	1	0.304488	0.677984	1
0.340837	0.701084	-1	0.340837	0.701084	-1	0.340837	0.701084	-1
0.368189	0.542679	-1	0.368189	0.542679	-1	0.368189	0.542679	-1
0.416246	0.631376	-1	0.416246	0.631376	-1	0.416246	0.631376	-1
0.430493	0.242752	-1	0.430493	0.242752	-1	0.430493	0.242752	-1
0.452278	0.132449	6	0.452278	0.132449	6	0.452278	0.132449	6
0.45432	0.474802	-1	0.45432	0.474802	13	0.45432	0.474802	13
0.4798	0.0770096	6	0.4798	0.0770096	6	0.4798	0.0770096	6
0.50002	0.192586	-1	0.50002	0.192586	-1	0.50002	0.192586	-1
0.492886	0.685409	-1	0.492886	0.685409	-1	0.492886	0.685409	-1
0.53489	0.728675	4	0.53489	0.728675	4	0.53489	0.728675	4
0.535527	0.930899	-1	0.535527	0.930899	-1	0.535527	0.930899	-1
0.628342	0.316979	2	0.628342	0.316979	2	0.628342	0.316979	2
0.841373	0.444852	-1	0.841373	0.444852	9	0.841373	0.444852	9
0.849138	0.519403	5	0.849138	0.519403	5	0.849138	0.519403	5
0.91327	0.756229	3	0.91327	0.756229	3	0.91327	0.756229	3
0.0931484	0.768615	8	0.0931484	0.768615	8	0.0931484	0.768615	8
0.175493	0.839198	0	0.175493	0.839198	0	0.175493	0.839198	0
0.285831	0.662622	1	0.285831	0.662622	1	0.285831	0.662622	1
0.349968	0.706377	-1	0.349968	0.706377	-1	0.349968	0.706377	-1
0.439173	0.245833	-1	0.439173	0.245833	-1	0.439173	0.245833	-1
0.459868	0.13553	6	0.459868	0.13553	6	0.459868	0.13553	6
0.46754	0.483697	-1	0.46754	0.483697	13	0.46754	0.483697	13
0.481233	0.0822142	6	0.481233	0.0822142	6	0.481233	0.0822142	6
0.500967	0.191782	-1	0.500967	0.191782	-1	0.500967	0.191782	-1
0.543981	0.728906	4	0.543981	0.728906	4	0.543981	0.728906	4
0.601098	0.829799	-1	0.601098	0.829799	-1	0.601098	0.829799	-1
0.63592	0.319412	2	0.63592	0.319412	2	0.63592	0.319412	2
0.681222	0.207511	-1	0.681222	0.207511	-1	0.681222	0.207511	-1
0.698495	0.536252	-1	0.698495	0.536252	11	0.698495	0.536252	11
0.849966	0.519385	5	0.849966	0.519385	5	0.849966	0.519385	5
0.918845	0.759284	3	0.918845	0.759284	3	0.918845	0.759284	3
0.0877672	0.772027	8	0.0877672	0.772027	8	0.0877672	0.772027	8
0.1441	0.540588	-1	0.1441	0.540588	-1	0.1441	0.540588	-1
0.171564	0.838586	0	0.171564	0.838586	0	0.171564	0.838586	0
0.195737	0.519286	-1	0.195737	0.519286	-1	0.195737	0.519286	-1
0.280671	0.663269	1	0.280671	0.663269	1	0.280671	0.663269	1
0.435797	0.242823	-1	0.435797	0.242823	-1	0.435797	0.242823	-1
0.432107	0.287712	-1	0.432107	0.287712	-1	0.432107	0.287712	-1
0.456603	0.135864	6	0.456603	0.135864	6	0.456603	0.135864	6
0.460608	0.268997	-1	0.460608	0.268997	-1	0.460608	0.268997	-1
0.464019	0.481511	-1	0.464019	0.481511	13	0.464019	0.481511	13
0.472984	0.0791056	6	0.472984	0.0791056	6	0.472984	0.0791056	6
0.501584	0.194257	-1	0.501584	0.194257	-1	0.501584	0.194257	-1
0.540036	0.728747	4	0.540036	0.728747	4	0.540036	0.728747	4
0.593699	0.562778	-1	0.593699	0.562778	-1	0.593699	0.562778	-1
0.631375	0.31842	2	0.631375	0.31842	2	0.631375	0.31842	2
0.853215	0.523399	5	0.853215	0.523399	5	0.853215	0.523399	5
0.915415	0.75752	3	0.915415	0.75752	3	0.915415	0.75752	3
0.930342	0.518832	-1	0.930342	0.518832	12	0.930342	0.518832	12
0.175197	0.840587	0	0.175197	0.840587	0	0.175197	0.840587	0
0.267098	0.434657	-1	0.267098	0.434657	-1	0.267098	0.434657	-1
0.290623	0.673082	1	0.290623	0.673082	1	0.290623	0.673082	1
0.303003	0.686699	1	0.303003	0.686699	1	0.303003	0.686699	1
0.408972	0.346629	-1	0.408972	0.346629	-1	0.408972	0.346629	-1
0.43794	0.249189	-1	0.43794	0.249189	-1	0.43794	0.249189	-1
0.457635	0.13362	6	0.457635	0.13362	6	0.457635	0.13362	6
0.46317	0.483747	-1	0.46317	0.483747	13	0.46317	0.483747	13
0.498492	0.612116	-1	0.498492	0.612116	-1	0.498492	0.612116	-1
0.541492	0.730427	4	0.541492	0.730427	4	0.541492	0.730427	4
0.636333	0.320427	2	0.636333	0.320427	2	0.636333	0.320427	2
0.749712	0.1777	-1	0.749712	0.1777	-1	0.749712	0.1777	-1
0.802587	0.191181	-1	0.802587	0.191181	-1	0.802587	0.191181	-1
0.854915	0.525055	5	0.854915	0.525055	5	0.854915	0.525055	5
0.917911	0.760789	3	0.917911	0.760789	3	0.917911	0.760789	3
0.929115	0.476107	-1	0.929115	0.476107	12	0.929115	0.476107	12
0.932724	0.519829	-1	0.932724	0.519829	12	0.932724	0.519829	12
0.089535	0.772012	8	0.089535	0.772012	8	0.089535	0.772012	8
0.175669	0.640204	-1	0.175669	0.640204	-1	0.175669	0.640204	-1
0.175435	0.83903	0	0.175435	0.83903	0	0.175435	0.83903	0
0.283811	0.663822	1	0.283811	0.663822	1	0.283811	0.663822	1
0.304111	0.68472	1	0.304111	0.68472	1	0.304111	0.68472	1
0.348774	0.702709	-1	0.348774	0.702709	-1	0.348774	0.702709	-1
0.43445	0.247986	-1	0.43445	0.247986	-1	0.43445	0.247986	-1
0.459402	0.134778	6	0.459402	0.134778	6	0.459402	0.134778	6
0.463668	0.483471	-1	0.463668	0.483471	13	0.463668	0.483471	13
0.478638	0.0852097	6	0.478638	0.0852097	6	0.478638	0.0852097	6
0.502263	0.195611	-1	0.502263	0.195611	-1	0.502263	0.195611	-1
0.513759	0.22426	-1	0.513759	0.22426	-1	0.513759	0.22426	-1
0.538951	0.731265	4	0.538951	0.731265	4	0.538951	0.731265	4
0.63828	0.320397	2	0.63828	0.320397	2	0.63828	0.320397	2
0.75478	0.208057	-1	0.75478	0.208057	-1	0.75478	0.208057	-1
0.824038	0.748919	-1	0.824038	0.748919	-1	0.824038	0.748919	-1
0.855044	0.520898	5	0.855044	0.520898	5	0.855044	0.520898	5
0.91585	0.75888	3	0.91585	0.75888	3	0.91585	0.75888	3
0.932437	0.520294	-1	0.932437	0.520294	12	0.932437	0.520294	12
0.0929384	0.769312	8	0.0929384	0.769312	8	0.0929384	0.769312	8
0.174295	0.83867	0	0.174295	0.83867	0	0.174295	0.83867	0
0.248309	0.535065	-1	0.248309	0.535065	-1	0.248309	0.535065	-1
0.28695	0.666891	1	0.28695	0.666891	1	0.28695	0.666891	1
0.349053	0.707322	-1	0.349053	0.707322	-1	0.349053	0.707322	-1
0.435201	0.24878	-1	0.435201	0.24878	-1	0.435201	0.24878	-1
0.458553	0.13676	6	0.458553	0.13676	6	0.458553	0.13676	6
0.46641	0.481749	-1	0.46641	0.481749	13	0.46641	0.481749	13
0.520074	0.258389	-1	0.520074	0.258389	-1	0.520074	0.258389	-1
0.540778	0.730446	4	0.540778	0.730446	4	0.540778	0.730446	4
0.611779	0.216545	-1	0.611779	0.216545	-1	0.611779	0.216545	-1
0.643512	0.322756	2	0.643512	0.322756	2	0.643512	0.322756	2
0.66436	0.34779	2	0.66436	0.34779	2	0.66436	0.34779	2
0.753805	0.21815	-1	0.753805	0.21815	-1	0.753805	0.21815	-1
0.849125	0.458427	-1	0.849125	0.458427	9	0.849125	0.458427	9
0.856166	0.52505	5	0.856166	0.52505	5	0.856166	0.52505	5
0.916577	0.759752	3	0.916577	0.759752	3	0.916577	0.759752	3
0.0664616	0.485286	-1	0.0664616	0.485286	-1	0.0664616	0.485286	-1
0.0823356	0.524531	-1	0.0823356	0.524531	-1	0.0823356	0.524531	-1
0.0965226	0.769222	8	0.0965226	0.769222	8	0.0965226	0.769222	8
0.175468	0.837932	0	0.175468	0.837932	0	0.175468	0.837932	0
0.190224	0.718336	-1	0.190224	0.718336	-1	0.190224	0.718336	-1
0.241466	0.629468	-1	0.241466	0.629468	-1	0.241466	0.629468	-1
0.284058	0.663082	1	0.284058	0.663082	1	0.284058	0.663082	1
0.382977	0.77165	-1	0.382977	0.77165	18	0.382977	0.77165	18
0.437079	0.244986	-1	0.437079	0.244986	-1	0.437079	0.244986	-1
0.455468	0.131763	6	0.455468	0.131763	6	0.455468	0.131763	6
0.467928	0.484139	-1	0.467928	0.484139	13	0.467928	0.484139	13
0.47976	0.0832265	6	0.47976	0.0832265	6	0.47976	0.0832265	6
0.543413	0.730906	4	0.543413	0.730906	4	0.543413	0.730906	4
0.674763	0.359337	2	0.674763	0.359337	2	0.674763	0.359337	2
0.756237	0.216317	-1	0.756237	0.216317	-1	0.756237	0.216317	-1
0.847772	0.457758	-1	0.847772	0.457758	9	0.847772	0.457758	9
0.916775	0.758792	3	0.916775	0.758792	3	0.916775	0.758792	3
0.0896074	0.770509	8	0.0896074	0.770509	8	0.0896074	0.770509	8
0.167799	0.835723	0	0.167799	0.835723	0	0.167799	0.835723	0
0.280987	0.661301	1	0.280987	0.661301	1	0.280987	0.661301	1
0.347038	0.706775	-1	0.347038	0.706775	-1	0.347038	0.706775	-1
0.367086	0.459448	-1	0.367086	0.459448	-1	0.367086	0.459448	-1
0.429666	0.245292	-1	0.429666	0.245292	-1	0.429666	0.245292	-1
0.450093	0.186496	-1	0.450093	0.186496	-1	0.450093	0.186496	-1
0.459751	0.482055	-1	0.459751	0.482055	13	0.459751	0.482055	13
0.474659	0.0814864	6	0.474659	0.0814864	6	0.474659	0.0814864	6
0.537904	0.731026	4	0.537904	0.731026	4	0.537904	0.731026	4
0.696503	0.376718	2	0.696503	0.376718	2	0.696503	0.376718	2
0.69818	0.535691	-1	0.69818	0.535691	11	0.69818	0.535691	11
0.720487	0.14258	-1	0.720487	0.14258	-1	0.720487	0.14258	-1
0.753091	0.212602	-1	0.753091	0.212602	-1	0.753091	0.212602	-1
0.779393	0.370823	-1	0.779393	0.370823	-1	0.779393	0.370823	-1
0.849291	0.522166	5	0.849291	0.522166	5	0.849291	0.522166	5
0.912558	0.757952	3	0.912558	0.757952	3	0.912558	0.757952	3
0.0950686	0.770186	8	0.0950686	0.770186	8	0.0950686	0.770186	8
0.178234	0.841644	0	0.178234	0.841644	0	0.178234	0.841644	0
0.200275	0.506904	-1	0.200275	0.506904	-1	0.200275	0.506904	-1
0.283334	0.662775	1	0.283334	0.662775	1	0.283334	0.662775	1
0.305649	0.399165	-1	0.305649	0.399165	-1	0.305649	0.399165	-1
0.355208	0.402267	-1	0.355208	0.402267	-1	0.355208	0.402267	-1
0.400892	0.414209	-1	0.400892	0.414209	-1	0.400892	0.414209	-1
0.435888	0.247215	-1	0.435888	0.247215	-1	0.435888	0.247215	-1
0.471642	0.484296	-1	0.471642	0.484296	13	0.471642	0.484296	13
0.480403	0.0831994	6	0.480403	0.0831994	6	0.480403	0.0831994	6
0.543109	0.731731	4	0.543109	0.731731	4	0.543109	0.731731	4
0.540797	0.102725	-1	0.540797	0.102725	-1	0.540797	0.102725	-1
0.56378	0.772142	-1	0.56378	0.772142	-1	0.56378	0.772142	-1
0.64065	0.324622	2	0.64065	0.324622	2	0.64065	0.324622	2
0.664063	0.349712	2	0.664063	0.349712	2	0.664063	0.349712	2
0.75759	0.215666	-1	0.75759	0.215666	-1	0.75759	0.215666	-1
0.762411	0.0274136	-1	0.762411	0.0274136	16	0.762411	0.0274136	16
0.764387	0.69849	-1	0.764387	0.69849	-1	0.764387	0.69849	-1
0.786584	0.3014	-1	0.786584	0.3014	-1	0.786584	0.3014	-1
0.793721	0.187705	-1	0.793721	0.187705	-1	0.793721	0.187705	-1
0.855316	0.520239	5	0.855316	0.520239	5	0.855316	0.520239	5
0.864775	0.47661	-1	0.864775	0.47661	9	0.864775	0.47661	9
0.918699	0.758251	3	0.918699	0.758251	3	0.918699	0.758251	3
0.0911045	0.772332	8	0.0911045	0.772332	8	0.0911045	0.772332	8
0.143135	0.554944	-1	0.143135	0.554944	-1	0.143135	0.554944	-1
0.176661	0.838936	0	0.176661	0.838936	0	0.176661	0.838936	0
0.254174	0.679279	1	0.254174	0.679279	1	0.254174	0.679279	1
0.270269	0.718919	-1	0.270269	0.718919	-1	0.270269	0.718919	-1
0.290242	0.663307	1	0.290242	0.663307	1	0.290242	0.663307	1
0.300193	0.677443	1	0.300193	0.677443	1	0.300193	0.677443	1
0.436251	0.247667	-1	0.436251	0.247667	-1	0.436251	0.247667	-1
0.463349	0.483346	-1	0.463349	0.483346	13	0.463349	0.483346	13
0.47793	0.0840019	6	0.47793	0.0840019	6	0.47793	0.0840019	6
0.492265	0.431672	-1	0.492265	0.431672	-1	0.492265	0.431672	-1
0.506222	0.308239	-1	0.506222	0.308239	-1	0.506222	0.308239	-1
0.540741	0.731758	4	0.540741	0.731758	4	0.540741	0.731758	4
0.636521	0.28675	2	0.636521	0.28675	2	0.636521	0.28675	2
0.72951	0.527123	-1	0.72951	0.527123	11	0.72951	0.527123	11
0.743504	0.353379	-1	0.743504	0.353379	-1	0.743504	0.353379	-1
0.858519	0.64014	-1	0.858519	0.64014	-1	0.858519	0.64014	-1
0.916705	0.760076	3	0.916705	0.760076	3	0.916705	0.760076	3
0.170487	0.460676	-1	0.170487	0.460676	-1	0.170487	0.460676	-1
0.171736	0.840976	0	0.171736	0.840976	0	0.171736	0.840976	0
0.177692	0.813274	0	0.177692	0.813274	0	0.177692	0.813274	0
0.183145	0.503015	-1	0.183145	0.503015	-1	0.183145	0.503015	-1
0.248764	0.7871	-1	0.248764	0.7871	-1	0.248764	0.7871	-1
0.279329	0.720909	-1	0.279329	0.720909	-1	0.279329	0.720909	-1
0.287755	0.664079	1	0.287755	0.664079	1	0.287755	0.664079	1
0.346826	0.581395	-1	0.346826	0.581395	-1	0.346826	0.581395	-1
0.432917	0.247158	-1	0.432917	0.247158	-1	0.432917	0.247158	-1
0.464349	0.48286	-1	0.464349	0.48286	13	0.464349	0.48286	13
0.476176	0.0841938	6	0.476176	0.0841938	6	0.476176	0.0841938	6
0.478104	0.130877	6	0.478104	0.130877	6	0.478104	0.130877	6
0.482289	0.67679	-1	0.482289	0.67679	-1	0.482289	0.67679	-1
0.508368	0.479557	-1	0.508368	0.479557	-1	0.508368	0.479557	-1
0.531884	0.0926358	-1	0.531884	0.0926358	-1	0.531884	0.0926358	-1
0.540371	0.731507	4	0.540371	0.731507	4	0.540371	0.731507	4
0.558868	0.766392	-1	0.558868	0.766392	-1	0.558868	0.766392	-1
0.638531	0.299629	2	0.638531	0.299629	2	0.638531	0.299629	2
0.754902	0.217763	-1	0.754902	0.217763	-1	0.754902	0.217763	-1
0.85407	0.522888	5	0.85407	0.522888	5	0.85407	0.522888	5
0.915645	0.760626	3	0.915645	0.760626	3	0.915645	0.760626	3
0.934645	0.500023	-1	0.934645	0.500023	12	0.934645	0.500023	12
0.0664958	0.618411	-1	0.0664958	0.618411	-1	0.0664958	0.618411	-1
0.0896533	0.76905	8	0.0896533	0.76905	8	0.0896533	0.76905	8
0.155951	0.479822	-1	0.155951	0.479822	-1	0.155951	0.479822	-1
0.170836	0.838815	0	0.170836	0.838815	0	0.170836	0.838815	0
0.176178	0.811597	0	0.176178	0.811597	0	0.176178	0.811597	0
0.272684	0.516227	-1	0.272684	0.516227	-1	0.272684	0.516227	-1
0.305789	0.688981	1	0.305789	0.688981	1	0.305789	0.688981	1
0.450839	0.611364	-1	0.450839	0.611364	-1	0.450839	0.611364	-1
0.460856	0.236601	-1	0.460856	0.236601	-1	0.460856	0.236601	-1
0.462903	0.483416	-1	0.462903	0.483416	13	0.462903	0.483416	13
0.475448	0.0828502	6	0.475448	0.0828502	6	0.475448	0.0828502	6
0.537592	0.729958	4	0.537592	0.729958	4	0.537592	0.729958	4
0.558901	0.768676	-1	0.558901	0.768676	-1	0.558901	0.768676	-1
0.605457	0.865054	-1	0.605457	0.865054	-1	0.605457	0.865054	-1
0.658671	0.365853	2	0.658671	0.365853	2	0.658671	0.365853	2
0.703075	0.534086	-1	0.703075	0.534086	11	0.703075	0.534086	11
0.737864	0.431041	-1	0.737864	0.431041	-1	0.737864	0.431041	-1
0.753106	0.212074	-1	0.753106	0.212074	-1	0.753106	0.212074	-1
0.754628	0.00394388	-1	0.754628	0.00394388	16	0.754628	0.00394388	16
0.756885	0.105771	-1	0.756885	0.105771	-1	0.756885	0.105771	-1
0.852724	0.523794	5	0.852724	0.523794	5	0.852724	0.523794	5
0.914613	0.758291	3	0.914613	0.758291	3	0.914613	0.758291	3
0.0719552	0.621407	-1	0.0719552	0.621407	-1	0.0719552	0.621407	-1
0.0933959	0.766512	8	0.0933959	0.766512	8	0.0933959	0.766512	8
0.169696	0.835019	0	0.169696	0.835019	0	0.169696	0.835019	0
0.177638	0.814353	0	0.177638	0.814353	0	0.177638	0.814353	0
0.275485	0.518299	-1	0.275485	0.518299	-1	0.275485	0.518299	-1
0.294141	0.680015	1	0.294141	0.680015	1	0.294141	0.680015	1
0.310636	0.698449	1	0.310636	0.698449	1	0.310636	0.698449	1
0.465846	0.483645	-1	0.465846	0.483645	13	0.465846	0.483645	13
0.478155	0.0837189	6	0.478155	0.0837189	6	0.478155	0.0837189	6
0.540437	0.729277	4	0.540437	0.729277	4	0.540437	0.729277	4
0.563295	0.950302	-1	0.563295	0.950302	14	0.563295	0.950302	14
0.637195	0.323933	2	0.637195	0.323933	2	0.637195	0.323933	2
0.658422	0.61448	-1	0.658422	0.61448	-1	0.658422	0.61448	-1
0.681	0.419424	-1	0.681	0.419424	-1	0.681	0.419424	-1
0.712425	0.407517	-1	0.712425	0.407517	-1	0.712425	0.407517	-1
0.75338	0.215823	-1	0.75338	0.215823	-1	0.75338	0.215823	-1
0.761523	0.193078	-1	0.761523	0.193078	-1	0.761523	0.193078	-1
0.855543	0.518792	5	0.855543	0.518792	5	0.855543	0.518792	5
0.876653	0.752129	3	0.876653	0.752129	3	0.876653	0.752129	3
0.917001	0.759457	3	0.917001	0.759457	3	0.917001	0.759457	3
0.0695919	0.623843	-1	0.0695919	0.623843	-1	0.0695919	0.623843	-1
0.0907408	0.773763	8	0.0907408	0.773763	8	0.0907408	0.773763	8
0.143525	0.479888	-1	0.143525	0.479888	-1	0.143525	0.479888	-1
0.173095	0.833943	0	0.173095	0.833943	0	0.173095	0.833943	0
0.176081	0.814665	0	0.176081	0.814665	0	0.176081	0.814665	0
0.271173	0.518158	-1	0.271173	0.518158	-1	0.271173	0.518158	-1
0.286737	0.67448	1	0.286737	0.67448	1	0.286737	0.67448	1
0.328617	0.460975	-1	0.328617	0.460975	-1	0.328617	0.460975	-1
0.434215	0.498987	-1	0.434215	0.498987	13	0.434215	0.498987	13
0.475333	0.0843674	6	0.475333	0.0843674	6	0.475333	0.0843674	6
0.523768	0.244177	-1	0.523768	0.244177	-1	0.523768	0.244177	-1
0.539609	0.732898	4	0.539609	0.732898	4	0.539609	0.732898	4
0.548207	0.07315	-1	0.548207	0.07315	-1	0.548207	0.07315	-1
0.631034	0.321846	2	0.631034	0.321846	2	0.631034	0.321846	2
0.689136	0.543926	-1	0.689136	0.543926	11	0.689136	0.543926	11
0.758223	0.783068	-1	0.758223	0.783068	-1	0.758223	0.783068	-1
0.849717	0.524292	5	0.849717	0.524292	5	0.849717	0.524292	5
0.902776	0.488012	-1	0.902776	0.488012	9	0.902776	0.488012	9
0.914481	0.761461	3	0.914481	0.761461	3	0.914481	0.761461	3
0.068931	0.622705	-1	0.068931	0.622705	-1	0.068931	0.622705	-1
0.0917745	0.770073	8	0.0917745	0.770073	8	0.0917745	0.770073	8
0.150591	0.640779	-1	0.150591	0.640779	-1	0.150591	0.640779	-1
0.175199	0.814283	0	0.175199	0.814283	0	0.175199	0.814283	0
0.172277	0.837007	0	0.172277	0.837007	0	0.172277	0.837007	0
0.199873	0.839533	0	0.199873	0.839533	0	0.199873	0.839533	0
0.271497	0.515473	-1	0.271497	0.515473	-1	0.271497	0.515473	-1
0.27614	0.658897	1	0.27614	0.658897	1	0.27614	0.658897	1
0.303038	0.349179	-1	0.303038	0.349179	-1	0.303038	0.349179	-1
0.302187	0.675921	1	0.302187	0.675921	1	0.302187	0.675921	1
0.475996	0.0840698	6	0.475996	0.0840698	6	0.475996	0.0840698	6
0.540184	0.731208	4	0.540184	0.731208	4	0.540184	0.731208	4
0.590373	0.118494	-1	0.590373	0.118494	-1	0.590373	0.118494	-1
0.639362	0.331241	2	0.639362	0.331241	2	0.639362	0.331241	2
0.673591	0.567363	-1	0.673591	0.567363	11	0.673591	0.567363	11
0.778441	0.399354	-1	0.778441	0.399354	-1	0.778441	0.399354	-1
0.78405	0.787934	-1	0.78405	0.787934	-1	0.78405	0.787934	-1
0.850821	0.526118	5	0.850821	0.526118	5	0.850821	0.526118	5
0.91594	0.758814	3	0.91594	0.758814	3	0.91594	0.758814	3
0.0683721	0.621752	-1	0.0683721	0.621752	-1	0.0683721	0.621752	-1
0.0892501	0.769427	8	0.0892501	0.769427	8	0.0892501	0.769427	8
0.16765	0.835259	0	0.16765	0.835259	0	0.16765	0.835259	0
0.174851	0.815841	0	0.174851	0.815841	0	0.174851	0.815841	0
0.258259	0.66199	1	0.258259	0.66199	1	0.258259	0.66199	1
0.269884	0.517133	-1	0.269884	0.517133	-1	0.269884	0.517133	-1
0.276043	0.687187	1	0.276043	0.687187	1	0.276043	0.687187	1
0.287699	0.62155	1	0.287699	0.62155	1	0.287699	0.62155	1
0.300113	0.348447	-1	0.300113	0.348447	-1	0.300113	0.348447	-1
0.473285	0.0830024	6	0.473285	0.0830024	6	0.473285	0.0830024	6
0.519589	0.0531683	-1	0.519589	0.0531683	-1	0.519589	0.0531683	-1
0.538647	0.731412	4	0.538647	0.731412	4	0.538647	0.731412	4
0.633842	0.324372	2	0.633842	0.324372	2	0.633842	0.324372	2
0.775954	0.399019	-1	0.775954	0.399019	-1	0.775954	0.399019	-1
0.781774	0.785877	-1	0.781774	0.785877	-1	0.781774	0.785877	-1
0.84891	0.521534	5	0.84891	0.521534	5	0.84891	0.521534	5
0.911572	0.758245	3	0.911572	0.758245	3	0.911572	0.758245	3
0.0677479	0.618684	-1	0.0677479	0.618684	-1	0.0677479	0.618684	-1
0.0907805	0.771338	8	0.0907805	0.771338	8	0.0907805	0.771338	8
0.171592	0.836161	0	0.171592	0.836161	0	0.171592	0.836161	0
0.175945	0.814086	0	0.175945	0.814086	0	0.175945	0.814086	0
0.272073	0.517943	-1	0.272073	0.517943	-1	0.272073	0.517943	-1
0.304092	0.35049	-1	0.304092	0.35049	-1	0.304092	0.35049	-1
0.3014	0.690327	1	0.3014	0.690327	1	0.3014	0.690327	1
0.472814	0.0818898	6	0.472814	0.0818898	6	0.472814	0.0818898	6
0.538651	0.732264	4	0.538651	0.732264	4	0.538651	0.732264	4
0.638047	0.322315	2	0.638047	0.322315	2	0.638047	0.322315	2
0.651007	0.640027	-1	0.651007	0.640027	-1	0.651007	0.640027	-1
0.679725	0.505083	-1	0.679725	0.505083	-1	0.679725	0.505083	-1
0.777491	0.398452	-1	0.777491	0.398452	-1	0.777491	0.398452	-1
0.783179	0.785145	-1	0.783179	0.785145	-1	0.783179	0.785145	-1
0.850803	0.523483	5	0.850803	0.523483	5	0.850803	0.523483	5
0.912923	0.758145	3	0.912923	0.758145	3	0.912923	0.758145	3
0.0698451	0.617534	-1	0.0698451	0.617534	-1	0.0698451	0.617534	-1
0.0843419	0.789531	8	0.0843419	0.789531	8	0.0843419	0.789531	8
0.093658	0.766276	8	0.093658	0.766276	8	0.093658	0.766276	8
0.172494	0.835704	0	0.172494	0.835704	0	0.172494	0.835704	0
0.178645	0.814185	0	0.178645	0.814185	0	0.178645	0.814185	0
0.269261	0.626294	1	0.269261	0.626294	1	0.269261	0.626294	1
0.271457	0.510091	-1	0.271457	0.510091	-1	0.271457	0.510091	-1
0.303592	0.344754	-1	0.303592	0.344754	-1	0.303592	0.344754	-1
0.337027	0.495842	-1	0.337027	0.495842	-1	0.337027	0.495842	-1
0.476564	0.0793715	6	0.476564	0.0793715	6	0.476564	0.0793715	6
0.54016	0.726644	4	0.54016	0.726644	4	0.54016	0.726644	4
0.554861	0.0816352	-1	0.554861	0.0816352	-1	0.554861	0.0816352	-1
0.57225	0.289935	-1	0.57225	0.289935	-1	0.57225	0.289935	-1
0.576028	0.255667	-1	0.576028	0.255667	-1	0.576028	0.255667	-1
0.606435	0.571933	-1	0.606435	0.571933	-1	0.606435	0.571933	-1
0.637116	0.316481	2	0.637116	0.316481	2	0.637116	0.316481	2
0.677916	0.500662	-1	0.677916	0.500662	-1	0.677916	0.500662	-1
0.712294	0.416554	-1	0.712294	0.416554	-1	0.712294	0.416554	-1
0.784509	0.782687	-1	0.784509	0.782687	-1	0.784509	0.782687	-1
0.851855	0.520082	5	0.851855	0.520082	5	0.851855	0.520082	5
0.858779	0.547363	5	0.858779	0.547363	5	0.858779	0.547363	5
0.874767	0.489723	-1	0.874767	0.489723	9	0.874767	0.489723	9
0.914591	0.754943	3	0.914591	0.754943	3	0.914591	0.754943	3
0.0645425	0.620984	-1	0.0645425	0.620984	-1	0.0645425	0.620984	-1
0.081737	0.790357	8	0.081737	0.790357	8	0.081737	0.790357	8
0.0889066	0.768184	8	0.0889066	0.768184	8	0.0889066	0.768184	8
0.167629	0.83672	0	0.167629	0.83672	0	0.167629	0.83672	0
0.264168	0.514784	-1	0.264168	0.514784	-1	0.264168	0.514784	-1
0.283468	0.648678	1	0.283468	0.648678	1	0.283468	0.648678	1
0.292141	0.680413	1	0.292141	0.680413	1	0.292141	0.680413	1
0.298398	0.348025	-1	0.298398	0.348025	-1	0.298398	0.348025	-1
0.467952	0.0804006	6	0.467952	0.0804006	6	0.467952	0.0804006	6
0.517879	0.0513958	-1	0.517879	0.0513958	-1	0.517879	0.0513958	-1
0.534304	0.728825	4	0.534304	0.728825	4	0.534304	0.728825	4
0.537416	0.94512	-1	0.537416	0.94512	14	0.537416	0.94512	14
0.546993	0.108371	-1	0.546993	0.108371	-1	0.546993	0.108371	-1
0.602728	0.573683	-1	0.602728	0.573683	-1	0.602728	0.573683	-1
0.642455	0.331106	2	0.642455	0.331106	2	0.642455	0.331106	2
0.647739	0.328476	2	0.647739	0.328476	2	0.647739	0.328476	2
0.67479	0.0989548	-1	0.67479	0.0989548	-1	0.67479	0.0989548	-1
0.7077	0.418323	-1	0.7077	0.418323	-1	0.7077	0.418323	-1
0.760429	0	-1	0.760429	0	16	0.760429	0	16
0.780951	0.784683	-1	0.780951	0.784683	-1	0.780951	0.784683	-1
0.851365	0.521354	5	0.851365	0.521354	5	0.851365	0.521354	5
0.86999	0.484323	-1	0.86999	0.484323	9	0.86999	0.484323	9
0.911846	0.757339	3	0.911846	0.757339	3	0.911846	0.757339	3
0.065643	0.620971	-1	0.065643	0.620971	-1	0.065643	0.620971	-1
0.084996	0.773804	8	0.084996	0.773804	8	0.084996	0.773804	8
0.164752	0.835869	0	0.164752	0.835869	0	0.164752	0.835869	0
0.170177	0.811841	0	0.170177	0.811841	0	0.170177	0.811841	0
0.26671	0.693014	1	0.26671	0.693014	1	0.26671	0.693014	1
0.277235	0.652242	1	0.277235	0.652242	1	0.277235	0.652242	1
0.296535	0.345718	-1	0.296535	0.345718	-1	0.296535	0.345718	-1
0.462068	0.080335	6	0.462068	0.080335	6	0.462068	0.080335	6
0.49626	0.14597	-1	0.49626	0.14597	-1	0.49626	0.14597	-1
0.516833	0.0533205	-1	0.516833	0.0533205	-1	0.516833	0.0533205	-1
0.531876	0.729886	4	0.531876	0.729886	4	0.531876	0.729886	4
0.534878	0.944661	-1	0.534878	0.944661	14	0.534878	0.944661	14
0.599859	0.575856	-1	0.599859	0.575856	-1	0.599859	0.575856	-1
0.622436	0.30578	2	0.622436	0.30578	2	0.622436	0.30578	2
0.63839	0.259558	-1	0.63839	0.259558	-1	0.63839	0.259558	-1
0.641097	0.310496	2	0.641097	0.310496	2	0.641097	0.310496	2
0.705854	0.416981	-1	0.705854	0.416981	-1	0.705854	0.416981	-1
0.7778	0.784587	-1	0.7778	0.784587	-1	0.7778	0.784587	-1
0.847313	0.519603	5	0.847313	0.519603	5	0.847313	0.519603	5
0.908157	0.759107	3	0.908157	0.759107	3	0.908157	0.759107	3
0.0804268	0.791969	8	0.0804268	0.791969	8	0.0804268	0.791969	8
0.0879938	0.770245	8	0.0879938	0.770245	8	0.0879938	0.770245	8
0.163914	0.840018	0	0.163914	0.840018	0	0.163914	0.840018	0
0.285522	0.694837	1	0.285522	0.694837	1	0.285522	0.694837	1
0.299965	0.348124	-1	0.299965	0.348124	-1	0.299965	0.348124	-1
0.466953	0.0819265	6	0.466953	0.0819265	6	0.466953	0.0819265	6
0.517038	0.0525069	-1	0.517038	0.0525069	-1	0.517038	0.0525069	-1
0.537483	0.728888	4	0.537483	0.728888	4	0.537483	0.728888	4
0.541758	0.58954	-1	0.541758	0.58954	-1	0.541758	0.58954	-1
0.543239	0.920818	-1	0.543239	0.920818	14	0.543239	0.920818	14
0.597245	0.576392	-1	0.597245	0.576392	-1	0.597245	0.576392	-1
0.620531	0.199147	-1	0.620531	0.199147	-1	0.620531	0.199147	-1
0.624949	0.434831	-1	0.624949	0.434831	-1	0.624949	0.434831	-1
0.633566	0.3133	2	0.633566	0.3133	2	0.633566	0.3133	2
0.639401	0.331453	2	0.639401	0.331453	2	0.639401	0.331453	2
0.6528	0.611141	-1	0.6528	0.611141	-1	0.6528	0.611141	-1
0.706814	0.419208	-1	0.706814	0.419208	-1	0.706814	0.419208	-1
0.709577	0.533282	-1	0.709577	0.533282	11	0.709577	0.533282	11
0.742758	0.148728	-1	0.742758	0.148728	-1	0.742758	0.148728	-1
0.780474	0.785816	-1	0.780474	0.785816	-1	0.780474	0.785816	-1
0.852698	0.514875	5	0.852698	0.514875	5	0.852698	0.514875	5
0.910865	0.490074	-1	0.910865	0.490074	9	0.910865	0.490074	9
0.911454	0.756877	3	0.911454	0.756877	3	0.911454	0.756877	3
0.0518746	0.72034	-1	0.0518746	0.72034	-1	0.0518746	0.72034	-1
0.0666923	0.623154	-1	0.0666923	0.623154	-1	0.0666923	0.623154	-1
0.0839904	0.786496	8	0.0839904	0.786496	8	0.0839904	0.786496	8
0.0889061	0.77306	8	0.0889061	0.77306	8	0.0889061	0.77306	8
0.173159	0.838331	0	0.173159	0.838331	0	0.173159	0.838331	0
0.210527	0.667353	-1	0.210527	0.667353	-1	0.210527	0.667353	-1
0.262758	0.692024	1	0.262758	0.692024	1	0.262758	0.692024	1
0.277418	0.659723	1	0.277418	0.659723	1	0.277418	0.659723	1
0.302788	0.349785	-1	0.302788	0.349785	-1	0.302788	0.349785	-1
0.303097	0.684414	1	0.303097	0.684414	1	0.303097	0.684414	1
0.472878	0.0838819	6	0.472878	0.0838819	6	0.472878	0.0838819	6
0.471253	0.575652	-1	0.471253	0.575652	-1	0.471253	0.575652	-1
0.537343	0.730994	4	0.537343	0.730994	4	0.537343	0.730994	4
0.54167	0.947021	-1	0.54167	0.947021	14	0.54167	0.947021	14
0.549339	0.918893	-1	0.549339	0.918893	14	0.549339	0.918893	14
0.587786	0.350072	-1	0.587786	0.350072	-1	0.587786	0.350072	-1
0.642459	0.33442	2	0.642459	0.33442	2	0.642459	0.33442	2
0.674488	0.50636	-1	0.674488	0.50636	-1	0.674488	0.50636	-1
0.712515	0.420037	-1	0.712515	0.420037	-1	0.712515	0.420037	-1
0.783591	0.786808	-1	0.783591	0.786808	-1	0.783591	0.786808	-1
0.849414	0.522528	5	0.849414	0.522528	5	0.849414	0.522528	5
0.913297	0.76095	3	0.913297	0.76095	3	0.913297	0.76095	3
0.0622168	0.621259	-1	0.0622168	0.621259	-1	0.0622168	0.621259	-1
0.0834829	0.770608	8	0.0834829	0.770608	8	0.0834829	0.770608	8
0.166154	0.838668	0	0.166154	0.838668	0	0.166154	0.838668	0
0.297984	0.3524	-1	0.297984	0.3524	-1	0.297984	0.3524	-1
0.296466	0.689815	1	0.296466	0.689815	1	0.296466	0.689815	1
0.470658	0.0837093	6	0.470658	0.0837093	6	0.470658	0.0837093	6
0.534247	0.730597	4	0.534247	0.730597	4	0.534247	0.730597	4
0.537564	0.948288	-1	0.537564	0.948288	14	0.537564	0.948288	14
0.543363	0.91709	-1	0.543363	0.91709	14	0.543363	0.91709	14
0.580039	0.350513	-1	0.580039	0.350513	-1	0.580039	0.350513	-1
0.632689	0.132863	-1	0.632689	0.132863	-1	0.632689	0.132863	-1
0.637247	0.33347	2	0.637247	0.33347	2	0.637247	0.33347	2
0.688364	0.278311	-1	0.688364	0.278311	-1	0.688364	0.278311	-1
0.706639	0.420692	-1	0.706639	0.420692	-1	0.706639	0.420692	-1
0.714136	0.140166	-1	0.714136	0.140166	-1	0.714136	0.140166	-1
0.778773	0.787328	-1	0.778773	0.787328	-1	0.778773	0.787328	-1
0.847255	0.5247	5	0.847255	0.5247	5	0.847255	0.5247	5
0.908595	0.758415	3	0.908595	0.758415	3	0.908595	0.758415	3
0.0600951	0.621367	-1	0.0600951	0.621367	-1	0.0600951	0.621367	-1
0.0824127	0.772886	8	0.0824127	0.772886	8	0.0824127	0.772886	8
0.164322	0.838835	0	0.164322	0.838835	0	0.164322	0.838835	0
0.258224	0.637587	1	0.258224	0.637587	1	0.258224	0.637587	1
0.468849	0.0836233	6	0.468849	0.0836233	6	0.468849	0.0836233	6
0.51635	0.0496585	-1	0.51635	0.0496585	-1	0.51635	0.0496585	-1
0.531337	0.731833	4	0.531337	0.731833	4	0.531337	0.731833	4
0.543636	0.594613	-1	0.543636	0.594613	-1	0.543636	0.594613	-1
0.586837	0.427403	-1	0.586837	0.427403	-1	0.586837	0.427403	-1
0.635315	0.332963	2	0.635315	0.332963	2	0.635315	0.332963	2
0.702968	0.419958	-1	0.702968	0.419958	-1	0.702968	0.419958	-1
0.844313	0.521792	5	0.844313	0.521792	5	0.844313	0.521792	5
0.907255	0.75873	3	0.907255	0.75873	3	0.907255	0.75873	3
0.0652278	0.623928	-1	0.0652278	0.623928	-1	0.0652278	0.623928	-1
0.0872867	0.77091	8	0.0872867	0.77091	8	0.0872867	0.77091	8
0.167724	0.840588	0	0.167724	0.840588	0	0.167724	0.840588	0
0.40007	0.352924	-1	0.40007	0.352924	-1	0.40007	0.352924	-1
0.419286	0.595699	-1	0.419286	0.595699	-1	0.419286	0.595699	-1
0.472408	0.0858641	6	0.472408	0.0858641	6	0.472408	0.0858641	6
0.519538	0.123515	-1	0.519538	0.123515	-1	0.519538	0.123515	-1
0.534951	0.734017	4	0.534951	0.734017	4	0.534951	0.734017	4
0.638062	0.333744	2	0.638062	0.333744	2	0.638062	0.333744	2
0.658455	0.706154	-1	0.658455	0.706154	-1	0.658455	0.706154	-1
0.657743	0.36071	2	0.657743	0.36071	2	0.657743	0.36071	2
0.710264	0.423196	-1	0.710264	0.423196	-1	0.710264	0.423196	-1
0.848839	0.524903	5	0.848839	0.524903	5	0.848839	0.524903	5
0.88227	0.533694	5	0.88227	0.533694	5	0.88227	0.533694	5
0.908545	0.762092	3	0.908545	0.762092	3	0.908545	0.762092	3
0.0677082	0.623035	-1	0.0677082	0.623035	-1	0.0677082	0.623035	-1
0.0905074	0.774784	8	0.0905074	0.774784	8	0.0905074	0.774784	8
0.135197	0.700854	-1	0.135197	0.700854	-1	0.135197	0.700854	-1
0.170221	0.838791	0	0.170221	0.838791	0	0.170221	0.838791	0
0.29246	0.70894	1	0.29246	0.70894	1	0.29246	0.70894	1
0.413819	0.461359	-1	0.413819	0.461359	-1	0.413819	0.461359	-1
0.474896	0.0850268	6	0.474896	0.0850268	6	0.474896	0.0850268	6
0.539004	0.732984	4	0.539004	0.732984	4	0.539004	0.732984	4
0.639665	0.333074	2	0.639665	0.333074	2	0.639665	0.333074	2
0.711027	0.421793	-1	0.711027	0.421793	-1	0.711027	0.421793	-1
0.773628	0.648503	7	0.773628	0.648503	7	0.773628	0.648503	7
0.848817	0.524718	5	0.848817	0.524718	5	0.848817	0.524718	5
0.881473	0.488095	-1	0.881473	0.488095	9	0.881473	0.488095	9
0.909658	0.482259	-1	0.909658	0.482259	9	0.909658	0.482259	9
0.91063	0.760745	3	0.91063	0.760745	3	0.91063	0.760745	3
0.0616556	0.622143	-1	0.0616556	0.622143	-1	0.0616556	0.622143	-1
0.0834401	0.771658	8	0.0834401	0.771658	8	0.0834401	0.771658	8
0.143042	0.676643	-1	0.143042	0.676643	-1	0.143042	0.676643	-1
0.16681	0.43174	-1	0.16681	0.43174	-1	0.16681	0.43174	20
0.162759	0.840951	0	0.162759	0.840951	0	0.162759	0.840951	0
0.294004	0.689441	1	0.294004	0.689441	1	0.294004	0.689441	1
0.46944	0.0836816	6	0.46944	0.0836816	6	0.46944	0.0836816	6
0.512474	0.318476	-1	0.512474	0.318476	-1	0.512474	0.318476	-1
0.53169	0.730767	4	0.53169	0.730767	4	0.53169	0.730767	4
0.59984	0.346954	-1	0.59984	0.346954	-1	0.59984	0.346954	-1
0.632438	0.332294	2	0.632438	0.332294	2	0.632438	0.332294	2
0.70579	0.417336	-1	0.70579	0.417336	-1	0.70579	0.417336	-1
0.763936	0.644747	7	0.763936	0.644747	7	0.763936	0.644747	7
0.846184	0.523025	5	0.846184	0.523025	5	0.846184	0.523025	5
0.906285	0.761254	3	0.906285	0.761254	3	0.906285	0.761254	3
0.0657996	0.619589	-1	0.0657996	0.619589	-1	0.0657996	0.619589	-1
0.0858518	0.772343	8	0.0858518	0.772343	8	0.0858518	0.772343	8
0.169692	0.839854	0	0.169692	0.839854	0	0.169692	0.839854	0
0.199363	0.776115	-1	0.199363	0.776115	-1	0.199363	0.776115	-1
0.256367	0.682016	1	0.256367	0.682016	1	0.256367	0.682016	1
0.30293	0.633977	1	0.30293	0.633977	1	0.30293	0.633977	1
0.298185	0.688618	1	0.298185	0.688618	1	0.298185	0.688618	1
0.472891	0.0832108	6	0.472891	0.0832108	6	0.472891	0.0832108	6
0.537336	0.732122	4	0.537336	0.732122	4	0.537336	0.732122	4
0.561612	0.911967	-1	0.561612	0.911967	14	0.561612	0.911967	14
0.602385	0.204301	-1	0.602385	0.204301	-1	0.602385	0.204301	-1
0.63884	0.331865	2	0.63884	0.331865	2	0.63884	0.331865	2
0.647141	0.632658	-1	0.647141	0.632658	-1	0.647141	0.632658	-1
0.707435	0.418078	-1	0.707435	0.418078	-1	0.707435	0.418078	-1
0.764567	0.543622	-1	0.764567	0.543622	-1	0.764567	0.543622	-1
0.769601	0.64472	7	0.769601	0.64472	7	0.769601	0.64472	7
0.796133	0.580145	-1	0.796133	0.580145	-1	0.796133	0.580145	-1
0.845273	0.52459	5	0.845273	0.52459	5	0.845273	0.52459	5
0.913129	0.760615	3	0.913129	0.760615	3	0.913129	0.760615	3
0.0875732	0.768495	8	0.0875732	0.768495	8	0.0875732	0.768495	8
0.16841	0.837528	0	0.16841	0.837528	0	0.16841	0.837528	0
0.176715	0.500326	-1	0.176715	0.500326	-1	0.176715	0.500326	-1
0.248159	0.641549	1	0.248159	0.641549	1	0.248159	0.641549	1
0.2601	0.682241	1	0.2601	0.682241	1	0.2601	0.682241	1
0.472752	0.0823047	6	0.472752	0.0823047	6	0.472752	0.0823047	6
0.537864	0.731014	4	0.537864	0.731014	4	0.537864	0.731014	4
0.565164	0.244956	-1	0.565164	0.244956	-1	0.565164	0.244956	-1
0.635683	0.23388	2	0.635683	0.23388	2	0.635683	0.23388	2
0.633591	0.302089	2	0.633591	0.302089	2	0.633591	0.302089	2
0.637143	0.330132	2	0.637143	0.330132	2	0.637143	0.330132	2
0.639256	0.581603	-1	0.639256	0.581603	-1	0.639256	0.581603	-1
0.666511	0.666456	-1	0.666511	0.666456	-1	0.666511	0.666456	-1
0.694281	0.575276	-1	0.694281	0.575276	-1	0.694281	0.575276	-1
0.707855	0.41949	-1	0.707855	0.41949	-1	0.707855	0.41949	-1
0.768475	0.642029	7	0.768475	0.642029	7	0.768475	0.642029	7
0.81636	0.495791	-1	0.81636	0.495791	-1	0.81636	0.495791	-1
0.848464	0.527282	5	0.848464	0.527282	5	0.848464	0.527282	5
0.897515	0.598032	-1	0.897515	0.598032	-1	0.897515	0.598032	-1
0.910587	0.758696	3	0.910587	0.758696	3	0.910587	0.758696	3
0.934453	0.479394	-1	0.934453	0.479394	9	0.934453	0.479394	9
0.0891481	0.768032	8	0.0891481	0.768032	8	0.0891481	0.768032	8
0.121193	0.47249	-1	0.121193	0.47249	-1	0.121193	0.47249	-1
0.170775	0.837467	0	0.170775	0.837467	0	0.170775	0.837467	0
0.191164	0.589493	1	0.191164	0.589493	1	0.191164	0.589493	1
0.225763	0.687932	1	0.225763	0.687932	1	0.225763	0.687932	1
0.26893	0.516511	-1	0.26893	0.516511	-1	0.26893	0.516511	-1
0.308218	0.652919	1	0.308218	0.652919	1	0.308218	0.652919	1
0.307036	0.686759	1	0.307036	0.686759	1	0.307036	0.686759	1
0.475541	0.0819794	6	0.475541	0.0819794	6	0.475541	0.0819794	6
0.527926	0.644582	-1	0.527926	0.644582	-1	0.527926	0.644582	-1
0.538175	0.729959	4	0.538175	0.729959	4	0.538175	0.729959	4
0.610244	0.816216	-1	0.610244	0.816216	-1	0.610244	0.816216	-1
0.639936	0.329919	2	0.639936	0.329919	2	0.639936	0.329919	2
0.771546	0.641418	7	0.771546	0.641418	7	0.771546	0.641418	7
0.836892	0.39427	-1	0.836892	0.39427	-1	0.836892	0.39427	-1
0.849315	0.524114	5	0.849315	0.524114	5	0.849315	0.524114	5
0.862792	0.544937	5	0.862792	0.544937	5	0.862792	0.544937	5
0.883086	0.428075	-1	0.883086	0.428075	19	0.883086	0.428075	19
0.913084	0.756789	3	0.913084	0.756789	3	0.913084	0.756789	3
0.0182603	0.625544	-1	0.0182603	0.625544	-1	0.0182603	0.625544	-1
0.0916303	0.766378	8	0.0916303	0.766378	8	0.0916303	0.766378	8
0.172599	0.834557	0	0.172599	0.834557	0	0.172599	0.834557	0
0.320797	0.674384	1	0.320797	0.674384	1	0.320797	0.674384	1
0.452433	0.612395	-1	0.452433	0.612395	-1	0.452433	0.612395	-1
0.47672	0.0800212	6	0.47672	0.0800212	6	0.47672	0.0800212	6
0.538824	0.728343	4	0.538824	0.728343	4	0.538824	0.728343	4
0.542378	0.932306	-1	0.542378	0.932306	14	0.542378	0.932306	14
0.564042	0.246037	-1	0.564042	0.246037	-1	0.564042	0.246037	-1
0.574156	0.30068	-1	0.574156	0.30068	-1	0.574156	0.30068	-1
0.640218	0.328586	2	0.640218	0.328586	2	0.640218	0.328586	2
0.7089	0.144513	-1	0.7089	0.144513	-1	0.7089	0.144513	-1
0.772166	0.639814	7	0.772166	0.639814	7	0.772166	0.639814	7
0.850096	0.51957	5	0.850096	0.51957	5	0.850096	0.51957	5
0.914883	0.757761	3	0.914883	0.757761	3	0.914883	0.757761	3
0.0921085	0.771125	8	0.0921085	0.771125	8	0.0921085	0.771125	8
0.169099	0.838577	0	0.169099	0.838577	0	0.169099	0.838577	0
0.259301	0.642894	1	0.259301	0.642894	1	0.259301	0.642894	1
0.26533	0.432357	-1	0.26533	0.432357	-1	0.26533	0.432357	-1
0.288685	0.660959	1	0.288685	0.660959	1	0.288685	0.660959	1
0.474972	0.0817381	6	0.474972	0.0817381	6	0.474972	0.0817381	6
0.538325	0.729239	4	0.538325	0.729239	4	0.538325	0.729239	4
0.640661	0.243058	2	0.640661	0.243058	2	0.640661	0.243058	2
0.642122	0.328772	2	0.642122	0.328772	2	0.642122	0.328772	2
0.666688	0.265309	2	0.666688	0.265309	2	0.666688	0.265309	2
0.688717	0.541343	-1	0.688717	0.541343	11	0.688717	0.541343	11
0.771013	0.643597	7	0.771013	0.643597	7	0.771013	0.643597	7
0.850472	0.522848	5	0.850472	0.522848	5	0.850472	0.522848	5
0.913544	0.758581	3	0.913544	0.758581	3	0.913544	0.758581	3
0.0935958	0.772146	8	0.0935958	0.772146	8	0.0935958	0.772146	8
0.167625	0.405738	-1	0.167625	0.405738	-1	0.167625	0.405738	20
0.174405	0.838177	0	0.174405	0.838177	0	0.174405	0.838177	0
0.250259	0.557837	-1	0.250259	0.557837	-1	0.250259	0.557837	-1
0.293719	0.677083	1	0.293719	0.677083	1	0.293719	0.677083	1
0.293236	0.648792	1	0.293236	0.648792	1	0.293236	0.648792	1
0.304733	0.346644	-1	0.304733	0.346644	-1	0.304733	0.346644	-1
0.459722	0.200325	-1	0.459722	0.200325	-1	0.459722	0.200325	-1
0.482884	0.0809131	6	0.482884	0.0809131	6	0.482884	0.0809131	6
0.543056	0.731001	4	0.543056	0.731001	4	0.543056	0.731001	4
0.564449	0.295226	-1	0.564449	0.295226	-1	0.564449	0.295226	-1
0.632287	0.280969	2	0.632287	0.280969	2	0.632287	0.280969	2
0.636216	0.322148	2	0.636216	0.322148	2	0.636216	0.322148	2
0.700085	0.646245	7	0.700085	0.646245	7	0.700085	0.646245	7
0.713291	0.145355	-1	0.713291	0.145355	-1	0.713291	0.145355	-1
0.857691	0.524327	5	0.857691	0.524327	5	0.857691	0.524327	5
0.915378	0.75932	3	0.915378	0.75932	3	0.915378	0.75932	3
0.171615	0.838832	0	0.171615	0.838832	0	0.171615	0.838832	0
0.238485	0.604906	1	0.238485	0.604906	1	0.238485	0.604906	1
0.300099	0.678782	1	0.300099	0.678782	1	0.300099	0.678782	1
0.417412	0.429865	-1	0.417412	0.429865	-1	0.417412	0.429865	-1
0.478139	0.0824733	6	0.478139	0.0824733	6	0.478139	0.0824733	6
0.543461	0.730148	4	0.543461	0.730148	4	0.543461	0.730148	4
0.56112	0.911373	-1	0.56112	0.911373	14	0.56112	0.911373	14
0.628773	0.626564	-1	0.628773	0.626564	-1	0.628773	0.626564	-1
0.64511	0.289463	2	0.64511	0.289463	2	0.64511	0.289463	2
0.641895	0.330357	2	0.641895	0.330357	2	0.641895	0.330357	2
0.674915	0.359279	2	0.674915	0.359279	2	0.674915	0.359279	2
0.693514	0.453469	-1	0.693514	0.453469	-1	0.693514	0.453469	-1
0.85743	0.52279	5	0.85743	0.52279	5	0.85743	0.52279	5
0.916869	0.758141	3	0.916869	0.758141	3	0.916869	0.758141	3
0.0305978	0.611437	-1	0.0305978	0.611437	-1	0.0305978	0.611437	-1
0.0927803	0.770347	8	0.0927803	0.770347	8	0.0927803	0.770347	8
0.176504	0.83922	0	0.176504	0.83922	0	0.176504	0.83922	0
0.229437	0.618848	1	0.229437	0.618848	1	0.229437	0.618848	1
0.242187	0.634983	1	0.242187	0.634983	1	0.242187	0.634983	1
0.255675	0.641059	1	0.255675	0.641059	1	0.255675	0.641059	1
0.309856	0.682985	1	0.309856	0.682985	1	0.309856	0.682985	1
0.418896	0.428169	-1	0.418896	0.428169	-1	0.418896	0.428169	-1
0.488231	0.301969	-1	0.488231	0.301969	-1	0.488231	0.301969	-1
0.544823	0.729987	4	0.544823	0.729987	4	0.544823	0.729987	4
0.667533	0.11702	-1	0.667533	0.11702	-1	0.667533	0.11702	-1
0.708155	0.533459	-1	0.708155	0.533459	11	0.708155	0.533459	11
0.857649	0.521744	5	0.857649	0.521744	5	0.857649	0.521744	5
0.917416	0.758888	3	0.917416	0.758888	3	0.917416	0.758888	3
0.0820843	0.496784	-1	0.0820843	0.496784	-1	0.0820843	0.496784	-1
0.0931184	0.772938	8	0.0931184	0.772938	8	0.0931184	0.772938	8
0.417309	0.430872	-1	0.417309	0.430872	-1	0.417309	0.430872	-1
0.507751	0.528178	-1	0.507751	0.528178	-1	0.507751	0.528178	-1
0.541327	0.733223	4	0.541327	0.733223	4	0.541327	0.733223	4
0.582087	0.597918	-1	0.582087	0.597918	-1	0.582087	0.597918	-1
0.628949	0.30536	2	0.628949	0.30536	2	0.628949	0.30536	2
0.654754	0.33982	2	0.654754	0.33982	2	0.654754	0.33982	2
0.854538	0.523346	5	0.854538	0.523346	5	0.854538	0.523346	5
0.917555	0.761198	3	0.917555	0.761198	3	0.917555	0.761198	3
0.0958067	0.772336	8	0.0958067	0.772336	8	0.0958067	0.772336	8
0.175844	0.840354	0	0.175844	0.840354	0	0.175844	0.840354	0
0.301387	0.702606	1	0.301387	0.702606	1	0.301387	0.702606	1
0.329232	0.510834	-1	0.329232	0.510834	-1	0.329232	0.510834	-1
0.416213	0.43084	-1	0.416213	0.43084	-1	0.416213	0.43084	-1
0.440441	0.545364	-1	0.440441	0.545364	-1	0.440441	0.545364	-1
0.481396	0.194069	-1	0.481396	0.194069	-1	0.481396	0.194069	-1
0.540702	0.730571	4	0.540702	0.730571	4	0.540702	0.730571	4
0.622602	0.526501	-1	0.622602	0.526501	15	0.622602	0.526501	15
0.636595	0.309685	2	0.636595	0.309685	2	0.636595	0.309685	2
0.635037	0.851275	-1	0.635037	0.851275	14	0.635037	0.851275	14
0.759908	0.627402	7	0.759908	0.627402	7	0.759908	0.627402	7
0.784674	0.296034	-1	0.784674	0.296034	-1	0.784674	0.296034	-1
0.854299	0.523318	5	0.854299	0.523318	5	0.854299	0.523318	5
0.868934	0.47752	-1	0.868934	0.47752	-1	0.868934	0.47752	-1
0.915901	0.759747	3	0.915901	0.759747	3	0.915901	0.759747	3
0.0774031	0.523124	-1	0.0774031	0.523124	-1	0.0774031	0.523124	-1
0.0945829	0.768148	8	0.0945829	0.768148	8	0.0945829	0.768148	8
0.174303	0.837864	0	0.174303	0.837864	0	0.174303	0.837864	0
0.203343	0.596001	1	0.203343	0.596001	1	0.203343	0.596001	1
0.273115	0.638996	1	0.273115	0.638996	1	0.273115	0.638996	1
0.304113	0.400508	-1	0.304113	0.400508	-1	0.304113	0.400508	-1
0.307276	0.697896	1	0.307276	0.697896	1	0.307276	0.697896	1
0.418025	0.42851	-1	0.418025	0.42851	-1	0.418025	0.42851	-1
0.44845	0.550007	-1	0.44845	0.550007	-1	0.44845	0.550007	-1
0.515924	0.0379397	-1	0.515924	0.0379397	-1	0.515924	0.0379397	-1
0.540964	0.727197	4	0.540964	0.727197	4	0.540964	0.727197	4
0.587523	0.594108	-1	0.587523	0.594108	-1	0.587523	0.594108	-1
0.623117	0.524159	-1	0.623117	0.524159	15	0.623117	0.524159	15
0.645768	0.329995	2	0.645768	0.329995	2	0.645768	0.329995	2
0.648805	0.263382	2	0.648805	0.263382	2	0.648805	0.263382	2
0.6481	0.72884	-1	0.6481	0.72884	-1	0.6481	0.72884	-1
0.686718	0.572138	-1	0.686718	0.572138	-1	0.686718	0.572138	-1
0.709806	0.460636	-1	0.709806	0.460636	-1	0.709806	0.460636	-1
0.709279	0.379443	-1	0.709279	0.379443	-1	0.709279	0.379443	-1
0.917328	0.759294	3	0.917328	0.759294	3	0.917328	0.759294	3
0.0557477	0.576937	-1	0.0557477	0.576937	-1	0.0557477	0.576937	-1
0.0570227	0.62259	-1	0.0570227	0.62259	-1	0.0570227	0.62259	-1
0.0990285	0.766829	8	0.0990285	0.766829	8	0.0990285	0.766829	8
0.173735	0.83661	0	0.173735	0.83661	0	0.173735	0.83661	0
0.20129	0.599385	1	0.20129	0.599385	1	0.20129	0.599385	1
0.23052	0.687292	1	0.23052	0.687292	1	0.23052	0.687292	1
0.308714	0.630192	1	0.308714	0.630192	1	0.308714	0.630192	1
0.309057	0.659013	1	0.309057	0.659013	1	0.309057	0.659013	1
0.308957	0.695445	1	0.308957	0.695445	1	0.308957	0.695445	1
0.420028	0.429268	-1	0.420028	0.429268	-1	0.420028	0.429268	-1
0.520351	0.273371	-1	0.520351	0.273371	-1	0.520351	0.273371	-1
0.544015	0.729775	4	0.544015	0.729775	4	0.544015	0.729775	4
0.588064	0.596862	-1	0.588064	0.596862	-1	0.588064	0.596862	-1
0.625871	0.525607	-1	0.625871	0.525607	15	0.625871	0.525607	15
0.64397	0.303225	2	0.64397	0.303225	2	0.64397	0.303225	2
0.730766	0.630374	7	0.730766	0.630374	7	0.730766	0.630374	7
0.739769	0.674036	-1	0.739769	0.674036	-1	0.739769	0.674036	-1
0.779025	0.272723	-1	0.779025	0.272723	-1	0.779025	0.272723	-1
0.859077	0.521576	5	0.859077	0.521576	5	0.859077	0.521576	5
0.919767	0.759488	3	0.919767	0.759488	3	0.919767	0.759488	3
0.0992522	0.769176	8	0.0992522	0.769176	8	0.0992522	0.769176	8
0.17846	0.839286	0	0.17846	0.839286	0	0.17846	0.839286	0
0.209444	0.601781	1	0.209444	0.601781	1	0.209444	0.601781	1
0.234464	0.569147	-1	0.234464	0.569147	-1	0.234464	0.569147	-1
0.302058	0.742307	-1	0.302058	0.742307	-1	0.302058	0.742307	-1
0.310652	0.694401	1	0.310652	0.694401	1	0.310652	0.694401	1
0.339835	0.555425	-1	0.339835	0.555425	-1	0.339835	0.555425	-1
0.399589	0.349107	-1	0.399589	0.349107	-1	0.399589	0.349107	-1
0.420918	0.429721	-1	0.420918	0.429721	-1	0.420918	0.429721	-1
0.545852	0.732006	4	0.545852	0.732006	4	0.545852	0.732006	4
0.623377	0.600821	-1	0.623377	0.600821	-1	0.623377	0.600821	-1
0.62984	0.523287	-1	0.62984	0.523287	15	0.62984	0.523287	15
0.635592	0.648157	-1	0.635592	0.648157	-1	0.635592	0.648157	-1
0.643556	0.297631	2	0.643556	0.297631	2	0.643556	0.297631	2
0.655001	0.259921	2	0.655001	0.259921	2	0.655001	0.259921	2
0.69488	0.669906	7	0.69488	0.669906	7	0.69488	0.669906	7
0.701698	0.536916	-1	0.701698	0.536916	11	0.701698	0.536916	11
0.741867	0.675856	-1	0.741867	0.675856	-1	0.741867	0.675856	-1
0.858838	0.524275	5	0.858838	0.524275	5	0.858838	0.524275	5
0.921466	0.758518	3	0.921466	0.758518	3	0.921466	0.758518	3
0.0971559	0.774972	8	0.0971559	0.774972	8	0.0971559	0.774972	8
0.173281	0.840445	0	0.173281	0.840445	0	0.173281	0.840445	0
0.26562	0.691496	1	0.26562	0.691496	1	0.26562	0.691496	1
0.283193	0.667354	1	0.283193	0.667354	1	0.283193	0.667354	1
0.30357	0.696352	1	0.30357	0.696352	1	0.30357	0.696352	1
0.420103	0.429963	-1	0.420103	0.429963	-1	0.420103	0.429963	-1
0.54438	0.731589	4	0.54438	0.731589	4	0.54438	0.731589	4
0.553928	0.922118	-1	0.553928	0.922118	14	0.553928	0.922118	14
0.584765	0.601216	-1	0.584765	0.601216	-1	0.584765	0.601216	-1
0.607342	0.33956	2	0.607342	0.33956	2	0.607342	0.33956	2
0.624438	0.520893	-1	0.624438	0.520893	15	0.624438	0.520893	15
0.658219	0.417456	-1	0.658219	0.417456	-1	0.658219	0.417456	-1
0.681193	0.169304	-1	0.681193	0.169304	-1	0.681193	0.169304	-1
0.704888	0.286555	-1	0.704888	0.286555	-1	0.704888	0.286555	-1
0.787478	0.332497	-1	0.787478	0.332497	-1	0.787478	0.332497	-1
0.857994	0.527054	5	0.857994	0.527054	5	0.857994	0.527054	5
0.875017	0.486433	-1	0.875017	0.486433	-1	0.875017	0.486433	-1
0.919285	0.761283	3	0.919285	0.761283	3	0.919285	0.761283	3
0.104007	0.728385	8	0.104007	0.728385	8	0.104007	0.728385	8
0.174778	0.838998	0	0.174778	0.838998	0	0.174778	0.838998	0
0.288648	0.657971	1	0.288648	0.657971	1	0.288648	0.657971	1
0.316865	0.610554	1	0.316865	0.610554	1	0.316865	0.610554	1
0.310322	0.689514	1	0.310322	0.689514	1	0.310322	0.689514	1
0.383457	0.64252	-1	0.383457	0.64252	-1	0.383457	0.64252	-1
0.420134	0.428991	-1	0.420134	0.428991	-1	0.420134	0.428991	-1
0.543859	0.109485	-1	0.543859	0.109485	-1	0.543859	0.109485	-1
0.545252	0.731288	4	0.545252	0.731288	4	0.545252	0.731288	4
0.577507	0.297263	-1	0.577507	0.297263	-1	0.577507	0.297263	-1
0.584881	0.600153	-1	0.584881	0.600153	-1	0.584881	0.600153	-1
0.626532	0.524159	-1	0.626532	0.524159	15	0.626532	0.524159	15
0.626271	0.870297	-1	0.626271	0.870297	14	0.626271	0.870297	14
0.652622	0.331393	2	0.652622	0.331393	2	0.652622	0.331393	2
0.651381	0.618802	-1	0.651381	0.618802	-1	0.651381	0.618802	-1
0.701055	0.0635317	-1	0.701055	0.0635317	-1	0.701055	0.0635317	-1
0.710052	0.280016	-1	0.710052	0.280016	-1	0.710052	0.280016	-1
0.720646	0.241381	-1	0.720646	0.241381	-1	0.720646	0.241381	-1
0.728114	0.597545	7	0.728114	0.597545	7	0.728114	0.597545	7
0.783839	0.411981	-1	0.783839	0.411981	-1	0.783839	0.411981	-1
0.920477	0.758989	3	0.920477	0.758989	3	0.920477	0.758989	3
0.139179	0.545927	-1	0.139179	0.545927	-1	0.139179	0.545927	-1
0.178464	0.840429	0	0.178464	0.840429	0	0.178464	0.840429	0
0.216631	0.596508	1	0.216631	0.596508	1	0.216631	0.596508	1
0.248861	0.632418	1	0.248861	0.632418	1	0.248861	0.632418	1
0.311796	0.692116	1	0.311796	0.692116	1	0.311796	0.692116	1
0.326944	0.676006	1	0.326944	0.676006	1	0.326944	0.676006	1
0.32831	0.755441	-1	0.32831	0.755441	-1	0.32831	0.755441	-1
0.418328	0.428046	-1	0.418328	0.428046	-1	0.418328	0.428046	-1
0.441269	0.139386	-1	0.441269	0.139386	-1	0.441269	0.139386	-1
0.544243	0.731454	4	0.544243	0.731454	4	0.544243	0.731454	4
0.584893	0.598935	-1	0.584893	0.598935	-1	0.584893	0.598935	-1
0.600462	0.218818	-1	0.600462	0.218818	-1	0.600462	0.218818	-1
0.627057	0.523486	-1	0.627057	0.523486	15	0.627057	0.523486	15
0.669312	0.696221	7	0.669312	0.696221	7	0.669312	0.696221	7
0.699111	0.629067	7	0.699111	0.629067	7	0.699111	0.629067	7
0.783413	0.414388	-1	0.783413	0.414388	-1	0.783413	0.414388	-1
0.856051	0.523828	5	0.856051	0.523828	5	0.856051	0.523828	5
0.918013	0.760547	3	0.918013	0.760547	3	0.918013	0.760547	3
0.0746396	0.736241	8	0.0746396	0.736241	8	0.0746396	0.736241	8
0.18001	0.842635	0	0.18001	0.842635	0	0.18001	0.842635	0
0.185613	0.632615	-1	0.185613	0.632615	-1	0.185613	0.632615	-1
0.2432	0.512847	-1	0.2432	0.512847	-1	0.2432	0.512847	-1
0.295738	0.649268	1	0.295738	0.649268	1	0.295738	0.649268	1
0.495534	0.713635	-1	0.495534	0.713635	-1	0.495534	0.713635	-1
0.515217	0.262121	-1	0.515217	0.262121	-1	0.515217	0.262121	-1
0.527497	0.121082	-1	0.527497	0.121082	-1	0.527497	0.121082	-1
0.545459	0.729772	4	0.545459	0.729772	4	0.545459	0.729772	4
0.549268	0.577933	-1	0.549268	0.577933	-1	0.549268	0.577933	-1
0.591501	0.600849	-1	0.591501	0.600849	-1	0.591501	0.600849	-1
0.627501	0.527564	-1	0.627501	0.527564	15	0.627501	0.527564	15
0.637442	0.314274	2	0.637442	0.314274	2	0.637442	0.314274	2
0.638541	0.621196	-1	0.638541	0.621196	-1	0.638541	0.621196	-1
0.658103	0.341271	2	0.658103	0.341271	2	0.658103	0.341271	2
0.700093	0.630171	7	0.700093	0.630171	7	0.700093	0.630171	7
0.705761	0.281469	-1	0.705761	0.281469	-1	0.705761	0.281469	-1
0.788283	0.41548	-1	0.788283	0.41548	-1	0.788283	0.41548	-1
0.857755	0.522649	5	0.857755	0.522649	5	0.857755	0.522649	5
0.894961	0.482407	-1	0.894961	0.482407	-1	0.894961	0.482407	-1
0.919635	0.76116	3	0.919635	0.76116	3	0.919635	0.76116	3
0.0870268	0.527155	-1	0.0870268	0.527155	-1	0.0870268	0.527155	-1
0.179414	0.838291	0	0.179414	0.838291	0	0.179414	0.838291	0
0.254082	0.834609	-1	0.254082	0.834609	-1	0.254082	0.834609	-1
0.30122	0.681092	1	0.30122	0.681092	1	0.30122	0.681092	1
0.317815	0.629701	1	0.317815	0.629701	1	0.317815	0.629701	1
0.478301	0.486825	-1	0.478301	0.486825	13	0.478301	0.486825	13
0.545582	0.731025	4	0.545582	0.731025	4	0.545582	0.731025	4
0.591573	0.899665	-1	0.591573	0.899665	14	0.591573	0.899665	14
0.626076	0.299196	2	0.626076	0.299196	2	0.626076	0.299196	2
0.626458	0.871344	-1	0.626458	0.871344	14	0.626458	0.871344	14
0.629443	0.525746	-1	0.629443	0.525746	15	0.629443	0.525746	15
0.629676	0.70189	-1	0.629676	0.70189	-1	0.629676	0.70189	-1
0.639123	0.620545	-1	0.639123	0.620545	-1	0.639123	0.620545	-1
0.649088	0.260606	2	0.649088	0.260606	2	0.649088	0.260606	2
0.670867	0.350096	2	0.670867	0.350096	2	0.670867	0.350096	2
0.67529	0.359735	2	0.67529	0.359735	2	0.67529	0.359735	2
0.688512	0.433115	-1	0.688512	0.433115	-1	0.688512	0.433115	-1
0.701954	0.630071	7	0.701954	0.630071	7	0.701954	0.630071	7
0.703629	0.0656063	-1	0.703629	0.0656063	-1	0.703629	0.0656063	-1
0.709815	0.283549	-1	0.709815	0.283549	-1	0.709815	0.283549	-1
0.785535	0.416454	-1	0.785535	0.416454	-1	0.785535	0.416454	-1
0.829591	0.715303	-1	0.829591	0.715303	-1	0.829591	0.715303	-1
0.863137	0.519628	5	0.863137	0.519628	5	0.863137	0.519628	5
0.920955	0.760595	3	0.920955	0.760595	3	0.920955	0.760595	3
0.026436	0.510171	-1	0.026436	0.510171	-1	0.026436	0.510171	-1
0.0344692	0.628349	-1	0.0344692	0.628349	-1	0.0344692	0.628349	-1
0.0737177	0.735233	8	0.0737177	0.735233	8	0.0737177	0.735233	8
0.17778	0.838966	0	0.17778	0.838966	0	0.17778	0.838966	0
0.263763	0.662438	1	0.263763	0.662438	1	0.263763	0.662438	1
0.310672	0.706625	1	0.310672	0.706625	1	0.310672	0.706625	1
0.544223	0.73084	4	0.544223	0.73084	4	0.544223	0.73084	4
0.626204	0.296602	2	0.626204	0.296602	2	0.626204	0.296602	2
0.625993	0.527956	-1	0.625993	0.527956	15	0.625993	0.527956	15
0.640299	0.619417	-1	0.640299	0.619417	-1	0.640299	0.619417	-1
0.672752	0.359343	2	0.672752	0.359343	2	0.672752	0.359343	2
0.726235	0.62816	7	0.726235	0.62816	7	0.726235	0.62816	7
0.785006	0.41606	-1	0.785006	0.41606	-1	0.785006	0.41606	-1
0.794268	0.755466	-1	0.794268	0.755466	-1	0.794268	0.755466	-1
0.859448	0.523317	5	0.859448	0.523317	5	0.859448	0.523317	5
0.920568	0.75921	3	0.920568	0.75921	3	0.920568	0.75921	3
0.0213299	0.614901	-1	0.0213299	0.614901	-1	0.0213299	0.614901	-1
0.075361	0.737188	8	0.075361	0.737188	8	0.075361	0.737188	8
0.17752	0.840486	0	0.17752	0.840486	0	0.17752	0.840486	0
0.233337	0.624575	1	0.233337	0.624575	1	0.233337	0.624575	1
0.318479	0.679248	1	0.318479	0.679248	1	0.318479	0.679248	1
0.318777	0.689091	1	0.318777	0.689091	1	0.318777	0.689091	1
0.515406	0.229746	-1	0.515406	0.229746	-1	0.515406	0.229746	-1
0.535652	0.93949	-1	0.535652	0.93949	14	0.535652	0.93949	14
0.543394	0.732927	4	0.543394	0.732927	4	0.543394	0.732927	4
0.564674	0.980264	-1	0.564674	0.980264	17	0.564674	0.980264	17
0.591583	0.600027	-1	0.591583	0.600027	-1	0.591583	0.600027	-1
0.594932	0.905585	-1	0.594932	0.905585	14	0.594932	0.905585	14
0.621738	0.296594	2	0.621738	0.296594	2	0.621738	0.296594	2
0.628274	0.525599	-1	0.628274	0.525599	15	0.628274	0.525599	15
0.641101	0.621561	-1	0.641101	0.621561	-1	0.641101	0.621561	-1
0.646711	0.310014	2	0.646711	0.310014	2	0.646711	0.310014	2
0.667614	0.697855	7	0.667614	0.697855	7	0.667614	0.697855	7
0.786115	0.417202	-1	0.786115	0.417202	-1	0.786115	0.417202	-1
0.808812	0.178413	-1	0.808812	0.178413	-1	0.808812	0.178413	-1
0.860069	0.524749	5	0.860069	0.524749	5	0.860069	0.524749	5
0.919472	0.761934	3	0.919472	0.761934	3	0.919472	0.761934	3
0.0720857	0.736902	8	0.0720857	0.736902	8	0.0720857	0.736902	8
0.148888	0.751181	-1	0.148888	0.751181	-1	0.148888	0.751181	-1
0.175114	0.840789	0	0.175114	0.840789	0	0.175114	0.840789	0
0.183494	0.569539	-1	0.183494	0.569539	-1	0.183494	0.569539	-1
0.302179	0.636271	1	0.302179	0.636271	1	0.302179	0.636271	1
0.309411	0.673407	1	0.309411	0.673407	1	0.309411	0.673407	1
0.543127	0.732872	4	0.543127	0.732872	4	0.543127	0.732872	4
0.551539	0.509901	-1	0.551539	0.509901	-1	0.551539	0.509901	-1
0.57009	0.905858	-1	0.57009	0.905858	14	0.57009	0.905858	14
0.584533	0.600942	-1	0.584533	0.600942	-1	0.584533	0.600942	-1
0.592055	0.32594	2	0.592055	0.32594	2	0.592055	0.32594	2
0.589451	0.899214	-1	0.589451	0.899214	14	0.589451	0.899214	14
0.62181	0.297969	2	0.62181	0.297969	2	0.62181	0.297969	2
0.622196	0.524739	-1	0.622196	0.524739	15	0.622196	0.524739	15
0.63786	0.617282	-1	0.63786	0.617282	-1	0.63786	0.617282	-1
0.63474	0.859965	-1	0.63474	0.859965	14	0.63474	0.859965	14
0.648679	0.309042	2	0.648679	0.309042	2	0.648679	0.309042	2
0.6667	0.707003	7	0.6667	0.707003	7	0.6667	0.707003	7
0.74508	0.610554	7	0.74508	0.610554	7	0.74508	0.610554	7
0.856838	0.523938	5	0.856838	0.523938	5	0.856838	0.523938	5
0.880308	0.485965	-1	0.880308	0.485965	-1	0.880308	0.485965	-1
0.899034	0.506622	-1	0.899034	0.506622	-1	0.899034	0.506622	-1
0.918359	0.762039	3	0.918359	0.762039	3	0.918359	0.762039	3
0.0748013	0.739641	8	0.0748013	0.739641	8	0.0748013	0.739641	8
0.177839	0.84364	0	0.177839	0.84364	0	0.177839	0.84364	0
0.349137	0.79868	-1	0.349137	0.79868	-1	0.349137	0.79868	-1
0.366302	0.405218	-1	0.366302	0.405218	-1	0.366302	0.405218	-1
0.547972	0.733854	4	0.547972	0.733854	4	0.547972	0.733854	4
0.568276	0.0946594	-1	0.568276	0.0946594	-1	0.568276	0.0946594	-1
0.587451	0.601107	-1	0.587451	0.601107	-1	0.587451	0.601107	-1
0.594825	0.0900144	-1	0.594825	0.0900144	-1	0.594825	0.0900144	-1
0.597165	0.903491	-1	0.597165	0.903491	14	0.597165	0.903491	14
0.623983	0.300813	2	0.623983	0.300813	2	0.623983	0.300813	2
0.627939	0.527579	-1	0.627939	0.527579	15	0.627939	0.527579	15
0.651407	0.28298	2	0.651407	0.28298	2	0.651407	0.28298	2
0.712003	0.481611	-1	0.712003	0.481611	-1	0.712003	0.481611	-1
0.853038	0.403728	-1	0.853038	0.403728	9	0.853038	0.403728	9
0.858397	0.527415	5	0.858397	0.527415	5	0.858397	0.527415	5
0.908883	0.686486	-1	0.908883	0.686486	-1	0.908883	0.686486	-1
0.919993	0.763368	3	0.919993	0.763368	3	0.919993	0.763368	3
0.074203	0.738037	8	0.074203	0.738037	8	0.074203	0.738037	8
0.121135	0.614872	-1	0.121135	0.614872	10	0.121135	0.614872	10
0.224331	0.843168	-1	0.224331	0.843168	-1	0.224331	0.843168	-1
0.267062	0.678897	1	0.267062	0.678897	1	0.267062	0.678897	1
0.312596	0.336962	-1	0.312596	0.336962	-1	0.312596	0.336962	-1
0.369462	0.589867	-1	0.369462	0.589867	-1	0.369462	0.589867	-1
0.453743	0.0807683	-1	0.453743	0.0807683	-1	0.453743	0.0807683	-1
0.545211	0.734233	4	0.545211	0.734233	4	0.545211	0.734233	4
0.553289	0.51362	-1	0.553289	0.51362	-1	0.553289	0.51362	-1
0.569822	0.0951994	-1	0.569822	0.0951994	-1	0.569822	0.0951994	-1
0.598157	0.894984	-1	0.598157	0.894984	14	0.598157	0.894984	14
0.62623	0.526509	-1	0.62623	0.526509	15	0.62623	0.526509	15
0.634154	0.314042	2	0.634154	0.314042	2	0.634154	0.314042	2
0.693534	0.373022	2	0.693534	0.373022	2	0.693534	0.373022	2
0.693925	0.391235	2	0.693925	0.391235	2	0.693925	0.391235	2
0.855484	0.525081	5	0.855484	0.525081	5	0.855484	0.525081	5
0.921214	0.761091	3	0.921214	0.761091	3	0.921214	0.761091	3
0.0790228	0.73741	8	0.0790228	0.73741	8	0.0790228	0.73741	8
0.175428	0.40998	-1	0.175428	0.40998	-1	0.175428	0.40998	20
0.1825	0.839279	0	0.1825	0.839279	0	0.1825	0.839279	0
0.213984	0.585657	1	0.213984	0.585657	1	0.213984	0.585657	1
0.274156	0.638411	1	0.274156	0.638411	1	0.274156	0.638411	1
0.293135	0.665973	1	0.293135	0.665973	1	0.293135	0.665973	1
0.30429	0.617368	1	0.30429	0.617368	1	0.30429	0.617368	1
0.368372	0.413357	-1	0.368372	0.413357	-1	0.368372	0.413357	-1
0.481051	0.584674	-1	0.481051	0.584674	-1	0.481051	0.584674	-1
0.549501	0.732471	4	0.549501	0.732471	4	0.549501	0.732471	4
0.554643	0.509874	-1	0.554643	0.509874	-1	0.554643	0.509874	-1
0.568608	0.0989563	-1	0.568608	0.0989563	-1	0.568608	0.0989563	-1
0.623364	0.302209	2	0.623364	0.302209	2	0.623364	0.302209	2
0.632888	0.528348	-1	0.632888	0.528348	15	0.632888	0.528348	15
0.654925	0.329862	2	0.654925	0.329862	2	0.654925	0.329862	2
0.671759	0.354311	2	0.671759	0.354311	2	0.671759	0.354311	2
0.925972	0.759359	3	0.925972	0.759359	3	0.925972	0.759359	3
0.0775475	0.737281	8	0.0775475	0.737281	8	0.0775475	0.737281	8
0.180082	0.841322	0	0.180082	0.841322	0	0.180082	0.841322	0
0.236664	0.732406	-1	0.236664	0.732406	-1	0.236664	0.732406	-1
0.287123	0.667685	1	0.287123	0.667685	1	0.287123	0.667685	1
0.293521	0.620879	1	0.293521	0.620879	1	0.293521	0.620879	1
0.369012	0.409723	-1	0.369012	0.409723	-1	0.369012	0.409723	-1
0.549709	0.733717	4	0.549709	0.733717	4	0.549709	0.733717	4
0.571948	0.0942206	-1	0.571948	0.0942206	-1	0.571948	0.0942206	-1
0.592988	0.602637	-1	0.592988	0.602637	-1	0.592988	0.602637	-1
0.606725	0.878648	-1	0.606725	0.878648	14	0.606725	0.878648	14
0.629329	0.525752	-1	0.629329	0.525752	15	0.629329	0.525752	15
0.639244	0.36833	-1	0.639244	0.36833	-1	0.639244	0.36833	-1
0.651633	0.329528	2	0.651633	0.329528	2	0.651633	0.329528	2
0.660169	0.872037	-1	0.660169	0.872037	14	0.660169	0.872037	14
0.674434	0.133772	-1	0.674434	0.133772	-1	0.674434	0.133772	-1
0.814564	0.675394	-1	0.814564	0.675394	-1	0.814564	0.675394	-1
0.925342	0.762479	3	0.925342	0.762479	3	0.925342	0.762479	3
0.180327	0.842595	0	0.180327	0.842595	0	0.180327	0.842595	0
0.269134	0.67998	1	0.269134	0.67998	1	0.269134	0.67998	1
0.285178	0.594625	1	0.285178	0.594625	1	0.285178	0.594625	1
0.288159	0.667345	1	0.288159	0.667345	1	0.288159	0.667345	1
0.286313	0.698499	1	0.286313	0.698499	1	0.286313	0.698499	1
0.318384	0.621591	1	0.318384	0.621591	1	0.318384	0.621591	1
0.37118	0.404968	-1	0.37118	0.404968	-1	0.37118	0.404968	-1
0.51781	0.192192	-1	0.51781	0.192192	-1	0.51781	0.192192	-1
0.550447	0.733633	4	0.550447	0.733633	4	0.550447	0.733633	4
0.554176	0.511236	-1	0.554176	0.511236	-1	0.554176	0.511236	-1
0.590118	0.601726	-1	0.590118	0.601726	-1	0.590118	0.601726	-1
0.631388	0.526224	-1	0.631388	0.526224	15	0.631388	0.526224	15
0.643316	0.30193	2	0.643316	0.30193	2	0.643316	0.30193	2
0.660338	0.30704	2	0.660338	0.30704	2	0.660338	0.30704	2
0.669473	0.695265	7	0.669473	0.695265	7	0.669473	0.695265	7
0.697532	0.432214	-1	0.697532	0.432214	-1	0.697532	0.432214	-1
0.700708	0.535732	-1	0.700708	0.535732	11	0.700708	0.535732	11
0.73232	0.531892	-1	0.73232	0.531892	11	0.73232	0.531892	11
0.753309	0.438939	-1	0.753309	0.438939	-1	0.753309	0.438939	-1
0.92444	0.760094	3	0.92444	0.760094	3	0.92444	0.760094	3
0.0243856	0.528725	-1	0.0243856	0.528725	-1	0.0243856	0.528725	-1
0.177526	0.841218	0	0.177526	0.841218	0	0.177526	0.841218	0
0.200373	0.372098	-1	0.200373	0.372098	-1	0.200373	0.372098	20
0.2498	0.63095	1	0.2498	0.63095	1	0.2498	0.63095	1
0.260855	0.683884	1	0.260855	0.683884	1	0.260855	0.683884	1
0.272601	0.531992	-1	0.272601	0.531992	-1	0.272601	0.531992	-1
0.284171	0.699936	1	0.284171	0.699936	1	0.284171	0.699936	1
0.370804	0.402535	-1	0.370804	0.402535	-1	0.370804	0.402535	-1
0.548488	0.734038	4	0.548488	0.734038	4	0.548488	0.734038	4
0.587978	0.602849	-1	0.587978	0.602849	-1	0.587978	0.602849	-1
0.627194	0.304178	2	0.627194	0.304178	2	0.627194	0.304178	2
0.629293	0.527123	-1	0.629293	0.527123	15	0.629293	0.527123	15
0.652668	0.292948	2	0.652668	0.292948	2	0.652668	0.292948	2
0.660503	0.413387	-1	0.660503	0.413387	-1	0.660503	0.413387	-1
0.68715	0.639314	7	0.68715	0.639314	7	0.68715	0.639314	7
0.799731	0.806772	-1	0.799731	0.806772	-1	0.799731	0.806772	-1
0.92167	0.761194	3	0.92167	0.761194	3	0.92167	0.761194	3
0.179565	0.84347	0	0.179565	0.84347	0	0.179565	0.84347	0
0.209923	0.589354	1	0.209923	0.589354	1	0.209923	0.589354	1
0.261293	0.68354	1	0.261293	0.68354	1	0.261293	0.68354	1
0.285324	0.70028	1	0.285324	0.70028	1	0.285324	0.70028	1
0.29989	0.655668	1	0.29989	0.655668	1	0.29989	0.655668	1
0.308393	0.613697	1	0.308393	0.613697	1	0.308393	0.613697	1
0.37239	0.405325	-1	0.37239	0.405325	-1	0.37239	0.405325	-1
0.492548	0.0968094	6	0.492548	0.0968094	6	0.492548	0.0968094	6
0.506581	0.521411	-1	0.506581	0.521411	-1	0.506581	0.521411	-1
0.517947	0.715894	-1	0.517947	0.715894	-1	0.517947	0.715894	-1
0.549739	0.732499	4	0.549739	0.732499	4	0.549739	0.732499	4
0.629577	0.526113	-1	0.629577	0.526113	15	0.629577	0.526113	15
0.653022	0.335786	2	0.653022	0.335786	2	0.653022	0.335786	2
0.69549	0.538677	-1	0.69549	0.538677	11	0.69549	0.538677	11
0.884507	0.491801	-1	0.884507	0.491801	-1	0.884507	0.491801	-1
0.922142	0.762503	3	0.922142	0.762503	3	0.922142	0.762503	3
0.17947	0.843804	0	0.17947	0.843804	0	0.17947	0.843804	0
0.261826	0.68434	1	0.261826	0.68434	1	0.261826	0.68434	1
0.284704	0.698524	1	0.284704	0.698524	1	0.284704	0.698524	1
0.3039	0.60189	1	0.3039	0.60189	1	0.3039	0.60189	1
0.312253	0.68265	1	0.312253	0.68265	1	0.312253	0.68265	1
0.370782	0.405867	-1	0.370782	0.405867	-1	0.370782	0.405867	-1
0.549356	0.733171	4	0.549356	0.733171	4	0.549356	0.733171	4
0.581315	0.732691	4	0.581315	0.732691	4	0.581315	0.732691	4
0.596354	0.900661	-1	0.596354	0.900661	14	0.596354	0.900661	14
0.622291	0.277463	2	0.622291	0.277463	2	0.622291	0.277463	2
0.627655	0.528061	-1	0.627655	0.528061	15	0.627655	0.528061	15
0.635543	0.595106	-1	0.635543	0.595106	-1	0.635543	0.595106	-1
0.634576	0.65915	-1	0.634576	0.65915	-1	0.634576	0.65915	-1
0.639827	0.31464	2	0.639827	0.31464	2	0.639827	0.31464	2
0.66057	0.618532	-1	0.66057	0.618532	-1	0.66057	0.618532	-1
0.690637	0.652731	7	0.690637	0.652731	7	0.690637	0.652731	7
0.797063	0.0091432	-1	0.797063	0.0091432	-1	0.797063	0.0091432	-1
0.873598	0.431203	-1	0.873598	0.431203	9	0.873598	0.431203	9
0.921947	0.763792	3	0.921947	0.763792	3	0.921947	0.763792	3
0.181304	0.672391	-1	0.181304	0.672391	-1	0.181304	0.672391	-1
0.183738	0.84196	0	0.183738	0.84196	0	0.183738	0.84196	0
0.254648	0.638518	1	0.254648	0.638518	1	0.254648	0.638518	1
0.264469	0.684954	1	0.264469	0.684954	1	0.264469	0.684954	1
0.287969	0.700513	1	0.287969	0.700513	1	0.287969	0.700513	1
0.340915	0.408122	-1	0.340915	0.408122	-1	0.340915	0.408122	-1
0.374168	0.403435	-1	0.374168	0.403435	-1	0.374168	0.403435	-1
0.549582	0.732556	4	0.549582	0.732556	4	0.549582	0.732556	4
0.593632	0.300702	2	0.593632	0.300702	2	0.593632	0.300702	2
0.631579	0.303182	2	0.631579	0.303182	2	0.631579	0.303182	2
0.633635	0.528017	-1	0.633635	0.528017	15	0.633635	0.528017	15
0.65596	0.326328	2	0.65596	0.326328	2	0.65596	0.326328	2
0.667829	0.201822	-1	0.667829	0.201822	-1	0.667829	0.201822	-1
0.667042	0.121257	-1	0.667042	0.121257	-1	0.667042	0.121257	-1
0.66832	0.673308	7	0.66832	0.673308	7	0.66832	0.673308	7
0.704683	0.571591	-1	0.704683	0.571591	11	0.704683	0.571591	11
0.877701	0.428976	-1	0.877701	0.428976	9	0.877701	0.428976	9
0.925038	0.764215	3	0.925038	0.764215	3	0.925038	0.764215	3
0.0373718	0.621066	-1	0.0373718	0.621066	-1	0.0373718	0.621066	-1
0.18252	0.84121	0	0.18252	0.84121	0	0.18252	0.84121	0
0.194774	0.684359	-1	0.194774	0.684359	-1	0.194774	0.684359	-1
0.238146	0.610809	1	0.238146	0.610809	1	0.238146	0.610809	1
0.264091	0.6838	1	0.264091	0.6838	1	0.264091	0.6838	1
0.302771	0.683935	1	0.302771	0.683935	1	0.302771	0.683935	1
0.516234	0.188085	-1	0.516234	0.188085	-1	0.516234	0.188085	-1
0.55056	0.733027	4	0.55056	0.733027	4	0.55056	0.733027	4
0.568592	0.802283	-1	0.568592	0.802283	-1	0.568592	0.802283	-1
0.632051	0.528276	-1	0.632051	0.528276	15	0.632051	0.528276	15
0.638279	0.176406	-1	0.638279	0.176406	-1	0.638279	0.176406	-1
0.643147	0.305267	2	0.643147	0.305267	2	0.643147	0.305267	2
0.64407	0.327781	2	0.64407	0.327781	2	0.64407	0.327781	2
0.671979	0.519452	-1	0.671979	0.519452	11	0.671979	0.519452	11
0.705235	0.616136	7	0.705235	0.616136	7	0.705235	0.616136	7
0.875449	0.428512	-1	0.875449	0.428512	9	0.875449	0.428512	9
0.92424	0.761223	3	0.92424	0.761223	3	0.92424	0.761223	3
0.0517043	0.566485	-1	0.0517043	0.566485	-1	0.0517043	0.566485	-1
0.0752699	0.609796	-1	0.0752699	0.609796	-1	0.0752699	0.609796	-1
0.185275	0.842137	0	0.185275	0.842137	0	0.185275	0.842137	0
0.241479	0.611537	1	0.241479	0.611537	1	0.241479	0.611537	1
0.303291	0.640836	1	0.303291	0.640836	1	0.303291	0.640836	1
0.328698	0.639109	1	0.328698	0.639109	1	0.328698	0.639109	1
0.551449	0.734208	4	0.551449	0.734208	4	0.551449	0.734208	4
0.579638	0.324474	2	0.579638	0.324474	2	0.579638	0.324474	2
0.584463	0.733448	4	0.584463	0.733448	4	0.584463	0.733448	4
0.634917	0.524773	-1	0.634917	0.524773	15	0.634917	0.524773	15
0.652747	0.316168	2	0.652747	0.316168	2	0.652747	0.316168	2
0.645001	0.857398	-1	0.645001	0.857398	14	0.645001	0.857398	14
0.645522	0.318262	2	0.645522	0.318262	2	0.645522	0.318262	2
0.661496	0.345522	2	0.661496	0.345522	2	0.661496	0.345522	2
0.711877	0.578969	-1	0.711877	0.578969	11	0.711877	0.578969	11
0.716219	0.906881	-1	0.716219	0.906881	-1	0.716219	0.906881	-1
0.748044	0.733753	-1	0.748044	0.733753	-1	0.748044	0.733753	-1
0.877648	0.427726	-1	0.877648	0.427726	9	0.877648	0.427726	9
0.9249	0.761935	3	0.9249	0.761935	3	0.9249	0.761935	3
0.958529	0.50453	-1	0.958529	0.50453	12	0.958529	0.50453	12
0.185016	0.843213	0	0.185016	0.843213	0	0.185016	0.843213	0
0.211301	0.647585	-1	0.211301	0.647585	-1	0.211301	0.647585	-1
0.231911	0.832283	-1	0.231911	0.832283	-1	0.231911	0.832283	-1
0.278526	0.601081	1	0.278526	0.601081	1	0.278526	0.601081	1
0.287103	0.56532	1	0.287103	0.56532	1	0.287103	0.56532	1
0.291831	0.668012	1	0.291831	0.668012	1	0.291831	0.668012	1
0.310786	0.351881	-1	0.310786	0.351881	-1	0.310786	0.351881	-1
0.330587	0.710591	1	0.330587	0.710591	1	0.330587	0.710591	1
0.360233	0.624783	-1	0.360233	0.624783	-1	0.360233	0.624783	-1
0.547666	0.733744	4	0.547666	0.733744	4	0.547666	0.733744	4
0.617037	0.307678	2	0.617037	0.307678	2	0.617037	0.307678	2
0.631962	0.528821	-1	0.631962	0.528821	15	0.631962	0.528821	15
0.654685	0.338023	2	0.654685	0.338023	2	0.654685	0.338023	2
0.702101	0.640305	7	0.702101	0.640305	7	0.702101	0.640305	7
0.71778	0.906761	-1	0.71778	0.906761	-1	0.71778	0.906761	-1
0.74524	0.73524	-1	0.74524	0.73524	-1	0.74524	0.73524	-1
0.877561	0.429522	-1	0.877561	0.429522	9	0.877561	0.429522	9
0.885338	0.487697	-1	0.885338	0.487697	-1	0.885338	0.487697	-1
0.923788	0.763631	3	0.923788	0.763631	3	0.923788	0.763631	3
0.957696	0.50641	-1	0.957696	0.50641	12	0.957696	0.50641	12
0.185048	0.842333	0	0.185048	0.842333	0	0.185048	0.842333	0
0.212354	0.647732	-1	0.212354	0.647732	-1	0.212354	0.647732	-1
0.219733	0.576783	1	0.219733	0.576783	1	0.219733	0.576783	1
0.23743	0.610419	1	0.23743	0.610419	1	0.23743	0.610419	1
0.270664	0.690824	1	0.270664	0.690824	1	0.270664	0.690824	1
0.304412	0.680663	1	0.304412	0.680663	1	0.304412	0.680663	1
0.310962	0.351249	-1	0.310962	0.351249	-1	0.310962	0.351249	-1
0.324828	0.574319	-1	0.324828	0.574319	-1	0.324828	0.574319	-1
0.409331	0.422687	-1	0.409331	0.422687	-1	0.409331	0.422687	-1
0.487228	0.670377	-1	0.487228	0.670377	-1	0.487228	0.670377	-1
0.55282	0.734467	4	0.55282	0.734467	4	0.55282	0.734467	4
0.5576	0.515853	-1	0.5576	0.515853	-1	0.5576	0.515853	-1
0.63488	0.526647	-1	0.63488	0.526647	15	0.63488	0.526647	15
0.655023	0.262255	2	0.655023	0.262255	2	0.655023	0.262255	2
0.661717	0.333996	2	0.661717	0.333996	2	0.661717	0.333996	2
0.685277	0.674201	7	0.685277	0.674201	7	0.685277	0.674201	7
0.709063	0.643566	7	0.709063	0.643566	7	0.709063	0.643566	7
0.732244	0.631633	7	0.732244	0.631633	7	0.732244	0.631633	7
0.747196	0.736115	-1	0.747196	0.736115	-1	0.747196	0.736115	-1
0.878761	0.428936	-1	0.878761	0.428936	9	0.878761	0.428936	9
0.929483	0.762445	3	0.929483	0.762445	3	0.929483	0.762445	3
0.960577	0.506087	-1	0.960577	0.506087	12	0.960577	0.506087	12
0.169346	0.468726	-1	0.169346	0.468726	-1	0.169346	0.468726	-1
0.187806	0.842969	0	0.187806	0.842969	0	0.187806	0.842969	0
0.290666	0.564156	1	0.290666	0.564156	1	0.290666	0.564156	1
0.302203	0.701515	1	0.302203	0.701515	1	0.302203	0.701515	1
0.314606	0.352663	-1	0.314606	0.352663	-1	0.314606	0.352663	-1
0.325472	0.677843	1	0.325472	0.677843	1	0.325472	0.677843	1
0.499458	0.279899	-1	0.499458	0.279899	-1	0.499458	0.279899	-1
0.555849	0.734739	4	0.555849	0.734739	4	0.555849	0.734739	4
0.591519	0.730954	4	0.591519	0.730954	4	0.591519	0.730954	4
0.600046	0.899992	-1	0.600046	0.899992	14	0.600046	0.899992	14
0.637862	0.526827	-1	0.637862	0.526827	15	0.637862	0.526827	15
0.659324	0.32262	2	0.659324	0.32262	2	0.659324	0.32262	2
0.681588	0.701081	7	0.681588	0.701081	7	0.681588	0.701081	7
0.725334	0.911196	-1	0.725334	0.911196	-1	0.725334	0.911196	-1
0.736	0.632318	7	0.736	0.632318	7	0.736	0.632318	7
0.751378	0.735542	-1	0.751378	0.735542	-1	0.751378	0.735542	-1
0.782092	0.486684	-1	0.782092	0.486684	-1	0.782092	0.486684	-1
0.799218	0.803418	-1	0.799218	0.803418	-1	0.799218	0.803418	-1
0.882857	0.430232	-1	0.882857	0.430232	9	0.882857	0.430232	9
0.932792	0.763887	3	0.932792	0.763887	3	0.932792	0.763887	3
0.96498	0.506593	-1	0.96498	0.506593	12	0.96498	0.506593	12
0.184805	0.84305	0	0.184805	0.84305	0	0.184805	0.84305	0
0.335757	0.645007	1	0.335757	0.645007	1	0.335757	0.645007	1
0.402698	0.652125	-1	0.402698	0.652125	-1	0.402698	0.652125	-1
0.552511	0.735058	4	0.552511	0.735058	4	0.552511	0.735058	4
0.56086	0.284923	-1	0.56086	0.284923	-1	0.56086	0.284923	-1
0.635292	0.527352	-1	0.635292	0.527352	15	0.635292	0.527352	15
0.731414	0.633244	7	0.731414	0.633244	7	0.731414	0.633244	7
0.747413	0.73502	-1	0.747413	0.73502	-1	0.747413	0.73502	-1
0.767539	0.632683	7	0.767539	0.632683	7	0.767539	0.632683	7
0.790462	0.657705	7	0.790462	0.657705	7	0.790462	0.657705	7
0.842584	0.598787	-1	0.842584	0.598787	-1	0.842584	0.598787	-1
0.878525	0.430384	-1	0.878525	0.430384	9	0.878525	0.430384	9
0.925971	0.762997	3	0.925971	0.762997	3	0.925971	0.762997	3
0.95916	0.506609	-1	0.95916	0.506609	12	0.95916	0.506609	12
0.185636	0.844878	0	0.185636	0.844878	0	0.185636	0.844878	0
0.281331	0.635617	1	0.281331	0.635617	1	0.281331	0.635617	1
0.289332	0.660122	1	0.289332	0.660122	1	0.289332	0.660122	1
0.417496	0.294951	-1	0.417496	0.294951	-1	0.417496	0.294951	-1
0.441637	0.14475	-1	0.441637	0.14475	-1	0.441637	0.14475	-1
0.551522	0.736113	4	0.551522	0.736113	4	0.551522	0.736113	4
0.566212	0.32874	2	0.566212	0.32874	2	0.566212	0.32874	2
0.565552	0.789439	-1	0.565552	0.789439	-1	0.565552	0.789439	-1
0.602069	0.899778	-1	0.602069	0.899778	14	0.602069	0.899778	14
0.634174	0.527644	-1	0.634174	0.527644	15	0.634174	0.527644	15
0.663475	0.382256	2	0.663475	0.382256	2	0.663475	0.382256	2
0.668343	0.358032	2	0.668343	0.358032	2	0.668343	0.358032	2
0.731887	0.633824	7	0.731887	0.633824	7	0.731887	0.633824	7
0.746165	0.738411	-1	0.746165	0.738411	-1	0.746165	0.738411	-1
0.879135	0.431496	-1	0.879135	0.431496	9	0.879135	0.431496	9
0.927042	0.764163	3	0.927042	0.764163	3	0.927042	0.764163	3
0.959034	0.50832	-1	0.959034	0.50832	12	0.959034	0.50832	12
0.113454	0.579588	-1	0.113454	0.579588	10	0.113454	0.579588	10
0.186349	0.845917	0	0.186349	0.845917	0	0.186349	0.845917	0
0.255986	0.679981	1	0.255986	0.679981	1	0.255986	0.679981	1
0.28483	0.558716	1	0.28483	0.558716	1	0.28483	0.558716	1
0.293665	0.664157	1	0.293665	0.664157	1	0.293665	0.664157	1
0.483785	0.428535	-1	0.483785	0.428535	-1	0.483785	0.428535	-1
0.552692	0.645146	-1	0.552692	0.645146	-1	0.552692	0.645146	-1
0.632638	0.529871	-1	0.632638	0.529871	15	0.632638	0.529871	15
0.636779	0.163718	-1	0.636779	0.163718	-1	0.636779	0.163718	-1
0.661608	0.312289	2	0.661608	0.312289	2	0.661608	0.312289	2
0.676112	0.357048	2	0.676112	0.357048	2	0.676112	0.357048	2
0.704652	0.543396	-1	0.704652	0.543396	11	0.704652	0.543396	11
0.716373	0.90925	-1	0.716373	0.90925	-1	0.716373	0.90925	-1
0.731117	0.632894	7	0.731117	0.632894	7	0.731117	0.632894	7
0.879334	0.430075	-1	0.879334	0.430075	9	0.879334	0.430075	9
0.879054	0.491924	-1	0.879054	0.491924	-1	0.879054	0.491924	-1
0.926608	0.764257	3	0.926608	0.764257	3	0.926608	0.764257	3
0.104678	0.632407	-1	0.104678	0.632407	10	0.104678	0.632407	10
0.178185	0.492576	-1	0.178185	0.492576	-1	0.178185	0.492576	-1
0.186698	0.843975	0	0.186698	0.843975	0	0.186698	0.843975	0
0.299025	0.66206	1	0.299025	0.66206	1	0.299025	0.66206	1
0.304829	0.688966	1	0.304829	0.688966	1	0.304829	0.688966	1
0.330031	0.669371	1	0.330031	0.669371	1	0.330031	0.669371	1
0.382764	0.657076	-1	0.382764	0.657076	-1	0.382764	0.657076	-1
0.600476	0.909273	-1	0.600476	0.909273	14	0.600476	0.909273	14
0.6206	0.310216	2	0.6206	0.310216	2	0.6206	0.310216	2
0.635373	0.174346	-1	0.635373	0.174346	-1	0.635373	0.174346	-1
0.638692	0.530862	-1	0.638692	0.530862	15	0.638692	0.530862	15
0.698681	0.643959	7	0.698681	0.643959	7	0.698681	0.643959	7
0.722333	0.909235	-1	0.722333	0.909235	-1	0.722333	0.909235	-1
0.733469	0.687664	-1	0.733469	0.687664	-1	0.733469	0.687664	-1
0.767446	0.640356	7	0.767446	0.640356	7	0.767446	0.640356	7
0.881992	0.431807	-1	0.881992	0.431807	9	0.881992	0.431807	9
0.930318	0.764839	3	0.930318	0.764839	3	0.930318	0.764839	3
0.96151	0.507168	-1	0.96151	0.507168	12	0.96151	0.507168	12
0.0756579	0.57799	-1	0.0756579	0.57799	-1	0.0756579	0.57799	-1
0.0855867	0.729859	8	0.0855867	0.729859	8	0.0855867	0.729859	8
0.18503	0.842195	0	0.18503	0.842195	0	0.18503	0.842195	0
0.241544	0.69842	1	0.241544	0.69842	1	0.241544	0.69842	1
0.269534	0.678329	1	0.269534	0.678329	1	0.269534	0.678329	1
0.285918	0.56105	1	0.285918	0.56105	1	0.285918	0.56105	1
0.288227	0.65855	1	0.288227	0.65855	1	0.288227	0.65855	1
0.357159	0.711042	-1	0.357159	0.711042	-1	0.357159	0.711042	-1
0.632634	0.528947	-1	0.632634	0.528947	15	0.632634	0.528947	15
0.657748	0.692015	7	0.657748	0.692015	7	0.657748	0.692015	7
0.671605	0.353229	2	0.671605	0.353229	2	0.671605	0.353229	2
0.714242	0.640352	7	0.714242	0.640352	7	0.714242	0.640352	7
0.717571	0.696673	-1	0.717571	0.696673	-1	0.717571	0.696673	-1
0.716361	0.905843	-1	0.716361	0.905843	-1	0.716361	0.905843	-1
0.761226	0.640726	7	0.761226	0.640726	7	0.761226	0.640726	7
0.878687	0.430613	-1	0.878687	0.430613	9	0.878687	0.430613	9
0.924704	0.764135	3	0.924704	0.764135	3	0.924704	0.764135	3
0.958786	0.507736	-1	0.958786	0.507736	12	0.958786	0.507736	12
0.182704	0.847754	0	0.182704	0.847754	0	0.182704	0.847754	0
0.275448	0.695902	1	0.275448	0.695902	1	0.275448	0.695902	1
0.287198	0.658688	1	0.287198	0.658688	1	0.287198	0.658688	1
0.316833	0.677104	1	0.316833	0.677104	1	0.316833	0.677104	1
0.38579	0.612004	-1	0.38579	0.612004	-1	0.38579	0.612004	-1
0.599725	0.903766	-1	0.599725	0.903766	14	0.599725	0.903766	14
0.61185	0.34197	-1	0.61185	0.34197	-1	0.61185	0.34197	-1
0.633209	0.52792	-1	0.633209	0.52792	15	0.633209	0.52792	15
0.641359	0.468344	-1	0.641359	0.468344	-1	0.641359	0.468344	-1
0.677277	0.361691	2	0.677277	0.361691	2	0.677277	0.361691	2
0.741947	0.303889	-1	0.741947	0.303889	-1	0.741947	0.303889	-1
0.762636	0.642266	7	0.762636	0.642266	7	0.762636	0.642266	7
0.784136	0.709253	-1	0.784136	0.709253	-1	0.784136	0.709253	-1
0.878168	0.430795	-1	0.878168	0.430795	9	0.878168	0.430795	9
0.926152	0.764623	3	0.926152	0.764623	3	0.926152	0.764623	3
0.959402	0.506393	-1	0.959402	0.506393	12	0.959402	0.506393	12
0.127678	0.504444	-1	0.127678	0.504444	-1	0.127678	0.504444	-1
0.184726	0.842456	0	0.184726	0.842456	0	0.184726	0.842456	0
0.243922	0.678663	1	0.243922	0.678663	1	0.243922	0.678663	1
0.27988	0.686974	1	0.27988	0.686974	1	0.27988	0.686974	1
0.286167	0.552846	1	0.286167	0.552846	1	0.286167	0.552846	1
0.289924	0.655907	1	0.289924	0.655907	1	0.289924	0.655907	1
0.316193	0.682686	1	0.316193	0.682686	1	0.316193	0.682686	1
0.340081	0.637007	1	0.340081	0.637007	1	0.340081	0.637007	1
0.355697	0.395709	-1	0.355697	0.395709	-1	0.355697	0.395709	-1
0.446457	0.141006	-1	0.446457	0.141006	-1	0.446457	0.141006	-1
0.529715	0.530549	-1	0.529715	0.530549	-1	0.529715	0.530549	-1
0.546184	0.0827593	-1	0.546184	0.0827593	-1	0.546184	0.0827593	-1
0.661372	0.326099	2	0.661372	0.326099	2	0.661372	0.326099	2
0.68881	0.206802	-1	0.68881	0.206802	-1	0.68881	0.206802	-1
0.715784	0.0919344	-1	0.715784	0.0919344	-1	0.715784	0.0919344	-1
0.722262	0.905725	-1	0.722262	0.905725	-1	0.722262	0.905725	-1
0.735519	0.468118	-1	0.735519	0.468118	-1	0.735519	0.468118	-1
0.75685	0.660472	7	0.75685	0.660472	7	0.75685	0.660472	7
0.878415	0.429679	-1	0.878415	0.429679	9	0.878415	0.429679	9
0.927996	0.763473	3	0.927996	0.763473	3	0.927996	0.763473	3
0.950027	0.484198	-1	0.950027	0.484198	12	0.950027	0.484198	12
0.959706	0.506076	-1	0.959706	0.506076	12	0.959706	0.506076	12
0.191334	0.68143	-1	0.191334	0.68143	-1	0.191334	0.68143	-1
0.190094	0.841105	0	0.190094	0.841105	0	0.190094	0.841105	0
0.268432	0.647958	1	0.268432	0.647958	1	0.268432	0.647958	1
0.285495	0.563098	1	0.285495	0.563098	1	0.285495	0.563098	1
0.298323	0.659286	1	0.298323	0.659286	1	0.298323	0.659286	1
0.312516	0.632994	1	0.312516	0.632994	1	0.312516	0.632994	1
0.318874	0.683023	1	0.318874	0.683023	1	0.318874	0.683023	1
0.464697	0.0609521	-1	0.464697	0.0609521	-1	0.464697	0.0609521	-1
0.511358	0.264197	-1	0.511358	0.264197	-1	0.511358	0.264197	-1
0.565322	0.922743	-1	0.565322	0.922743	14	0.565322	0.922743	14
0.638813	0.199005	-1	0.638813	0.199005	-1	0.638813	0.199005	-1
0.641924	0.316483	2	0.641924	0.316483	2	0.641924	0.316483	2
0.635513	0.874928	-1	0.635513	0.874928	-1	0.635513	0.874928	-1
0.662718	0.275351	2	0.662718	0.275351	2	0.662718	0.275351	2
0.673904	0.350375	2	0.673904	0.350375	2	0.673904	0.350375	2
0.70207	0.359035	2	0.70207	0.359035	2	0.70207	0.359035	2
0.773624	0.610928	7	0.773624	0.610928	7	0.773624	0.610928	7
0.881339	0.42985	-1	0.881339	0.42985	9	0.881339	0.42985	9
0.931844	0.761965	3	0.931844	0.761965	3	0.931844	0.761965	3
0.96277	0.505982	-1	0.96277	0.505982	12	0.96277	0.505982	12
0.0592468	0.571571	-1	0.0592468	0.571571	-1	0.0592468	0.571571	-1
0.188185	0.840333	0	0.188185	0.840333	0	0.188185	0.840333	0
0.288174	0.561448	1	0.288174	0.561448	1	0.288174	0.561448	1
0.289096	0.651466	1	0.289096	0.651466	1	0.289096	0.651466	1
0.310773	0.698324	1	0.310773	0.698324	1	0.310773	0.698324	1
0.639353	0.873359	-1	0.639353	0.873359	-1	0.639353	0.873359	-1
0.690535	0.259221	-1	0.690535	0.259221	-1	0.690535	0.259221	-1
0.81209	0.412766	-1	0.81209	0.412766	-1	0.81209	0.412766	-1
0.882534	0.428896	-1	0.882534	0.428896	9	0.882534	0.428896	9
0.929983	0.763462	3	0.929983	0.763462	3	0.929983	0.763462	3
0.963324	0.506017	-1	0.963324	0.506017	12	0.963324	0.506017	12
0.0212132	0.506521	-1	0.0212132	0.506521	-1	0.0212132	0.506521	-1
0.0561633	0.5725	-1	0.0561633	0.5725	-1	0.0561633	0.5725	-1
0.189901	0.843307	0	0.189901	0.843307	0	0.189901	0.843307	0
0.249225	0.676503	1	0.249225	0.676503	1	0.249225	0.676503	1
0.258636	0.730221	-1	0.258636	0.730221	-1	0.258636	0.730221	-1
0.26206	0.640284	1	0.26206	0.640284	1	0.26206	0.640284	1
0.293368	0.657036	1	0.293368	0.657036	1	0.293368	0.657036	1
0.309396	0.698627	1	0.309396	0.698627	1	0.309396	0.698627	1
0.318614	0.628237	1	0.318614	0.628237	1	0.318614	0.628237	1
0.352868	0.648795	1	0.352868	0.648795	1	0.352868	0.648795	1
0.598871	0.904736	-1	0.598871	0.904736	14	0.598871	0.904736	14
0.671013	0.347367	2	0.671013	0.347367	2	0.671013	0.347367	2
0.6991	0.577134	7	0.6991	0.577134	7	0.6991	0.577134	7
0.721081	0.906688	-1	0.721081	0.906688	-1	0.721081	0.906688	-1
0.746639	0.167956	-1	0.746639	0.167956	-1	0.746639	0.167956	-1
0.79736	0.657969	7	0.79736	0.657969	7	0.79736	0.657969	7
0.828711	0.630779	-1	0.828711	0.630779	-1	0.828711	0.630779	-1
0.839994	0.49541	-1	0.839994	0.49541	-1	0.839994	0.49541	-1
0.928481	0.762111	3	0.928481	0.762111	3	0.928481	0.762111	3
0.965149	0.50583	-1	0.965149	0.50583	12	0.965149	0.50583	12
0.118679	0.620117	-1	0.118679	0.620117	10	0.118679	0.620117	10
0.184411	0.843553	0	0.184411	0.843553	0	0.184411	0.843553	0
0.213569	0.3905	-1	0.213569	0.3905	-1	0.213569	0.3905	20
0.278125	0.689037	1	0.278125	0.689037	1	0.278125	0.689037	1
0.287246	0.564303	1	0.287246	0.564303	1	0.287246	0.564303	1
0.295863	0.666545	1	0.295863	0.666545	1	0.295863	0.666545	1
0.347306	0.650151	1	0.347306	0.650151	1	0.347306	0.650151	1
0.579254	0.132544	-1	0.579254	0.132544	-1	0.579254	0.132544	-1
0.600035	0.901424	-1	0.600035	0.901424	14	0.600035	0.901424	14
0.642088	0.290482	2	0.642088	0.290482	2	0.642088	0.290482	2
0.653705	0.85443	-1	0.653705	0.85443	-1	0.653705	0.85443	-1
0.680329	0.369431	2	0.680329	0.369431	2	0.680329	0.369431	2
0.7163	0.909259	-1	0.7163	0.909259	-1	0.7163	0.909259	-1
0.928246	0.763561	3	0.928246	0.763561	3	0.928246	0.763561	3
0.961326	0.505843	-1	0.961326	0.505843	12	0.961326	0.505843	12
0.111474	0.514601	-1	0.111474	0.514601	-1	0.111474	0.514601	-1
0.184835	0.841868	0	0.184835	0.841868	0	0.184835	0.841868	0
0.285459	0.649556	1	0.285459	0.649556	1	0.285459	0.649556	1
0.288707	0.560233	1	0.288707	0.560233	1	0.288707	0.560233	1
0.349407	0.650535	1	0.349407	0.650535	1	0.349407	0.650535	1
0.442314	0.22269	-1	0.442314	0.22269	-1	0.442314	0.22269	-1
0.572611	0.803045	-1	0.572611	0.803045	-1	0.572611	0.803045	-1
0.598633	0.905123	-1	0.598633	0.905123	14	0.598633	0.905123	14
0.603946	0.228608	-1	0.603946	0.228608	-1	0.603946	0.228608	-1
0.655237	0.311846	2	0.655237	0.311846	2	0.655237	0.311846	2
0.663062	0.65723	-1	0.663062	0.65723	-1	0.663062	0.65723	-1
0.670004	0.616705	-1	0.670004	0.616705	-1	0.670004	0.616705	-1
0.681567	0.374498	2	0.681567	0.374498	2	0.681567	0.374498	2
0.712296	0.652716	7	0.712296	0.652716	7	0.712296	0.652716	7
0.77223	0.682864	7	0.77223	0.682864	7	0.77223	0.682864	7
0.928058	0.764143	3	0.928058	0.764143	3	0.928058	0.764143	3
0.960211	0.506433	-1	0.960211	0.506433	12	0.960211	0.506433	12
0.184397	0.841809	0	0.184397	0.841809	0	0.184397	0.841809	0
0.256851	0.632658	1	0.256851	0.632658	1	0.256851	0.632658	1
0.288474	0.56154	1	0.288474	0.56154	1	0.288474	0.56154	1
0.287668	0.659919	1	0.287668	0.659919	1	0.287668	0.659919	1
0.34887	0.649948	1	0.34887	0.649948	1	0.34887	0.649948	1
0.6011	0.905714	-1	0.6011	0.905714	14	0.6011	0.905714	14
0.640628	0.599283	-1	0.640628	0.599283	-1	0.640628	0.599283	-1
0.648311	0.230227	2	0.648311	0.230227	2	0.648311	0.230227	2
0.649081	0.2998	2	0.649081	0.2998	2	0.649081	0.2998	2
0.656877	0.256626	2	0.656877	0.256626	2	0.656877	0.256626	2
0.682681	0.375807	2	0.682681	0.375807	2	0.682681	0.375807	2
0.70667	0.543519	-1	0.70667	0.543519	11	0.70667	0.543519	11
0.926864	0.76423	3	0.926864	0.76423	3	0.926864	0.76423	3
0.961145	0.508069	-1	0.961145	0.508069	12	0.961145	0.508069	12
0.0867258	0.543072	-1	0.0867258	0.543072	-1	0.0867258	0.543072	-1
0.185663	0.841171	0	0.185663	0.841171	0	0.185663	0.841171	0
0.185501	0.646288	-1	0.185501	0.646288	-1	0.185501	0.646288	-1
0.197373	0.371778	-1	0.197373	0.371778	-1	0.197373	0.371778	20
0.237279	0.586513	1	0.237279	0.586513	1	0.237279	0.586513	1
0.244488	0.675588	1	0.244488	0.675588	1	0.244488	0.675588	1
0.283998	0.572059	1	0.283998	0.572059	1	0.283998	0.572059	1
0.293361	0.557323	1	0.293361	0.557323	1	0.293361	0.557323	1
0.291415	0.658598	1	0.291415	0.658598	1	0.291415	0.658598	1
0.320209	0.714874	1	0.320209	0.714874	1	0.320209	0.714874	1
0.354334	0.607455	1	0.354334	0.607455	1	0.354334	0.607455	1
0.625952	0.37475	-1	0.625952	0.37475	-1	0.625952	0.37475	-1
0.633722	0.30605	2	0.633722	0.30605	2	0.633722	0.30605	2
0.658778	0.328021	2	0.658778	0.328021	2	0.658778	0.328021	2
0.675615	0.375188	2	0.675615	0.375188	2	0.675615	0.375188	2
0.710207	0.600198	7	0.710207	0.600198	7	0.710207	0.600198	7
0.733443	0.808092	-1	0.733443	0.808092	-1	0.733443	0.808092	-1
0.770209	0.666495	7	0.770209	0.666495	7	0.770209	0.666495	7
0.929625	0.762102	3	0.929625	0.762102	3	0.929625	0.762102	3
0.962979	0.504898	-1	0.962979	0.504898	12	0.962979	0.504898	12
0.155925	0.672377	-1	0.155925	0.672377	-1	0.155925	0.672377	-1
0.183329	0.840084	0	0.183329	0.840084	0	0.183329	0.840084	0
0.239286	0.676756	1	0.239286	0.676756	1	0.239286	0.676756	1
0.28857	0.556932	1	0.28857	0.556932	1	0.28857	0.556932	1
0.30089	0.674954	1	0.30089	0.674954	1	0.30089	0.674954	1
0.349917	0.648605	1	0.349917	0.648605	1	0.349917	0.648605	1
0.591854	0.110829	-1	0.591854	0.110829	-1	0.591854	0.110829	-1
0.653453	0.31296	2	0.653453	0.31296	2	0.653453	0.31296	2
0.65375	0.647044	-1	0.65375	0.647044	-1	0.65375	0.647044	-1
0.684467	0.372349	2	0.684467	0.372349	2	0.684467	0.372349	2
0.738378	0.53645	-1	0.738378	0.53645	11	0.738378	0.53645	11
0.74973	0.811723	-1	0.74973	0.811723	-1	0.74973	0.811723	-1
0.842321	0.548975	-1	0.842321	0.548975	-1	0.842321	0.548975	-1
0.927759	0.761959	3	0.927759	0.761959	3	0.927759	0.761959	3
0.961975	0.505468	-1	0.961975	0.505468	12	0.961975	0.505468	12
0.0968138	0.70238	-1	0.0968138	0.70238	-1	0.0968138	0.70238	-1
0.114942	0.408375	-1	0.114942	0.408375	-1	0.114942	0.408375	-1
0.185262	0.843363	0	0.185262	0.843363	0	0.185262	0.843363	0
0.196047	0.599653	1	0.196047	0.599653	1	0.196047	0.599653	1
0.225994	0.597481	1	0.225994	0.597481	1	0.225994	0.597481	1
0.240819	0.677388	1	0.240819	0.677388	1	0.240819	0.677388	1
0.294204	0.558613	1	0.294204	0.558613	1	0.294204	0.558613	1
0.28509	0.653637	1	0.28509	0.653637	1	0.28509	0.653637	1
0.293843	0.679238	1	0.293843	0.679238	1	0.293843	0.679238	1
0.306734	0.365496	-1	0.306734	0.365496	-1	0.306734	0.365496	-1
0.340344	0.653674	1	0.340344	0.653674	1	0.340344	0.653674	1
0.348674	0.525524	-1	0.348674	0.525524	-1	0.348674	0.525524	-1
0.6597	0.293982	2	0.6597	0.293982	2	0.6597	0.293982	2
0.665891	0.344509	2	0.665891	0.344509	2	0.665891	0.344509	2
0.68805	0.372611	2	0.68805	0.372611	2	0.68805	0.372611	2
0.754219	0.814208	-1	0.754219	0.814208	-1	0.754219	0.814208	-1
0.794219	0.389575	-1	0.794219	0.389575	-1	0.794219	0.389575	-1
0.930642	0.763387	3	0.930642	0.763387	3	0.930642	0.763387	3
0.186582	0.842059	0	0.186582	0.842059	0	0.186582	0.842059	0
0.244136	0.67564	1	0.244136	0.67564	1	0.244136	0.67564	1
0.263264	0.62459	1	0.263264	0.62459	1	0.263264	0.62459	1
0.290989	0.559993	1	0.290989	0.559993	1	0.290989	0.559993	1
0.331341	0.644131	1	0.331341	0.644131	1	0.331341	0.644131	1
0.342389	0.552106	-1	0.342389	0.552106	-1	0.342389	0.552106	-1
0.372474	0.649743	1	0.372474	0.649743	1	0.372474	0.649743	1
0.566004	0.921172	-1	0.566004	0.921172	14	0.566004	0.921172	14
0.665124	0.338884	2	0.665124	0.338884	2	0.665124	0.338884	2
0.715413	0.629799	7	0.715413	0.629799	7	0.715413	0.629799	7
0.748859	0.812448	-1	0.748859	0.812448	-1	0.748859	0.812448	-1
0.929522	0.762604	3	0.929522	0.762604	3	0.929522	0.762604	3
0.18417	0.841878	0	0.18417	0.841878	0	0.18417	0.841878	0
0.226291	0.580975	1	0.226291	0.580975	1	0.226291	0.580975	1
0.236058	0.5543	1	0.236058	0.5543	1	0.236058	0.5543	1
0.239494	0.675856	1	0.239494	0.675856	1	0.239494	0.675856	1
0.282621	0.688147	1	0.282621	0.688147	1	0.282621	0.688147	1
0.288382	0.557626	1	0.288382	0.557626	1	0.288382	0.557626	1
0.289651	0.630774	1	0.289651	0.630774	1	0.289651	0.630774	1
0.31253	0.702039	1	0.31253	0.702039	1	0.31253	0.702039	1
0.362346	0.634438	1	0.362346	0.634438	1	0.362346	0.634438	1
0.420045	0.596449	-1	0.420045	0.596449	-1	0.420045	0.596449	-1
0.633476	0.595767	-1	0.633476	0.595767	-1	0.633476	0.595767	-1
0.659889	0.810848	-1	0.659889	0.810848	-1	0.659889	0.810848	-1
0.669505	0.346296	2	0.669505	0.346296	2	0.669505	0.346296	2
0.71523	0.627018	7	0.71523	0.627018	7	0.71523	0.627018	7
0.718286	0.4677	-1	0.718286	0.4677	-1	0.718286	0.4677	-1
0.720602	0.337153	-1	0.720602	0.337153	-1	0.720602	0.337153	-1
0.737862	0.63065	7	0.737862	0.63065	7	0.737862	0.63065	7
0.747293	0.00146011	-1	0.747293	0.00146011	16	0.747293	0.00146011	16
0.750428	0.813547	-1	0.750428	0.813547	-1	0.750428	0.813547	-1
0.770633	0.49881	-1	0.770633	0.49881	-1	0.770633	0.49881	-1
0.804168	0.0292375	-1	0.804168	0.0292375	-1	0.804168	0.0292375	-1
0.930242	0.761221	3	0.930242	0.761221	3	0.930242	0.761221	3
0.188338	0.840994	0	0.188338	0.840994	0	0.188338	0.840994	0
0.237992	0.556454	1	0.237992	0.556454	1	0.237992	0.556454	1
0.239904	0.678458	1	0.239904	0.678458	1	0.239904	0.678458	1
0.288574	0.563692	1	0.288574	0.563692	1	0.288574	0.563692	1
0.303847	0.6356	1	0.303847	0.6356	1	0.303847	0.6356	1
0.306913	0.614348	1	0.306913	0.614348	1	0.306913	0.614348	1
0.345847	0.652135	1	0.345847	0.652135	1	0.345847	0.652135	1
0.435917	0.617557	-1	0.435917	0.617557	-1	0.435917	0.617557	-1
0.440532	0.667735	-1	0.440532	0.667735	-1	0.440532	0.667735	-1
0.451614	0.705964	-1	0.451614	0.705964	-1	0.451614	0.705964	-1
0.486194	0.281334	-1	0.486194	0.281334	-1	0.486194	0.281334	-1
0.593749	0.276925	-1	0.593749	0.276925	-1	0.593749	0.276925	-1
0.634736	0.311563	2	0.634736	0.311563	2	0.634736	0.311563	2
0.66644	0.340225	2	0.66644	0.340225	2	0.66644	0.340225	2
0.671652	0.384848	2	0.671652	0.384848	2	0.671652	0.384848	2
0.689349	0.922101	-1	0.689349	0.922101	-1	0.689349	0.922101	-1
0.723053	0.584984	7	0.723053	0.584984	7	0.723053	0.584984	7
0.749355	0.813797	-1	0.749355	0.813797	-1	0.749355	0.813797	-1
0.833263	0.503048	-1	0.833263	0.503048	-1	0.833263	0.503048	-1
0.929136	0.764416	3	0.929136	0.764416	3	0.929136	0.764416	3
0.0634753	0.786139	-1	0.0634753	0.786139	-1	0.0634753	0.786139	21
0.0872775	0.725077	-1	0.0872775	0.725077	-1	0.0872775	0.725077	-1
0.186948	0.842951	0	0.186948	0.842951	0	0.186948	0.842951	0
0.240277	0.673977	1	0.240277	0.673977	1	0.240277	0.673977	1
0.26898	0.648841	1	0.26898	0.648841	1	0.26898	0.648841	1
0.273376	0.672699	1	0.273376	0.672699	1	0.273376	0.672699	1
0.285687	0.555206	1	0.285687	0.555206	1	0.285687	0.555206	1
0.313263	0.68665	1	0.313263	0.68665	1	0.313263	0.68665	1
0.510661	0.124561	-1	0.510661	0.124561	-1	0.510661	0.124561	-1
0.524072	0.496023	-1	0.524072	0.496023	-1	0.524072	0.496023	-1
0.579543	0.270034	-1	0.579543	0.270034	-1	0.579543	0.270034	-1
0.649456	0.326983	2	0.649456	0.326983	2	0.649456	0.326983	2
0.666296	0.277185	2	0.666296	0.277185	2	0.666296	0.277185	2
0.665181	0.337506	2	0.665181	0.337506	2	0.665181	0.337506	2
0.746328	0.807656	-1	0.746328	0.807656	-1	0.746328	0.807656	-1
0.780535	0.628221	-1	0.780535	0.628221	-1	0.780535	0.628221	-1
0.929237	0.759797	3	0.929237	0.759797	3	0.929237	0.759797	3
0.188145	0.836534	0	0.188145	0.836534	0	0.188145	0.836534	0
0.239673	0.591523	1	0.239673	0.591523	1	0.239673	0.591523	1
0.240709	0.673602	1	0.240709	0.673602	1	0.240709	0.673602	1
0.267202	0.644463	1	0.267202	0.644463	1	0.267202	0.644463	1
0.276532	0.503318	-1	0.276532	0.503318	-1	0.276532	0.503318	-1
0.278343	0.588175	1	0.278343	0.588175	1	0.278343	0.588175	1
0.311037	0.67297	1	0.311037	0.67297	1	0.311037	0.67297	1
0.406927	0.34629	-1	0.406927	0.34629	-1	0.406927	0.34629	-1
0.57693	0.908648	-1	0.57693	0.908648	14	0.57693	0.908648	14
0.634638	0.856225	-1	0.634638	0.856225	-1	0.634638	0.856225	-1
0.656651	0.32213	2	0.656651	0.32213	2	0.656651	0.32213	2
0.674643	0.345589	2	0.674643	0.345589	2	0.674643	0.345589	2
0.746498	0.814904	-1	0.746498	0.814904	-1	0.746498	0.814904	-1
0.747813	0.81625	-1	0.747813	0.81625	-1	0.747813	0.81625	-1
0.760748	0.152377	-1	0.760748	0.152377	-1	0.760748	0.152377	-1
0.934289	0.493731	-1	0.934289	0.493731	12	0.934289	0.493731	12
0.92941	0.759338	3	0.92941	0.759338	3	0.92941	0.759338	3
0.21648	0.512886	-1	0.21648	0.512886	-1	0.21648	0.512886	-1
0.241434	0.673705	1	0.241434	0.673705	1	0.241434	0.673705	1
0.271798	0.649061	1	0.271798	0.649061	1	0.271798	0.649061	1
0.291944	0.558137	1	0.291944	0.558137	1	0.291944	0.558137	1
0.519405	0.116995	-1	0.519405	0.116995	-1	0.519405	0.116995	-1
0.554774	0.115611	-1	0.554774	0.115611	-1	0.554774	0.115611	-1
0.558907	0.297852	-1	0.558907	0.297852	-1	0.558907	0.297852	-1
0.626422	0.596183	-1	0.626422	0.596183	-1	0.626422	0.596183	-1
0.67276	0.338376	2	0.67276	0.338376	2	0.67276	0.338376	2
0.684074	0.396618	2	0.684074	0.396618	2	0.684074	0.396618	2
0.707915	0.149056	-1	0.707915	0.149056	-1	0.707915	0.149056	-1
0.74869	0.808919	-1	0.74869	0.808919	-1	0.74869	0.808919	-1
0.868134	0.650432	-1	0.868134	0.650432	-1	0.868134	0.650432	-1
0.930124	0.757982	3	0.930124	0.757982	3	0.930124	0.757982	3
0.101563	0.574316	-1	0.101563	0.574316	10	0.101563	0.574316	10
0.188029	0.837108	0	0.188029	0.837108	0	0.188029	0.837108	0
0.225049	0.591265	1	0.225049	0.591265	1	0.225049	0.591265	1
0.240155	0.672391	1	0.240155	0.672391	1	0.240155	0.672391	1
0.264948	0.624442	1	0.264948	0.624442	1	0.264948	0.624442	1
0.280824	0.649498	1	0.280824	0.649498	1	0.280824	0.649498	1
0.310978	0.475667	-1	0.310978	0.475667	-1	0.310978	0.475667	-1
0.318957	0.684615	1	0.318957	0.684615	1	0.318957	0.684615	1
0.556964	0.604296	-1	0.556964	0.604296	-1	0.556964	0.604296	-1
0.658737	0.828376	-1	0.658737	0.828376	-1	0.658737	0.828376	-1
0.66761	0.334719	2	0.66761	0.334719	2	0.66761	0.334719	2
0.682198	0.394519	2	0.682198	0.394519	2	0.682198	0.394519	2
0.689988	0.661015	7	0.689988	0.661015	7	0.689988	0.661015	7
0.929989	0.758676	3	0.929989	0.758676	3	0.929989	0.758676	3
0.0459281	0.738524	-1	0.0459281	0.738524	-1	0.0459281	0.738524	-1
0.0974392	0.580009	-1	0.0974392	0.580009	10	0.0974392	0.580009	10
0.182978	0.841502	0	0.182978	0.841502	0	0.182978	0.841502	0
0.22291	0.594609	1	0.22291	0.594609	1	0.22291	0.594609	1
0.239431	0.628314	1	0.239431	0.628314	1	0.239431	0.628314	1
0.236347	0.674876	1	0.236347	0.674876	1	0.236347	0.674876	1
0.282848	0.559879	1	0.282848	0.559879	1	0.282848	0.559879	1
0.315553	0.62851	1	0.315553	0.62851	1	0.315553	0.62851	1
0.311738	0.694466	1	0.311738	0.694466	1	0.311738	0.694466	1
0.318546	0.594591	1	0.318546	0.594591	1	0.318546	0.594591	1
0.5799	0.905538	-1	0.5799	0.905538	14	0.5799	0.905538	14
0.587765	0.33967	-1	0.587765	0.33967	-1	0.587765	0.33967	-1
0.661906	0.339009	2	0.661906	0.339009	2	0.661906	0.339009	2
0.678294	0.396431	2	0.678294	0.396431	2	0.678294	0.396431	2
0.697751	0.282107	2	0.697751	0.282107	2	0.697751	0.282107	2
0.700934	0.638103	7	0.700934	0.638103	7	0.700934	0.638103	7
0.78128	0.630279	-1	0.78128	0.630279	-1	0.78128	0.630279	-1
0.926844	0.761146	3	0.926844	0.761146	3	0.926844	0.761146	3
0.928884	0.422204	-1	0.928884	0.422204	-1	0.928884	0.422204	-1
0.0981734	0.582451	-1	0.0981734	0.582451	10	0.0981734	0.582451	10
0.166456	0.695633	-1	0.166456	0.695633	-1	0.166456	0.695633	-1
0.184441	0.839653	0	0.184441	0.839653	0	0.184441	0.839653	0
0.238052	0.6751	1	0.238052	0.6751	1	0.238052	0.6751	1
0.256778	0.634787	1	0.256778	0.634787	1	0.256778	0.634787	1
0.266339	0.635216	1	0.266339	0.635216	1	0.266339	0.635216	1
0.286284	0.560399	1	0.286284	0.560399	1	0.286284	0.560399	1
0.27449	0.630446	1	0.27449	0.630446	1	0.27449	0.630446	1
0.313696	0.697863	1	0.313696	0.697863	1	0.313696	0.697863	1
0.579135	0.801376	-1	0.579135	0.801376	-1	0.579135	0.801376	-1
0.659338	0.331509	2	0.659338	0.331509	2	0.659338	0.331509	2
0.678104	0.395617	2	0.678104	0.395617	2	0.678104	0.395617	2
0.778702	0.62737	-1	0.778702	0.62737	-1	0.778702	0.62737	-1
0.930344	0.482062	-1	0.930344	0.482062	12	0.930344	0.482062	12
0.1015	0.583599	-1	0.1015	0.583599	10	0.1015	0.583599	10
0.239183	0.677547	1	0.239183	0.677547	1	0.239183	0.677547	1
0.26825	0.681637	1	0.26825	0.681637	1	0.26825	0.681637	1
0.27162	0.652557	1	0.27162	0.652557	1	0.27162	0.652557	1
0.283214	0.558628	1	0.283214	0.558628	1	0.283214	0.558628	1
0.30199	0.671971	1	0.30199	0.671971	1	0.30199	0.671971	1
0.320729	0.599533	1	0.320729	0.599533	1	0.320729	0.599533	1
0.373114	0.507194	-1	0.373114	0.507194	-1	0.373114	0.507194	-1
0.466469	0.111365	6	0.466469	0.111365	6	0.466469	0.111365	6
0.546526	0.94374	-1	0.546526	0.94374	-1	0.546526	0.94374	-1
0.644962	0.295258	2	0.644962	0.295258	2	0.644962	0.295258	2
0.649085	0.23732	2	0.649085	0.23732	2	0.649085	0.23732	2
0.657875	0.331758	2	0.657875	0.331758	2	0.657875	0.331758	2
0.719374	0.63885	7	0.719374	0.63885	7	0.719374	0.63885	7
0.830159	0.597781	-1	0.830159	0.597781	-1	0.830159	0.597781	-1
0.927758	0.762526	3	0.927758	0.762526	3	0.927758	0.762526	3
0.946473	0.485313	-1	0.946473	0.485313	12	0.946473	0.485313	12
0.188823	0.844221	0	0.188823	0.844221	0	0.188823	0.844221	0
0.231682	0.59919	1	0.231682	0.59919	1	0.231682	0.59919	1
0.244174	0.678292	1	0.244174	0.678292	1	0.244174	0.678292	1
0.25418	0.463586	-1	0.25418	0.463586	-1	0.25418	0.463586	-1
0.296616	0.564431	1	0.296616	0.564431	1	0.296616	0.564431	1
0.319545	0.673631	1	0.319545	0.673631	1	0.319545	0.673631	1
0.32266	0.686358	1	0.32266	0.686358	1	0.32266	0.686358	1
0.346827	0.461009	-1	0.346827	0.461009	-1	0.346827	0.461009	-1
0.66175	0.321828	2	0.66175	0.321828	2	0.66175	0.321828	2
0.724326	0.639862	7	0.724326	0.639862	7	0.724326	0.639862	7
0.749247	0.572658	7	0.749247	0.572658	7	0.749247	0.572658	7
0.785666	0.632361	-1	0.785666	0.632361	-1	0.785666	0.632361	-1
0.835358	0.680603	-1	0.835358	0.680603	-1	0.835358	0.680603	-1
0.871546	0.493043	-1	0.871546	0.493043	12	0.871546	0.493043	12
0.933891	0.764705	3	0.933891	0.764705	3	0.933891	0.764705	3
0.0973675	0.58376	-1	0.0973675	0.58376	10	0.0973675	0.58376	10
0.1821	0.844333	0	0.1821	0.844333	0	0.1821	0.844333	0
0.225079	0.602291	1	0.225079	0.602291	1	0.225079	0.602291	1
0.237461	0.677873	1	0.237461	0.677873	1	0.237461	0.677873	1
0.277379	0.635735	1	0.277379	0.635735	1	0.277379	0.635735	1
0.285483	0.565825	1	0.285483	0.565825	1	0.285483	0.565825	1
0.327664	0.668553	1	0.327664	0.668553	1	0.327664	0.668553	1
0.375462	0.65567	1	0.375462	0.65567	1	0.375462	0.65567	1
0.386305	0.753174	-1	0.386305	0.753174	18	0.386305	0.753174	18
0.484581	0.294666	-1	0.484581	0.294666	-1	0.484581	0.294666	-1
0.611875	0.493435	-1	0.611875	0.493435	-1	0.611875	0.493435	-1
0.645631	0.660022	-1	0.645631	0.660022	-1	0.645631	0.660022	-1
0.664744	0.243081	2	0.664744	0.243081	2	0.664744	0.243081	2
0.675484	0.358678	2	0.675484	0.358678	2	0.675484	0.358678	2
0.718581	0.640506	7	0.718581	0.640506	7	0.718581	0.640506	7
0.734386	0.416869	-1	0.734386	0.416869	-1	0.734386	0.416869	-1
0.804823	0.351157	-1	0.804823	0.351157	-1	0.804823	0.351157	-1
0.92462	0.762795	3	0.92462	0.762795	3	0.92462	0.762795	3
0.0971842	0.584538	-1	0.0971842	0.584538	10	0.0971842	0.584538	10
0.113534	0.40552	-1	0.113534	0.40552	-1	0.113534	0.40552	-1
0.184384	0.843874	0	0.184384	0.843874	0	0.184384	0.843874	0
0.212163	0.719575	1	0.212163	0.719575	1	0.212163	0.719575	1
0.276647	0.6473	1	0.276647	0.6473	1	0.276647	0.6473	1
0.327332	0.591735	1	0.327332	0.591735	1	0.327332	0.591735	1
0.392667	0.754213	-1	0.392667	0.754213	18	0.392667	0.754213	18
0.472172	0.200804	-1	0.472172	0.200804	-1	0.472172	0.200804	-1
0.49178	0.692943	-1	0.49178	0.692943	-1	0.49178	0.692943	-1
0.661772	0.336972	2	0.661772	0.336972	2	0.661772	0.336972	2
0.668151	0.275402	2	0.668151	0.275402	2	0.668151	0.275402	2
0.686465	0.405689	2	0.686465	0.405689	2	0.686465	0.405689	2
0.723632	0.386529	-1	0.723632	0.386529	-1	0.723632	0.386529	-1
0.719873	0.641073	7	0.719873	0.641073	7	0.719873	0.641073	7
0.827976	0.483943	-1	0.827976	0.483943	-1	0.827976	0.483943	-1
0.928538	0.76317	3	0.928538	0.76317	3	0.928538	0.76317	3
0.100676	0.585064	-1	0.100676	0.585064	10	0.100676	0.585064	10
0.186505	0.843024	0	0.186505	0.843024	0	0.186505	0.843024	0
0.283547	0.698624	1	0.283547	0.698624	1	0.283547	0.698624	1
0.388957	0.387168	-1	0.388957	0.387168	-1	0.388957	0.387168	-1
0.44922	0.662963	-1	0.44922	0.662963	-1	0.44922	0.662963	-1
0.613742	0.764763	-1	0.613742	0.764763	-1	0.613742	0.764763	-1
0.642674	0.224977	2	0.642674	0.224977	2	0.642674	0.224977	2
0.652135	0.306432	2	0.652135	0.306432	2	0.652135	0.306432	2
0.713723	0.513599	-1	0.713723	0.513599	-1	0.713723	0.513599	-1
0.723378	0.638991	7	0.723378	0.638991	7	0.723378	0.638991	7
0.727521	0.149439	-1	0.727521	0.149439	-1	0.727521	0.149439	-1
0.888942	0.486636	-1	0.888942	0.486636	12	0.888942	0.486636	12
0.0961623	0.582161	-1	0.0961623	0.582161	10	0.0961623	0.582161	10
0.184443	0.843363	0	0.184443	0.843363	0	0.184443	0.843363	0
0.263093	0.685117	1	0.263093	0.685117	1	0.263093	0.685117	1
0.272355	0.488769	-1	0.272355	0.488769	-1	0.272355	0.488769	-1
0.287105	0.560882	1	0.287105	0.560882	1	0.287105	0.560882	1
0.296217	0.658441	1	0.296217	0.658441	1	0.296217	0.658441	1
0.317039	0.691445	1	0.317039	0.691445	1	0.317039	0.691445	1
0.321197	0.624456	1	0.321197	0.624456	1	0.321197	0.624456	1
0.576533	0.293125	-1	0.576533	0.293125	-1	0.576533	0.293125	-1
0.583092	0.335773	-1	0.583092	0.335773	-1	0.583092	0.335773	-1
0.608451	0.765381	-1	0.608451	0.765381	-1	0.608451	0.765381	-1
0.670249	0.372832	2	0.670249	0.372832	2	0.670249	0.372832	2
0.719817	0.641414	7	0.719817	0.641414	7	0.719817	0.641414	7
0.750908	0.612319	7	0.750908	0.612319	7	0.750908	0.612319	7
0.797863	0.640065	-1	0.797863	0.640065	-1	0.797863	0.640065	-1
0.924861	0.769544	3	0.924861	0.769544	3	0.924861	0.769544	3
0.0882816	0.65534	-1	0.0882816	0.65534	-1	0.0882816	0.65534	-1
0.182632	0.772087	-1	0.182632	0.772087	-1	0.182632	0.772087	-1
0.186287	0.84611	0	0.186287	0.84611	0	0.186287	0.84611	0
0.232801	0.698861	1	0.232801	0.698861	1	0.232801	0.698861	1
0.246172	0.640691	1	0.246172	0.640691	1	0.246172	0.640691	1
0.289803	0.567501	1	0.289803	0.567501	1	0.289803	0.567501	1
0.294036	0.672818	1	0.294036	0.672818	1	0.294036	0.672818	1
0.298367	0.688638	1	0.298367	0.688638	1	0.298367	0.688638	1
0.316531	0.62932	1	0.316531	0.62932	1	0.316531	0.62932	1
0.329996	0.670051	1	0.329996	0.670051	1	0.329996	0.670051	1
0.561867	0.289223	-1	0.561867	0.289223	-1	0.561867	0.289223	-1
0.603664	0.913059	-1	0.603664	0.913059	14	0.603664	0.913059	14
0.611591	0.766835	-1	0.611591	0.766835	-1	0.611591	0.766835	-1
0.658131	0.245326	2	0.658131	0.245326	2	0.658131	0.245326	2
0.660623	0.333542	2	0.660623	0.333542	2	0.660623	0.333542	2
0.675052	0.746643	-1	0.675052	0.746643	-1	0.675052	0.746643	-1
0.70173	0.287372	2	0.70173	0.287372	2	0.70173	0.287372	2
0.721527	0.641226	7	0.721527	0.641226	7	0.721527	0.641226	7
0.751597	0.0208359	-1	0.751597	0.0208359	16	0.751597	0.0208359	16
0.8597	0.474181	-1	0.8597	0.474181	12	0.8597	0.474181	12
0.905917	0.488956	-1	0.905917	0.488956	12	0.905917	0.488956	12
0.927125	0.764212	3	0.927125	0.764212	3	0.927125	0.764212	3
0.952508	0.480774	-1	0.952508	0.480774	12	0.952508	0.480774	12
0.185243	0.845058	0	0.185243	0.845058	0	0.185243	0.845058	0
0.210891	0.67172	1	0.210891	0.67172	1	0.210891	0.67172	1
0.215218	0.74964	-1	0.215218	0.74964	-1	0.215218	0.74964	-1
0.21183	0.826565	0	0.21183	0.826565	0	0.21183	0.826565	0
0.278333	0.646208	1	0.278333	0.646208	1	0.278333	0.646208	1
0.285483	0.563146	1	0.285483	0.563146	1	0.285483	0.563146	1
0.314313	0.6514	1	0.314313	0.6514	1	0.314313	0.6514	1
0.390815	0.648934	1	0.390815	0.648934	1	0.390815	0.648934	1
0.406077	0.510969	-1	0.406077	0.510969	-1	0.406077	0.510969	-1
0.611579	0.765295	-1	0.611579	0.765295	-1	0.611579	0.765295	-1
0.617115	0.680529	-1	0.617115	0.680529	-1	0.617115	0.680529	-1
0.648526	0.28568	2	0.648526	0.28568	2	0.648526	0.28568	2
0.664355	0.338548	2	0.664355	0.338548	2	0.664355	0.338548	2
0.67075	0.618166	7	0.67075	0.618166	7	0.67075	0.618166	7
0.697142	0.698122	7	0.697142	0.698122	7	0.697142	0.698122	7
0.720633	0.641292	7	0.720633	0.641292	7	0.720633	0.641292	7
0.73741	0.675091	-1	0.73741	0.675091	-1	0.73741	0.675091	-1
0.747257	0.0220685	-1	0.747257	0.0220685	16	0.747257	0.0220685	16
0.76915	0.582613	7	0.76915	0.582613	7	0.76915	0.582613	7
0.765978	0.807629	-1	0.765978	0.807629	-1	0.765978	0.807629	-1
0.856006	0.407796	-1	0.856006	0.407796	9	0.856006	0.407796	9
0.865168	0.48462	-1	0.865168	0.48462	12	0.865168	0.48462	12
0.104008	0.581428	-1	0.104008	0.581428	10	0.104008	0.581428	10
0.151235	0.427288	-1	0.151235	0.427288	-1	0.151235	0.427288	20
0.189403	0.843587	0	0.189403	0.843587	0	0.189403	0.843587	0
0.266208	0.630466	1	0.266208	0.630466	1	0.266208	0.630466	1
0.26856	0.644551	1	0.26856	0.644551	1	0.26856	0.644551	1
0.296412	0.575071	1	0.296412	0.575071	1	0.296412	0.575071	1
0.305025	0.688543	1	0.305025	0.688543	1	0.305025	0.688543	1
0.330169	0.589347	1	0.330169	0.589347	1	0.330169	0.589347	1
0.483861	0.0920221	6	0.483861	0.0920221	6	0.483861	0.0920221	6
0.613187	0.266261	2	0.613187	0.266261	2	0.613187	0.266261	2
0.61651	0.678983	-1	0.61651	0.678983	-1	0.61651	0.678983	-1
0.64061	0.325789	2	0.64061	0.325789	2	0.64061	0.325789	2
0.640407	0.505247	-1	0.640407	0.505247	15	0.640407	0.505247	15
0.654822	0.825479	-1	0.654822	0.825479	-1	0.654822	0.825479	-1
0.687027	0.169666	-1	0.687027	0.169666	-1	0.687027	0.169666	-1
0.710271	0.317502	2	0.710271	0.317502	2	0.710271	0.317502	2
0.716556	0.381713	-1	0.716556	0.381713	-1	0.716556	0.381713	-1
0.721912	0.640326	7	0.721912	0.640326	7	0.721912	0.640326	7
0.751545	0.0180381	-1	0.751545	0.0180381	16	0.751545	0.0180381	16
0.761297	0.805762	-1	0.761297	0.805762	-1	0.761297	0.805762	-1
0.809277	0.659252	-1	0.809277	0.659252	-1	0.809277	0.659252	-1
0.895412	0.498394	-1	0.895412	0.498394	12	0.895412	0.498394	12
0.102573	0.583627	-1	0.102573	0.583627	10	0.102573	0.583627	10
0.108077	0.629533	-1	0.108077	0.629533	10	0.108077	0.629533	10
0.156984	0.549756	-1	0.156984	0.549756	-1	0.156984	0.549756	-1
0.184092	0.845278	0	0.184092	0.845278	0	0.184092	0.845278	0
0.191268	0.372344	-1	0.191268	0.372344	-1	0.191268	0.372344	20
0.249223	0.421301	-1	0.249223	0.421301	-1	0.249223	0.421301	-1
0.260002	0.686067	1	0.260002	0.686067	1	0.260002	0.686067	1
0.274824	0.616667	1	0.274824	0.616667	1	0.274824	0.616667	1
0.314325	0.621696	1	0.314325	0.621696	1	0.314325	0.621696	1
0.470807	0.0707084	6	0.470807	0.0707084	6	0.470807	0.0707084	6
0.508811	0.231729	-1	0.508811	0.231729	-1	0.508811	0.231729	-1
0.526328	0.656101	-1	0.526328	0.656101	-1	0.526328	0.656101	-1
0.618322	0.679771	-1	0.618322	0.679771	-1	0.618322	0.679771	-1
0.629652	0.316415	2	0.629652	0.316415	2	0.629652	0.316415	2
0.658543	0.338262	2	0.658543	0.338262	2	0.658543	0.338262	2
0.691644	0.586738	-1	0.691644	0.586738	-1	0.691644	0.586738	-1
0.699733	0.548896	-1	0.699733	0.548896	11	0.699733	0.548896	11
0.711549	0.327749	2	0.711549	0.327749	2	0.711549	0.327749	2
0.722556	0.642293	7	0.722556	0.642293	7	0.722556	0.642293	7
0.752007	0.0189093	-1	0.752007	0.0189093	16	0.752007	0.0189093	16
0.932582	0.765989	3	0.932582	0.765989	3	0.932582	0.765989	3
0.104459	0.583766	-1	0.104459	0.583766	10	0.104459	0.583766	10
0.112661	0.630902	-1	0.112661	0.630902	10	0.112661	0.630902	10
0.191296	0.844442	0	0.191296	0.844442	0	0.191296	0.844442	0
0.217116	0.524376	-1	0.217116	0.524376	-1	0.217116	0.524376	-1
0.278299	0.649724	1	0.278299	0.649724	1	0.278299	0.649724	1
0.292229	0.563059	1	0.292229	0.563059	1	0.292229	0.563059	1
0.300547	0.494372	-1	0.300547	0.494372	-1	0.300547	0.494372	-1
0.318566	0.697714	1	0.318566	0.697714	1	0.318566	0.697714	1
0.322032	0.642094	1	0.322032	0.642094	1	0.322032	0.642094	1
0.331445	0.602095	1	0.331445	0.602095	1	0.331445	0.602095	1
0.3543	0.655748	1	0.3543	0.655748	1	0.3543	0.655748	1
0.485542	0.676091	-1	0.485542	0.676091	-1	0.485542	0.676091	-1
0.606102	0.231662	2	0.606102	0.231662	2	0.606102	0.231662	2
0.622162	0.680391	-1	0.622162	0.680391	-1	0.622162	0.680391	-1
0.664802	0.31944	2	0.664802	0.31944	2	0.664802	0.31944	2
0.665889	0.219422	2	0.665889	0.219422	2	0.665889	0.219422	2
0.719639	0.542825	-1	0.719639	0.542825	11	0.719639	0.542825	11
0.727911	0.642313	7	0.727911	0.642313	7	0.727911	0.642313	7
0.756128	0.0202059	-1	0.756128	0.0202059	16	0.756128	0.0202059	16
0.878503	0.420894	-1	0.878503	0.420894	9	0.878503	0.420894	9
0.93341	0.765949	3	0.93341	0.765949	3	0.93341	0.765949	3
0.96113	0.500516	-1	0.96113	0.500516	12	0.96113	0.500516	12
0.107335	0.586536	-1	0.107335	0.586536	10	0.107335	0.586536	10
0.192399	0.843895	0	0.192399	0.843895	0	0.192399	0.843895	0
0.267672	0.626595	1	0.267672	0.626595	1	0.267672	0.626595	1
0.282439	0.690146	1	0.282439	0.690146	1	0.282439	0.690146	1
0.305609	0.683349	1	0.305609	0.683349	1	0.305609	0.683349	1
0.326698	0.657046	1	0.326698	0.657046	1	0.326698	0.657046	1
0.369146	0.772811	-1	0.369146	0.772811	18	0.369146	0.772811	18
0.507537	0.553396	-1	0.507537	0.553396	-1	0.507537	0.553396	-1
0.516993	0.294761	-1	0.516993	0.294761	-1	0.516993	0.294761	-1
0.571016	0.523553	-1	0.571016	0.523553	-1	0.571016	0.523553	-1
0.586269	0.732351	-1	0.586269	0.732351	-1	0.586269	0.732351	-1
0.5996	0.311598	2	0.5996	0.311598	2	0.5996	0.311598	2
0.617554	0.885045	-1	0.617554	0.885045	-1	0.617554	0.885045	-1
0.626189	0.272368	2	0.626189	0.272368	2	0.626189	0.272368	2
0.623588	0.681327	-1	0.623588	0.681327	-1	0.623588	0.681327	-1
0.634459	0.330277	2	0.634459	0.330277	2	0.634459	0.330277	2
0.632082	0.230725	2	0.632082	0.230725	2	0.632082	0.230725	2
[truncated: 22,644 more rows]

## Sheet: Fig_1D
	x	y	predicted_cluster
	39908	72791.3	2
	40024.1	72502.3	2
	38747.9	71702.3	2
	39012.7	72597.3	2
	39868.2	71693.7	2
	39970	72496.8	2
	39527.8	72290.5	2
	39240	72089	2
	39205.9	72124.4	2
	39269.4	72117.3	2
	39335.6	72098.5	2
	39331.7	72117.5	2
	39440.5	72088.4	2
	39512.2	72016.4	2
	39320.1	72106.4	2
	39214.2	72009.1	2
	39236.6	72161	2
	39851.3	72470.4	2
	39334.6	72034.5	2
	39191.7	72052.9	2
	39467.3	72331.3	2
	39810.2	72717.7	2
	39278.6	72068.6	2
	39840.9	72661.5	2
	39365.6	72155.7	2
	39285.5	72047.6	2
	39200.4	71997	2
	39265.4	72038.9	2
	38457.7	72507.2	2
	39456.8	72054	2
	39732.4	72455.1	2
	39387.9	72075.9	2
	39887.4	72782.4	2
	39564.7	72528	2
	40021.6	73051.1	2
	39359.7	72371	2
	39066.2	71928.8	2
	39787.6	72411.9	2
	38570.9	72016.6	2
	39063.5	72731.5	2
	39386.3	70869.1	2
	39765.8	72820.6	2
	38875.6	71003.7	2
	39269.1	71638.9	2
	39509.4	72539.3	2
	38805	72896.9	2
	39096.5	71740	2
	39326	72948.6	2
	38695.5	72868.8	2
	39101.5	71952.3	2
	39812.8	72652.9	2
	39629.1	72806.1	2
	38569.9	71324.2	2
	39518.2	73348.8	2
	39560.9	72795.5	2
	38518.5	72584.8	2
	39808.2	71221.8	2
	39676.8	72772.1	2
	38291.1	71436.6	2
	38621.9	72591.2	2
	36712.5	69959.5	2
	37670.8	72752.7	2
	39954.6	71759.2	2
	39921.9	72719.4	2
	40303.1	72368.3	2
	38599.7	71474.7	2
	39413.6	71987.4	2
	39553.1	72444.8	2
	39539.7	71642.1	2
	38023.2	70396.9	2
	39729.8	72493	2
	37772.6	70792.5	2
	38125.7	71250.3	2
	38499.3	71422.7	2
	40000	72612.3	2
	39765.5	73169	2
	37049.8	70144.2	2
	38982.4	71364.2	2
	39928.6	73035.4	2
	36993	70240.2	2
	37802.6	72734.5	2
	39968.4	71114.3	2
	39977.9	71932.1	2
	39975.1	72965.9	2
	37218.8	70308.2	2
	40022.1	72936.2	2
	38774.8	72853.8	2
	39261.5	72168.8	2
	39825.9	72991.6	2
	39412.6	71902.6	2
	40194.2	70557.1	2
	40012.9	72797.6	2
	37417.9	70158.6	2
	38310.6	71177.5	2
	40053.7	72871.4	2
	40473.3	72414.3	2
	39609	71655.6	2
	39760.8	72558.6	2
	40220.5	71100.4	2
	38723.3	72029.3	2
	40022.6	73283.1	2
	37880.6	70955	2
	40238.9	72506.3	2
	40247.1	72785.6	2
	39787.4	71286.8	2
	39987.7	72340.6	2
	38814.7	72496.3	2
	37344.6	69850.7	2
	39011.2	71347.6	2
	39536.9	72129.6	2
	39845.9	70750.5	2
	39370.4	72178.2	2
	39547.6	70850.1	2
	38872.1	72527	2
	39316.5	70105.2	2
	39399.1	72168.5	2
	39347.9	73052.5	2
	40236.2	70870.3	2
	38336.6	71135.9	2
	38642.8	72637.8	2
	39288.6	73093.3	2
	37232.1	69955.6	2
	38654.9	72628.1	2
	39320.5	73103	2
	39724	71837.2	2
	39959.5	70646.3	2
	38669.7	72650.7	2
	39303.4	73053.2	2
	39835.1	70311.3	2
	40066.4	72602.8	2
	38470.9	71350.6	2
	38742.9	72668.2	2
	39393.8	73109.7	2
	38013.8	70564.4	2
	38732.4	72635.4	2
	39803.8	72639.3	2
	38106.1	70585	2
	39818.2	71416.4	2
	40521.9	71367.4	2
	39132.2	70288.4	2
	39369.8	69273.7	2
	39500.8	72187.5	2
	40574.2	73395.6	2
	37503.8	69598.9	2
	37994	70553.3	2
	38914.5	72834.7	2
	39849.2	72546.4	2
	39468.5	69240.6	2
	39788.1	73138.1	2
	40432.5	72466.4	2
	40717.4	71534.7	2
	39209.9	71268.3	2
	39431.6	71963.6	2
	38507.9	72527.1	2
	39306.9	69086.3	2
	39551.6	72078.1	2
	39700	72018.6	2
	39860.8	72782	2
	40558.8	72226	2
	38107.9	73050.3	2
	38883.2	72480.2	2
	39337	69152.5	2
	39400.9	71919	2
	39047	72978.8	2
	39372.4	71922.9	2
	40193.3	72445.4	2
	38173.8	72489.7	2
	39169.7	72725.5	2
	39343.9	68919.7	2
	39447.9	71844	2
	40175.5	72603.8	2
	40837.2	71307.7	2
	38852.7	71618.4	2
	39325.3	69210.6	2
	39680.6	71939.9	2
	40073.7	71193.9	2
	40249.8	72613.4	2
	39399.5	69163.8	2
	39425	71718	2
	40025.4	73047.5	2
	38320.6	72428.4	2
	38676.2	71400.7	2
	39543.3	71876	2
	39987.3	73056.1	2
	40242.6	71058.9	2
	41191.4	71642.2	2
	39121.1	72784	2
	39373.8	69244.8	2
	39612.4	72145.8	2
	41037.3	71680.7	2
	39324.3	71663.8	2
	39414.2	69129.3	2
	41095.5	71691.6	2
	38531.9	71184.3	2
	39407.8	69166.4	2
	39385.5	71957.8	2
	41080.6	71674.9	2
	37989.8	69875	2
	38189.5	72402.4	2
	39283.8	69464.9	2
	39543.2	69046.8	2
	39489.2	71920.4	2
	40286.8	73517.1	2
	41232	70469.2	2
	38045.4	72435.6	2
	39410.4	69035.7	2
	39751.7	72384.5	2
	41109.6	71636.8	2
	36847.7	70247.8	2
	37677.2	70186.2	2
	38087.8	72453.5	2
	39566.5	69083.4	2
	39314.1	71779.6	2
	39556.5	72506	2
	40844.5	71780.6	2
	38179.7	72403.9	2
	38709.5	70955.4	2
	39477.4	69122.5	2
	40595.1	71509.9	2
	41734.4	71669.1	2
	37685.4	69717.9	2
	37956	68961	2
	38051.1	72410	2
	39245.7	72758.8	2
	39405.2	69055.3	2
	39440.4	71130.9	2
	40074.1	73153	2
	41453.9	71234.8	2
	38009.5	69022.1	2
	38062.5	72483.9	2
	39410.6	69227.5	2
	39833.6	71267.8	2
	39918.5	70664.8	2
	40996.9	71737	2
	38072.8	72356.7	2
	38867.8	71643.5	2
	38989.6	72320.4	2
	39330.6	68986.7	2
	40094.4	72716.3	2
	38056.1	70017.2	2
	38084.8	72346.1	2
	38818.6	71519.3	2
	39127.2	69922.2	2
	40032.7	72328.1	2
	38104.9	72349	2
	38945.9	71649.8	2
	39503.9	69069.9	2
	37651	70009.8	2
	38069.4	72311.7	2
	38756.1	70951.2	2
	39195.9	71662.1	2
	40252.1	72658.6	2
	37591.8	70104.7	2
	38049.4	71061.1	2
	37964	72382.2	2
	39252	69119.3	2
	40157.8	71066.6	2
	40052.1	72938.1	2
	40240.7	70104.2	2
	38011.2	72388.6	2
	38529.9	71244.7	2
	38794.7	71256.9	2
	39347.1	69134	2
	39020.5	71121.6	2
	40106.4	73034.5	2
	38042.5	72458	2
	38847.6	72574.1	2
	38941	71748.9	2
	39262.1	69083.8	2
	39782.1	72299.8	2
	40301.2	70244.4	2
	37834.7	70234.7	2
	38180.8	72479.2	2
	39633.3	69248.4	2
	40268.4	72346.9	2
	40354.7	72708	2
	37651.9	70322.7	2
	37994.8	72467.3	2
	39100.5	71271.6	2
	39324.9	69288	2
	40493.3	72202.8	2
	41817.2	71837.3	2
	37294.1	73650.5	2
	39080.2	71599.8	2
	40484.1	70023.2	2
	39271.3	73056	2
	38704.8	72672.8	2
	39369.9	69147.7	2
	39622.2	71915.9	2
	40199	72852.4	2
	40314.1	70951.6	2
	37865.7	73062.8	2
	38236.1	71412.3	2
	39444.6	69335.5	2
	39561.8	72323.8	2
	39681.8	72772.7	2
	40184.9	71089.6	2
	40557.9	72245.3	2
	37258.9	72292.7	2
	39126.9	71568.8	2
	39324.9	69212	2
	40123.5	71716.1	2
	42242.4	71646.1	2
	38791.1	71122.1	2
	38856.2	71521.8	2
	39627.6	69550.3	2
	39866.2	72770	2
	40562.7	69955.4	2
	38619.2	72699.8	2
	39029.7	70730.6	2
	40123.8	70873.3	2
	39125.9	71668.6	2
	39511.8	69209.5	2
	40241.3	73030.2	2
	40337.3	71452.1	2
	40598	70317.1	2
	41231	71839.5	2
	38831.6	71012.3	2
	39240.6	72815.5	2
	39882.4	72622.7	2
	40466.5	71876.3	2
	38334.2	73060.5	2
	38562.6	70142.1	2
	39541.8	69313.5	2
	40518.5	72171.7	2
	37373.3	70207.4	2
	39551.3	69158.5	2
	40112.3	70622.8	2
	40221.2	71595.3	2
	37438.7	72302.1	2
	38021.5	70377.2	2
	38304.4	70400.2	2
	39209	71637.6	2
	39290.1	72654.1	2
	39473.9	69242.8	2
	40012.9	72537.6	2
	39984	72810.9	2
	38251.2	70389.9	2
	39738	72126.9	2
	39886.5	70526.8	2
	39873.9	72381.6	2
	40861.6	71737.4	2
	38978.3	70816.7	2
	39444.5	69226.1	2
	39568.9	72945.7	2
	39838.4	72241	2
	39869.6	70476.1	2
	39912.7	72512.8	2
	40427.1	71979.9	2
	40617.7	69931.1	2
	38211.5	71104.5	2
	38711.4	72946.7	2
	38968.1	71858.7	2
	39464.4	69252.1	2
	39884.7	70576.7	2
	40163.2	72804.2	2
	40658.8	68235.5	2
	41013.9	68293.5	2
	37296.5	70259.9	2
	38451.6	70866.4	2
	39339.9	69104.6	2
	39856.9	70762.7	2
	41105.7	71578.5	2
	41527.8	70862.5	2
	39367.8	69311.4	2
	39804.6	72363.8	2
	40011	70614.9	2
	40823.4	68943.5	2
	41005	71858.9	2
	37467.6	70812	2
	39494	71894.3	2
	40294	70727	2
	38514.7	72669.1	2
	39050.3	71751.4	2
	39377.7	69087.8	2
	40004.8	72505	2
	40043.3	70695.7	2
	37743.5	70248.2	2
	38478.1	72532	2
	38878.5	71207.3	2
	39382.1	69119.8	2
	39431.8	72477.9	2
	39424.2	72478.5	2
	40112	70658.1	2
	40562.9	72186.4	2
	38918.1	73276	2
	39401.1	69195.1	2
	39907.9	72136.3	2
	40112.7	70737.8	2
	40218.3	73141.1	2
	41817.6	71446.4	2
	37568.9	70644	2
	38951	73373.5	2
	39190.9	71644.8	2
	39661	72298.2	2
	40219.2	71464.9	2
	40235.9	72769	2
	40431.8	72675.3	2
	41743.2	71570.5	2
	38265.8	72401.5	2
	38941.4	73371.6	2
	40005	70925	2
	40398.6	72589.1	2
	40858.8	72245.9	2
	41077.2	68255.4	2
	41120.1	69456.2	2
	37532.4	70178.3	2
	39017.3	71744.2	2
	38870.8	73366.3	2
	39503.2	72656.2	2
	39584.4	69801.1	2
	39843.9	71326.2	2
	40092.1	71866.3	2
	40780.9	72220.5	2
	41046.1	68267.6	2
	37390.8	70242.2	2
	38409.6	72606.8	2
	38956.5	73355.2	2
	39607.5	72611	2
	40109.9	70820.9	2
	39744.3	72660.6	2
	40795	72313.1	2
	41052.8	68270	2
	42346.8	71025.2	2
	38689.3	71339.9	2
	38856.6	73327.4	2
	39480.1	71823.3	2
	39536.4	72642.8	2
	39964	70551.4	2
	40041.8	70968.8	2
	40025.5	72620.8	2
	40674.1	72223.7	2
	40979	68236.7	2
	37577.9	70825.4	2
	39115.5	73292.3	2
	39778.9	72218.5	2
	40342.7	70931.6	2
	40855.6	72074.3	2
	41002.6	68294.3	2
	38558	71420.4	2
	38838.2	73347.7	2
	39522	72642.2	2
	39895.7	71809.5	2
	40699.2	70956.7	2
	40881.2	71793	2
	41029.3	68269.2	2
	37766.8	72483.8	2
	38806.8	70756	2
	39260.1	72000.8	2
	39314.7	72020.1	2
	39495.2	72784.1	2
	40181.6	70489.9	2
	40548.8	71415.8	2
	41026.1	68304	2
	41413.7	67607.5	2
	41577.6	71681.8	2
	38591.4	72588.5	2
	39097	71793.1	2
	39766.7	72612.8	2
	39980	71895	2
	40231.6	70455.7	2
	40948.5	68255.1	2
	36625	72397.3	2
	38029.6	69949	2
	38455.4	71324.6	2
	38903.7	71349.9	2
	39397.6	70469.8	2
	39502.9	72784.6	2
	39796.2	72132.2	2
	39803	70149	2
	40429.3	71417.6	2
	40371.2	72437.2	2
	40916.4	68295.4	2
	41892.7	71880.6	2
	36633.6	72382.8	2
	38812.5	71700.2	2
	39442.2	72641.4	2
	40285.8	70406.9	2
	40526.3	71402.7	2
	40960.4	68260.4	2
	36639.4	72377.7	2
	39140.8	71972.4	2
	39499.1	72589.4	2
	40532.5	71353	2
	40962.6	68205.3	2
	41963.5	71605.6	2
	36659.4	72372.8	2
	38255.6	71125.4	2
	38975	70570.3	2
	39509.9	72573.9	2
	40416.1	71254.5	2
	40587.4	72011.4	2
	40998.1	68198.6	2
	41663	71816.3	2
	36801.8	72368.5	2
	39357.5	71819.8	2
	39851.8	72557.4	2
	39910.4	70955.1	2
	40108.8	72262	2
	40978.9	68199	2
	36752.6	72379.5	2
	37447.8	72047.6	2
	37688.8	70344.6	2
	38675.2	71072	2
	39064.6	72729.9	2
	39347.4	70747.7	2
	39360.2	72978.3	2
	40058.1	70601.4	2
	40082.6	72895.2	2
	41011.5	68203.6	2
	41112.7	70937.5	2
	37130.9	72333	2
	38000.2	69924.6	2
	38245.6	72572.8	2
	38861.1	70967.6	2
	39175.6	70870.9	2
	39913.6	72485.3	2
	40036.8	71313.3	2
	40382.6	70649.3	2
	40262	71482.3	2
	40810.1	69329.8	2
	41028.4	68243.6	2
	41408.7	71327.5	2
	37620.3	71953.1	2
	38115.9	69788.1	2
	38842.8	70979.7	2
	38961.4	73119.5	2
	39931.9	70212.7	2
	40221.8	71454.7	2
	40641.3	72333.2	2
	41097.3	68249.6	2
	41480.7	72179.8	2
	37363	70807.6	2
	38006.9	69790.3	2
	38908.4	71002.8	2
	38980.4	72022.8	2
	39762.1	72954.2	2
	40193.7	70635	2
	40406.4	68159.6	2
	40862.7	71955.7	2
	38062.8	69898.5	2
	38688	70997.4	2
	39020.7	72888.2	2
	39116.2	71883.1	2
	40146.1	71371.7	2
	40091.8	72463.8	2
	40139.2	73150	2
	37280	72341.1	2
	39357.9	71624.2	2
	39645.5	73034.5	2
	39792.2	69195.7	2
	39958.3	72154.4	2
	40120.4	70353.9	2
	37849.4	72955.2	2
	39845.7	70878.1	2
	39874.3	72547.9	2
	40470.6	71499.6	2
	40822	70047.2	2
	41319.2	69105.3	2
	38340.4	71068.9	2
	38889	71498.8	2
	39514.5	72343.8	2
	40231.2	70335.6	2
	40512.9	71379.2	2
	40347.7	72867.9	2
	37627.6	71904.7	2
	38288.1	70735.8	2
	39278.4	71935.6	2
	39677.7	73067.9	2
	39746.5	68993.6	2
	40243.8	70436	2
	40125.6	71539.8	2
	40473	72281.9	2
	37898.6	69690.5	2
	39946.9	72815.3	2
	40095.5	72430.4	2
	40672.1	70527	2
	41126.9	72084.4	2
	37840.4	69678.8	2
	39115.4	70801.6	2
	39447.7	74330.8	2
	39637.4	72061.3	2
	40678.9	68205.7	2
	40760.2	70230.8	2
	37806.2	69695.4	2
	38096.2	72067.4	2
	39215.6	72021.5	2
	39962.2	72584.2	2
	40105.7	70822.3	2
	40401.6	70399.5	2
	40403.2	72028.6	2
	41772.2	72205.2	2
	37902	69705.3	2
	38105.9	72233.5	2
	38485.3	71084.6	2
	39721.1	72801.5	2
	40514	70353.4	2
	41092.5	68556.6	2
	41908.5	72812	2
	38089.1	70134	2
	38142.2	72228.6	2
	38780.6	70835.3	2
	39208	72809.6	2
	40008.5	72498.9	2
	40005.2	72512.2	2
	40481	70492.4	2
	41327.1	68296.3	2
	41218.7	71595.3	2
	37997.1	71152.4	2
	38282.1	72315.9	2
	39136.4	73145.1	2
	39583.3	71219.7	2
	39807.6	72722.2	2
	40174.5	70832	2
	40164.1	74002.7	2
	40669.5	70384.1	2
	40741.5	72297	2
	40831.5	71870	2
	41185.8	68313.3	2
	41425.5	72586	2
	38179.5	72289.9	2
	39034.3	71731	2
	39297.3	74277.9	2
	39793.8	72660.2	2
	40220.3	70943	2
	39962.8	73075.4	2
	40354.6	71324.8	2
	40481.5	72469.6	2
	40596.5	70642.4	2
	38107.6	71161.2	2
	38112.6	72204.9	2
	38801.9	70360.4	2
	38746.9	73047.9	2
	38983.1	71673.8	2
	39633.6	71273.1	2
	39783.8	72100	2
	39779.6	72403	2
	40054.8	70630.8	2
	40368.9	73409.1	2
	40350	70558.4	2
	41243.3	71785.4	2
	38072.9	72203.8	2
	38998.9	71742.2	2
	39113	70910.9	2
	39817.1	72519.9	2
	40172.3	70567.5	2
	40209.2	73227.1	2
	40514	70425.3	2
	40426.7	72633.2	2
	41374.2	69371.4	2
	38115.4	70278.4	2
	38388.1	72482.9	2
	39106.2	71542.1	2
	39986.5	70281.3	2
	39968.4	72661.7	2
	40300.4	73164.6	2
	40842.7	69673.8	2
	41161.5	72087.8	2
	37896.4	70185.1	2
	38171.7	72280.8	2
	38958.8	71697.6	2
	39464.9	68781.8	2
	39443.5	72462.8	2
	40345.1	71438.2	2
	40246.3	73403.2	2
	40545.4	70153.8	2
	40603.6	70115.6	2
	41111	71695.4	2
	38192.7	70180	2
	39015	71668	2
	39574.3	72778.7	2
	40291.6	71083.2	2
	40391.1	70380.8	2
	40983.5	69125.5	2
	41947.2	71585.3	2
	42618.7	71715.6	2
	38006.5	70234.1	2
	38957.4	71676.9	2
	39801.5	72666	2
	40315.2	70218.6	2
	40440	73504.2	2
	40257.2	70139.5	2
	41036.8	72140.8	2
	41883.4	70810.6	2
	42126.1	72152.9	2
	38492.5	70585.2	2
	38467.1	72885.1	2
	38848.5	70981.8	2
	38621	71722.9	2
	38909.2	71080.8	2
	39262	74230.6	2
	39693.2	72849.4	2
	40054.9	73294.6	2
	40475.9	70063	2
	40554.7	70827.7	2
	40586.2	72493.6	2
	41329.2	68631.8	2
	41957.3	70794.1	2
	38061.1	70246.9	2
	38598.6	71693.3	2
	38953.2	72968	2
	38921.8	71085.6	2
	39611.9	71960	2
	39680.6	72740.8	2
	40471.6	70226.1	2
	40233.8	73411.7	2
	40469.7	70546.1	2
	42377.1	71377.1	2
	38177.9	70333.6	2
	38493.6	72881.5	2
	38679.9	67545.1	2
	38632.2	71152.8	2
	38639.9	71750.7	2
	38830.2	72717.5	2
	39606.4	72634	2
	39900.2	71979.5	2
	40188.7	73268.2	2
	40398.8	70287.1	2
	40297.4	71099.5	2
	41441.6	71729.6	2
	42264.5	72059.8	2
	36963.7	69470.3	2
	38734.3	71666	2
	38733	72625.2	2
	38796.7	73709.5	2
	38954.4	70088.2	2
	39843.9	72521.4	2
	40100.2	73248.6	2
	40365.1	70309.3	2
	40270.9	70719.1	2
	42033.1	71986.7	2
	36979.9	69490.1	2
	37778.3	71803.9	2
	38597.1	71737.5	2
	39192.4	72186.4	2
	39591.3	72828.1	2
	39763.1	72757.9	2
	40468.5	70281.5	2
	40549.7	72828	2
	42335.8	72119.5	2
	37802.1	69420.9	2
	38621.5	71619.1	2
	38829.6	71735.1	2
	39609.8	72971.2	2
	39710.2	72654.5	2
	40328.6	71406.5	2
	40315	73546.8	2
	40449.6	70316.3	2
	40917.1	68751.9	2
	41180.9	72453.9	2
	41552.7	70572.9	2
	37832.5	70457.8	2
	38571.8	71701.9	2
	39117.3	68777.4	2
	39756	69989.8	2
	39760.2	72531.8	2
	40355.6	70713.3	2
	40081.7	73119.1	2
	38074	70902	2
	38083.7	70010.2	2
	38611.8	68144	2
	38536.6	71649.3	2
	38663.8	69167.1	2
	39097.6	70722.6	2
	39050.9	71682.6	2
	39667.3	72598.5	2
	40249.8	73398.8	2
	40492.2	70738.8	2
	40820.8	70115	2
	40742.3	72425.7	2
	40972.8	71611.4	2
	43062.1	71280.2	2
	38679.7	71695.1	2
	39280	72193.3	2
	39611.1	72193.4	2
	39743.3	72836.5	2
	40377.3	71599	2
	40521.1	70125.8	2
	40521.8	70782.2	2
	36633.2	69013.9	2
	37416.5	73322.9	2
	38171.9	69842	2
	38372.8	72431	2
	38602.5	71662.1	2
	40325.6	73315.3	2
	40461.5	70178.5	2
	40482.7	72603.2	2
	41220.2	70713	2
	38267.3	70220.1	2
	38520	72466.4	2
	38665.4	71653	2
	39544.9	71907.6	2
	40298	70426.8	2
	40300.7	71987.8	2
	40263.4	72578.7	2
	40177.9	73144.7	2
	41518.9	71708.8	2
	37272.8	69542.3	2
	37815.1	73340.4	2
	38212.5	72339.2	2
	38629.5	70688.2	2
	38657	71716.9	2
	38815.7	74328	2
	39507.9	72833.7	2
	39904.1	72126.5	2
	40317.9	71112.9	2
	40002.4	72455.8	2
	40493.1	70051.9	2
	40339.1	73381.9	2
	40625.2	69211.1	2
	40950.4	72232.8	2
	41712.1	71374.5	2
	37899.3	72950.9	2
	38325.7	70301.9	2
	38679.2	71688.5	2
	39253.5	67866.6	2
	40213.6	73156.6	2
	40203.7	72438.6	2
	40353.2	70394.8	2
	40383.7	70676.6	2
	40820.5	71843.2	2
	41343.4	68593.5	2
	41712	71413.1	2
	37050.2	72977.1	2
	38256.2	70223.8	2
	38835.7	71782.3	2
	39201.4	70121.8	2
	39274.1	71969.7	2
	39527	72812.9	2
	40144.9	72373.2	2
	40166.9	73127.3	2
	40470.4	70084.3	2
	40486.1	70595.3	2
	40601.9	71900.6	2
	41657.7	71371.2	2
	38101.5	70000	2
	38744.2	71718	2
	40101.7	72672.2	2
	40078.3	72705	2
	40650.7	70494.9	2
	40310.8	73242.5	2
	41803	71402.9	2
	38387.6	70159.2	2
	38831	71649.1	2
	39349	67157.2	2
	40062.6	72134.5	2
	40140.5	72292.7	2
	40490	73018.8	2
	40658.2	70702.3	2
	41508.2	68271.9	2
	42105.9	71611.4	2
	42969.5	71575.1	2
	37631.6	69273.8	2
	38353.5	70191	2
	38863.5	72323.9	2
	38944.4	71674.1	2
	39937.6	73140.4	2
	40371.5	70557.7	2
	40262.1	71907.7	2
	40411.5	70604.2	2
	41239.1	72089.6	2
	42193.7	71308.2	2
	37638.7	69271.3	2
	37702.5	73963.3	2
	37933.5	72674.1	2
	38182.7	70724.1	2
	38341.1	70186.6	2
	38723.2	71676.3	2
	40032.3	72574	2
	40016.8	72612.6	2
	40354.6	70667.4	2
	40065.4	72007.7	2
	40703.3	69861.2	2
	41811.5	70342	2
	42563.2	71228.7	2
	37598.4	73931.7	2
	38333.2	70513.5	2
	38393.8	70217.7	2
	38768.7	71710	2
	38904.5	66775.8	2
	38931.8	74264.1	2
	39313.1	72207.4	2
	39917.6	72722.2	2
	40718.9	70363.8	2
	40977	68443.5	2
	42032.5	70589.7	2
	42404.5	71328	2
	42982.5	69077.6	2
	38273.8	73983.8	2
	38518	70316.2	2
	38939	73187.7	2
	38966.6	74305.1	2
	39068	71502.4	2
	40314.5	73168.9	2
	40613.5	70983.5	2
	40640.4	72682	2
	41469.7	71401.8	2
	41958.7	72040.5	2
	43316	71157	2
	38359.3	70194.9	2
	38765.3	71450	2
	38714.1	72480.7	2
	38943	74256.1	2
	39336.4	70688.5	2
	39403.8	72197.3	2
	39613.7	72966	2
	40279.8	70373	2
	40373.5	70984.7	2
	40341.5	70391.4	2
	41002.9	72230.8	2
	41468.8	68906.7	2
	43845.7	70634.2	2
	37953.2	74081.9	2
	38056.7	71033.8	2
	38235.2	70185	2
	38696.4	71621.4	2
	38797.3	74271	2
	39234.2	72051.4	2
	39398.7	72789.2	2
	40325.3	71035.6	2
	40294.3	73228.3	2
	40777.9	69890.8	2
	40826	72185.3	2
	41417.3	68093.9	2
	41360.3	68923.7	2
	37545.7	73013.2	2
	38197.3	70181.5	2
	38287.2	69239.6	2
	38559.8	72377.4	2
	38851.4	71930.1	2
	38659.5	73635	2
	38743.2	73996.5	2
	39025.9	70076.5	2
	40085	72571.8	2
	40272.5	71014	2
	40957.8	71961.8	2
	41306.2	68898.7	2
	42803.2	69273.3	2
	37135.2	71354	2
	38351.3	70782.8	2
	38670.8	71637.9	2
	38742.8	74269.2	2
	39073.4	72260	2
	39553.8	72693.8	2
	40108.5	72579.2	2
	40246.8	71072.6	2
	40247.5	73257.7	2
	40742.7	72383.8	2
	41288.1	68908.9	2
	41558	67881.7	2
	41918.9	71469.6	2
	37759.5	70230	2
	38055.4	70130.2	2
	38696.4	70765.6	2
	38979.9	71558.4	2
	39217.8	72166.3	2
	39631.1	72863.3	2
	39928.6	72181.2	2
	40251.5	71009.8	2
	40238.8	73207.3	2
	40402.4	70112.2	2
	40804.2	72431.3	2
	41261.4	68977.3	2
	41960.4	72482.2	2
	42954.3	70148.3	2
	43770.5	70422.7	2
	38481.6	70768.6	2
	38207	72175.3	2
	38782.9	70857.4	2
	38898.7	71382.4	2
	39620.6	71998.8	2
	40284	71034.8	2
	40269.2	73351.7	2
	40198.8	71946.2	2
	41296.5	68904.5	2
	41491.8	72181.6	2
	41929.3	71378.5	2
	36713.3	70890.3	2
	36916.2	69786.2	2
	38162.8	72253.4	2
	38214.6	72214.4	2
	38821.1	70811.9	2
	39121.8	70185.1	2
	39095.6	72380.4	2
	39241.6	71585.9	2
	39927.5	69680.6	2
	40339.9	71096.9	2
	40335.4	73321.6	2
	40879.1	72624.1	2
	41349.3	68999.9	2
	41287.5	71069.7	2
	42499.9	71355.5	2
	36710.5	70780.9	2
	38402.6	72468.8	2
	38844	70856.4	2
	39089	71511.2	2
	39601.7	72270	2
	39540.3	74307.3	2
	40315.5	71091.3	2
	40317.3	73159.9	2
	40411.1	70045.9	2
	41349.5	68948.4	2
	36612	70746.8	2
	37371.3	69677.1	2
	38764.6	70787.5	2
	39156.8	72636.1	2
	39043.2	71415.8	2
	39806.9	69582.2	2
	39839.8	72267.4	2
	40071.1	73126.9	2
	40487.2	70479	2
	40455.8	70526.7	2
	40184.5	72093.6	2
	41353.2	68062.2	2
	41317.4	68925.2	2
	36540.2	70738.5	2
	37622.3	70255.3	2
	38398.9	72454.6	2
	38736.2	70866.8	2
	39045.1	71566.5	2
	39281.2	72083.8	2
	39343.8	73002.9	2
	39816.7	69515.6	2
	39733.6	71271.9	2
	40278.7	73298.8	2
	40373.8	71840.8	2
	40627.8	69538.8	2
	40539.9	69926.3	2
	40457.5	72712.3	2
	41174.4	68949.9	2
	41768.1	67855.2	2
	43427.8	69803.3	2
	36569.7	70766.5	2
	38126.4	69789.5	2
	38724.8	70806.2	2
	39318	72062.8	2
	39709.1	69418.1	2
	39960.3	72460.2	2
	40121.8	71244.1	2
	40600.6	70160.2	2
	40394.2	72879.3	2
	40746.5	67981.5	2
	41292.9	69001.6	2
	41702.1	70296.2	2
	36496	70824.5	2
	37011.4	73022.9	2
	38679.6	70972.6	2
	38964.1	71686.1	2
	39357.9	73046	2
	39808.5	71708.5	2
	40030.9	71065.4	2
	39979.2	73411	2
	40119.3	70416.4	2
	40333.1	72816.5	2
	41142.6	69075.8	2
	36431.3	70843.5	2
	36849.6	71407.5	2
	38749.4	71061.6	2
	38870.9	71416.7	2
	39656	72819.3	2
	39589.4	69603.6	2
	39799.4	72531.5	2
	39754.2	71438.3	2
	40227.2	70248.6	2
	40072.4	73263.1	2
	40527.4	69405	2
	36371.1	73134.9	2
	36886.4	71406.9	2
	37447.9	71945.2	2
	37582.8	72848.1	2
	38187.9	70646.8	2
	38889.4	71700.7	2
	39100.6	72336.9	2
	39673.8	69467.2	2
	40034.6	71210.2	2
	40283.6	73338.8	2
	40862.2	69404.8	2
	36906.3	71387.1	2
	37565.3	72864.2	2
	38096.2	70685.3	2
	38852.4	71630	2
	39098.6	72004.4	2
	39111.6	73461.4	2
	39479.4	68090.4	2
	39568.3	69440.4	2
	39979.5	71077.3	2
	40095.5	73302.7	2
	40796.4	69350.6	2
	40708.3	74680.8	2
	41288.3	71498.9	2
	42340.3	70342.9	2
	42623.6	71265.6	2
	36487.5	70785.7	2
	36978.4	71351.9	2
	36954.7	73289	2
	37798.4	73052.3	2
	38223.5	69609.8	2
	38873.1	70877.8	2
	38916.7	71564.1	2
	39242.1	70672.5	2
	39879.3	72565.8	2
	39893.8	69908.5	2
	39942.3	72559	2
	40220.4	70633.3	2
	40259.9	70573.3	2
	40696.2	69433.4	2
	41789.2	71545.4	2
	43096.4	70303.8	2
	43778.7	69478.9	2
	36470.9	70845.5	2
	37115.1	72547.4	2
	37812.9	72562.8	2
	38629.6	70713.7	2
	39135.9	72037.6	2
	39463.6	73124.3	2
	39987.6	71131	2
	40202.7	70024	2
	39980.2	72254.9	2
	40268.7	73231.8	2
	40587.8	69194.2	2
	40841.4	74548.7	2
	41235.1	70463	2
	41650	71653.8	2
	41743.1	72338.3	2
	42648.6	71650.7	2
	43973.3	70786.6	2
	36547.2	70738.8	2
	37836.8	71991.2	2
	38900	71548.8	2
	39181.1	68907	2
	39244	72289.5	2
	39659.7	69412.5	2
	39804.5	73080.9	2
	40144.1	70438.6	2
	40167.1	71215.4	2
	40363	70390.5	2
	40268.6	73102.3	2
	40653.5	69189.5	2
	40220	71399.5	2
	41161.8	70477.6	2
	41877.6	71659.5	2
	42605.9	69758.7	2
	42248.7	71556.9	2
	36497.4	70731.4	2
	36691.3	72832.6	2
	37879.8	71973.3	2
	38416.2	70687.4	2
	38828.3	71563.6	2
	39627.6	69386.2	2
	40027.9	71062.1	2
	40301.4	73116.2	2
	40666.8	74265.3	2
	40828.5	72445.1	2
	40922.1	71511.6	2
	41008.7	69268.4	2
	41868.5	72414.3	2
	42653.4	69798.5	2
	42808.8	71446.1	2
	36454.6	70790.1	2
	37493.1	68358.2	2
	38810.7	72429.7	2
	39109.3	71744	2
	39340	68484.3	2
	39605.7	69428.2	2
	39980.4	71065.7	2
	40003.8	72664.4	2
	40747.3	69332.5	2
	40792.3	71619.8	2
	40764	70332.3	2
	41868.6	72392.8	2
	42284.2	67373.1	2
	42535.1	70039.7	2
	36420.1	70772.4	2
	37428.8	69734.1	2
	38648.1	71341.2	2
	38560.2	72732.9	2
	38732.1	70260.1	2
	39695.2	69570.4	2
	39535.5	72037.1	2
	39960.8	71088.7	2
	40084.3	73133.2	2
	40270.5	67519.7	2
	40732.8	69276.3	2
	40974.1	70490.8	2
	40971.1	71579.7	2
	41097.7	68389.2	2
	41711.9	72285.5	2
	42515.5	69763.2	2
	37613.8	70142.7	2
	38512.3	72655.4	2
	38601.6	71143.3	2
	38973	72417	2
	38939.1	70075.6	2
	39253.9	71312	2
	39214.3	72304.7	2
	40097.6	71059.9	2
	40446	67563.6	2
	40891.9	69746.1	2
	40392.6	73034.3	2
	40843.5	72383.4	2
	41078.9	69786.3	2
	41125.1	70421.1	2
	40787.2	71266	2
	41875.3	72329.7	2
	42686.7	69788.7	2
	42518.5	71632	2
	43492.1	70670.4	2
	37534.9	72904.7	2
	38101.4	69821.1	2
	38669	70931.3	2
	38817.5	72472.1	2
	39265.9	72352	2
	39422.8	67297	2
	39747.9	69710.8	2
	40266.7	69823	2
	40206.9	71265.2	2
	40318	73119.6	2
	40460.5	67628.3	2
	40810.9	71485.1	2
	40878.9	71827.5	2
	41118.9	70478	2
	41585	68690.6	2
	41758.3	71526.5	2
	42704.1	69837.8	2
	35925.1	70115.9	2
	38314.2	70696.2	2
	38678.2	72622	2
	39500	67283.7	2
	39593.7	72373.2	2
	39829.6	69736.9	2
	40081.1	71083.4	2
	40258.1	73269.6	2
	40396.5	69722.5	2
	40622.8	72425.9	2
	41028.4	71523.2	2
	41991.5	71445.8	2
	41800.7	72178.4	2
	42884.6	69795.7	2
	36156.3	69964.4	2
	37741.6	69754	2
	37930	70854	2
	39088	72699.6	2
	39054.8	70984	2
	38958	70348.6	2
	39524	67278.1	2
	39526.1	72438.1	2
	40182.9	69873.6	2
	40206.9	71097.7	2
	40266.8	72982.7	2
	40491.5	67551.8	2
	40621.4	69786.7	2
	40826.1	70689.8	2
	41247.8	71661.8	2
	42206.7	71951.9	2
	42920	69824.1	2
	43577.7	70775.5	2
	37162	71324.7	2
	37474.6	72879.3	2
	38007.6	73331.3	2
	38684	70584.1	2
	38819	70324.8	2
	38680.4	72836.3	2
	38990.3	71102.7	2
	39413.3	74180.5	2
	39636.9	73065.8	2
	39670	69786.4	2
	40301.5	71054.6	2
	40469.1	67582.5	2
	40515.3	69980.6	2
	40246.3	72916.8	2
	40689.8	72394.9	2
	40863.6	69481.5	2
	41630.2	70227.9	2
	41953.3	68161.9	2
	41941.7	72228.1	2
	43099	70359.1	2
	37434.5	72749.4	2
	37721.2	70504	2
	38763.5	71440.9	2
	39324.4	70240.7	2
	39692.5	70344.2	2
	39840	71524.6	2
	40169.4	72297.5	2
	40213.1	71125.1	2
	40280.1	72634.7	2
	40530.5	67562.7	2
	41068.9	69340.7	2
	40838.6	71573.7	2
	40877.7	70699	2
	41611.3	68039.3	2
	41999.6	72243.5	2
	43110.5	71365.2	2
	43686.4	70189.9	2
	45300.8	70455.8	2
	36713.3	69268	2
	36658	73434.8	2
	37426.9	73049.1	2
	37681.9	69872.2	2
	38672.7	71559.9	2
	38575.6	69799.4	2
	38716	71765.2	2
	39458.3	72543	2
	39657.6	70189	2
	39703.6	68232.9	2
	39758.2	69647.5	2
	39790.5	71798.2	2
	40183.7	71204.9	2
	40487.6	67602.2	2
	40491.7	70538.7	2
	40399	72696.3	2
	40629.1	73843.9	2
	40852.5	69449.9	2
	41067.7	71476.7	2
	41293.5	70155.3	2
	41586.9	68082.8	2
	41956	72278.4	2
	44253.3	69714.4	2
	45242.4	70446.7	2
	37498.9	72632	2
	38064.8	69775.9	2
	38566.9	72088.6	2
	39756.4	69696.8	2
	39989	71287.1	2
	40075.4	70373.2	2
	40227.2	71114.1	2
	40311.9	72344.2	2
	40562.8	73433.9	2
	40559.3	67519.3	2
	40866.6	69132.2	2
	40556.3	73560	2
	40929.2	69125.7	2
	40998.2	70412.9	2
	41096.1	71460.4	2
	41185.5	72380	2
	42075.4	72173.2	2
	42248.4	67550.5	2
	44295.2	69670.2	2
	45272	70435.7	2
	45295.2	70837.5	2
	37051.2	72509.5	2
	37667.8	68495.3	2
	37582.2	69584.5	2
	38211	72943.4	2
	38431.6	71125.9	2
	39747.5	71810.8	2
	39900.3	68881.7	2
	40210.3	72795.5	2
	40113.4	70345	2
	40245	71054.8	2
	40590.6	67686.7	2
	40325	73014.4	2
	41194.9	68254.7	2
	41315.1	70364	2
	41097.7	71482.4	2
	41464.9	68907	2
	41716.5	69879.6	2
	42207	70804.2	2
	42122.2	72287.4	2
	45254.5	70409.2	2
	36506.6	73543	2
	37791.5	69822	2
	37837.6	73025.5	2
	38020.4	67123.2	2
	38151.4	67923.1	2
	38430.8	70840.2	2
	38574	72911.7	2
	39140	70003.4	2
	39452.9	74177.1	2
	39769.2	71757.7	2
	39901.1	69162.4	2
	40105.5	70312.9	2
	40307.7	71085.7	2
	40582	67472.1	2
	40391.3	72963.8	2
	40856.9	69609.5	2
	41289	71531.7	2
	41107.5	70659.2	2
	45374.8	70380.6	2
	36405.9	73581.6	2
	37357.1	71226.8	2
	37570.2	69176.2	2
	38600.6	72436.3	2
	38893.1	71151.4	2
	39083.5	69549.8	2
	39513.9	74101.3	2
	39849.4	67621.6	2
	40095.2	72762.9	2
	40264.8	70996.3	2
	40365	67732.1	2
	40346	70438.8	2
	40302.8	71352.3	2
	40506.9	73201	2
	41088.4	68795.9	2
	40952.8	71468.8	2
	41319.8	72362.8	2
	41727.8	71178.1	2
	43553.5	70415.8	2
	45419	70399.9	2
	37615	69385.9	2
	37564.8	72481.8	2
	37600.7	69421.5	2
	38359.2	72709.9	2
	38615.7	70831.9	2
	38719.8	73921.4	2
	39322.8	70275.6	2
	39621.5	71601.3	2
	39287.9	74105.9	2
	39881.4	67567.7	2
	40093.9	72664.6	2
	40311.9	71049.8	2
	40555.4	72816.6	2
	40457.4	71252	2
	40950.3	69381.4	2
	41147.3	70485.4	2
	41573.1	71346.1	2
	41762.3	72163.5	2
	42240.6	69837.4	2
	37443.1	69387.2	2
	37468	72323.1	2
	37537.1	70047.5	2
	38430.7	70204.5	2
	38631	70950.7	2
	38662.8	73927.6	2
	38980.5	70137	2
	39692.9	72492.1	2
	39308	74101	2
	39740	69406	2
	40030.4	71725	2
	39850.5	67625.6	2
	40095	72282.4	2
	40223.4	71066.2	2
	40513.7	67512.8	2
	40601.4	72928	2
	40724.6	69896.9	2
	40445.7	71585.9	2
	41053.6	68527.1	2
	41838.7	71223.5	2
	42301.3	70387.8	2
	42921.4	69788.4	2
	36693.4	72739.5	2
	36996.5	74100.1	2
	38331.3	69850.5	2
	38537.3	70802.7	2
	38979.3	71853.3	2
	38820.2	72514.8	2
	38740.1	69930	2
	39375.2	74168	2
	39571.8	71998.2	2
	39835.2	69139.4	2
	39683.7	72269.1	2
	39823.2	67521.6	2
	40138.8	71080.8	2
	40306.7	73091	2
	40608.8	69638	2
	41077.2	71509.1	2
	41614.4	71348.6	2
	41855.3	71733.3	2
	42812.2	69731.5	2
	44708.5	69835.7	2
	37690.9	72802	2
	37690.2	69972.2	2
	37659.5	71731.7	2
	37940.8	72750.1	2
	38337.6	69986.9	2
	38629.2	70718.7	2
	38643.4	72594	2
	38933.5	69897	2
	39141.8	73647.7	2
	39356.6	73919.1	2
	39734.2	71466.4	2
	39966.5	67554.3	2
	40198.3	69485.1	2
	40212.3	73171	2
	40275.1	70890.4	2
	40433.3	67493.1	2
	40794.4	69604.9	2
	41511.2	71299.1	2
	43483.1	72257.3	2
	37066.5	69163.5	2
	37856.4	73361.6	2
	38100.1	70124.3	2
	38015.4	72249	2
	38350.7	70098.3	2
	39346.3	71287	2
	39318.2	72584.8	2
	39404.7	74177.1	2
	39670.9	69412.8	2
	39912.6	72369.2	2
	40158.1	70964.4	2
	39987.7	71518.1	2
	40045.9	72870	2
	40439.1	67482.1	2
	40296.4	70893	2
	40943.4	69150.5	2
	41142.2	68398.5	2
	40961.9	71548.4	2
	41049.4	70466	2
	41478	71407.3	2
	42290.2	69298.5	2
	42724.2	70161.9	2
	43871	69555.4	2
	38173.9	70345.1	2
	37977.6	72757.5	2
	38011.7	69405.7	2
	38283.7	70719.5	2
	39423.5	71236.2	2
	39288	74211.6	2
	39632.8	71507.8	2
	40027.8	72641.5	2
	40120.3	71049.7	2
	40456.7	67478.3	2
	40798.9	69715.3	2
	40798.5	73989.5	2
	41035.3	70347	2
	41093.8	71496.6	2
	43188.1	67618.2	2
	37816.3	71922.9	2
	38065.6	69332.8	2
	38361.9	70821.3	2
	38792.8	72561.3	2
	39266.4	74197	2
	39709.8	71194.6	2
	39563.1	71876.1	2
	39855	72771.5	2
	40128.1	69543.2	2
	40173.7	71007.7	2
	40452.8	67391.9	2
	40458.5	69524.1	2
	40871.7	68686.3	2
	40882.4	71478.4	2
	36757.3	73340.5	2
	37187.3	72204.2	2
	37791.2	71343.1	2
	38064.1	69331.1	2
	38270.9	70560	2
	38895.5	71354.6	2
	38659.7	73250.1	2
	39537.3	70642.7	2
	39418.5	74216.5	2
	39387	71965.1	2
	39931.4	69010.4	2
	40402.4	72940.3	2
	40290.1	70977.5	2
	40290.3	72822.7	2
	40822.1	69433.5	2
	40859.2	69226.4	2
	41081.6	71471.6	2
	41246.4	70329.7	2
	41185.5	72751.7	2
	41940	70202.5	2
	42915.1	67112.9	2
	36226.6	72406.8	2
	36598	69964.3	2
	37365.1	70051.1	2
	37549.5	72258.8	2
	38031.1	69349.7	2
	39013	70326.7	2
	39230.4	71698.8	2
	39176	70330.4	2
	39250.8	74226.8	2
	39839.5	69363.7	2
	40031	72840.8	2
	40137.6	72826.4	2
	40201.9	71032.8	2
	40471.5	67466.3	2
	40309.8	72914.5	2
	40661	69382.7	2
	40756.8	71930	2
	40999.2	70611.5	2
	42856.6	71171.1	2
	43155.8	70051.6	2
	45078.2	70336.6	2
	36424.2	73107.5	2
	37186.3	69621.4	2
	37857.2	67798.9	2
	37737.5	73045.5	2
	37991.1	70034	2
	38102.4	69570.7	2
	38532.2	72427.1	2
	38441.2	70834.2	2
	39212	74273.7	2
	39654.1	72697.8	2
	39907.4	69438.5	2
	39879.5	72016.8	2
	40275.6	71050	2
	40415.4	67488.4	2
	40195.7	71472.1	2
	40849.3	69314.3	2
	41424.8	68031.5	2
	40922	70879.4	2
	42551.2	71409.2	2
	43049	70241.1	2
	37832	72932.8	2
	38074.9	69504.9	2
	38079.9	70114.5	2
	38140	72282.6	2
	38752.7	71266.5	2
	39244.2	72880.5	2
	39276.3	74271.4	2
	39818.3	72674.1	2
	40235.3	71036.3	2
	40034.5	72933.2	2
	40398.3	67587.9	2
	40573.6	69538.1	2
	40945.9	71487.4	2
	41160.2	70497	2
	41290.8	73555.1	2
	42002.8	72416.3	2
	42631.1	71472.2	2
	35890.9	72558.8	2
	36531.5	70637.3	2
	36732.4	73454.2	2
	37431.2	72389.6	2
	37645.6	69172.3	2
	38065.8	70080.2	2
	38184.6	69084.3	2
	38245	72472.3	2
	38470.4	70721	2
	39168	71236.4	2
	39032	72991.2	2
	39297.7	74243.3	2
	39703.6	72625.1	2
	39919.1	72475.8	2
	40218.6	70962.7	2
	40471.4	70417.9	2
	40464.9	67550.4	2
	40356.8	72695.4	2
	40856	69582.4	2
	40870.6	71714.9	2
	41202.7	70386.7	2
	41840.5	72164.6	2
	42263.2	67405.9	2
	42721.1	71482.1	2
	43427.1	66478.7	2
	36110.9	72485.5	2
	36428.9	72403.2	2
	36881	71209.4	2
	36984.4	68708.8	2
	37284	72593.1	2
	37320.6	72536.3	2
	38190.7	70362	2
	38118.8	69562.6	2
	38522.1	70711.2	2
	39339.7	74250.5	2
	39641.4	71549.3	2
	39946.3	72805.6	2
	40284.6	70440.9	2
	40200.3	71065.4	2
	40419.6	67571.4	2
	40680.8	70237.8	2
	40638.3	72847.6	2
	41056.6	71675.3	2
	41031	69632.8	2
	41404.5	68292.7	2
	41651.1	71570.2	2
	42449.1	69932.5	2
	42737.6	71532.8	2
	43550	71671.4	2
	36202	70949.7	2
	37606.8	72650	2
	37644.8	72314.8	2
	37886.5	70394.6	2
	38633.6	69400.9	2
	38645.3	71036.9	2
	38606	72745.8	2
	39197.3	71897.2	2
	39483.6	74144.4	2
	40184.2	72653.9	2
	40475.4	70953	2
	40539.6	67540.1	2
	40785.8	70101	2
	40340	73016.6	2
	40400.7	72624.9	2
	41019.5	69548.8	2
	41520.8	68104.2	2
	41633.8	71412.8	2
	41925.7	69948.9	2
	42363.8	67868.9	2
	42794	71473.5	2
	45278.8	71694	2
	35123.4	70848.6	2
	35987.4	72448.5	2
	37159.6	73001	2
	37334.4	72509.1	2
	37721.7	68172.4	2
	38090.8	71589.4	2
	38252.1	70215.8	2
	38539.9	69445.4	2
	39493.7	71581	2
	39886.7	72782.7	2
	40030.2	71651.7	2
	40181.1	71327	2
	40516	67521.3	2
	40659.7	70156.4	2
	40627.6	70307.5	2
	40980.7	69493.4	2
	42159.4	68025.4	2
	42746.4	71444.4	2
	35411.8	70244.6	2
	36032.5	73727.6	2
	36939.3	73293.4	2
	37505.8	72372.8	2
	37838.9	70428.7	2
	38322.1	72990.2	2
	38697.1	69622.2	2
	38682.8	69958.7	2
	38773.4	70733.3	2
	40121	72351	2
	40454.7	70951.3	2
	40547.3	70722.2	2
	40187.6	71803.6	2
	40649.5	67499.3	2
	41231.7	69199	2
	40833.7	71827.8	2
	41225.1	69526.1	2
	41874.7	71262.5	2
	42572	71969.6	2
	42473.5	69112.7	2
	42532.2	71731.4	2
	35671.1	70632.3	2
	37284.1	72675.3	2
	37903.9	68632.2	2
	38143.4	69436.1	2
	38594.9	72895.5	2
	39273.9	71647.3	2
	39814.3	68929.5	2
	40004.7	72495.7	2
	40206.9	71021.4	2
	40510.8	67517.9	2
	40439.5	73304	2
	40619.4	69666.1	2
	40910.3	72247.5	2
	40780.4	69677.3	2
	41895.1	68454.7	2
	42662	71419.5	2
	43513.6	69752.2	2
	37105	70933.9	2
	37382.3	72558.8	2
	37809.8	68692	2
	38016.4	70672.9	2
	38503.8	70874	2
	38426.9	73027.1	2
	38471.4	69476.5	2
	39413.2	73871.6	2
	40171.4	72201.3	2
	39970.1	70356.7	2
	40033.1	72411.9	2
	40200.4	71196.2	2
	40496.8	67562.9	2
	40489.5	73337.3	2
	40784.2	70193	2
	41053.9	69744.1	2
	42281.4	67926.9	2
	42770.9	71469.8	2
	43209.4	70597.4	2
	35939.1	72558.9	2
	37602.2	72190.8	2
	37487.2	68353	2
	37848.5	71988.3	2
	38326.8	69716.4	2
	38681.2	71101.5	2
	38634.8	72742.1	2
	39261.3	71935.3	2
	39804.2	72693.6	2
	40181.3	71226.5	2
	40564.8	67636	2
	40584.7	69932.7	2
	40840.8	67724.5	2
	41373.6	70860.1	2
	41711.7	68837.6	2
	42290.2	67990.9	2
	42279.1	71060.7	2
	43308.2	71336.5	2
	44954.5	71417.5	2
	35925.9	72589.2	2
	37254.1	70822.5	2
	37735.7	70168.2	2
	37703.6	70744.7	2
	37850.9	71938.7	2
	38118	69414.3	2
	38439.3	72767.3	2
	38615.5	69941.7	2
	39191.2	71442.2	2
	39936.5	72736.2	2
	40106.3	72117.3	2
	40196.5	71365.1	2
	40426.8	67596.8	2
	40599.2	68838.9	2
	40129.8	72612.3	2
	40346.4	73003.5	2
	41062.8	69834.9	2
	41199.6	68881.4	2
	41167	70350.7	2
	42485.4	69725.9	2
	42778.3	66355.6	2
	42700.1	71857.6	2
	35490.9	70476.4	2
	36930	68404.2	2
	37113	72843.8	2
	37385.7	71333.3	2
	37764.2	70333.1	2
	37979.9	71800.5	2
	38627	72780.9	2
	38762.4	69854.4	2
	38871.8	71324	2
	39780.4	67815.8	2
	39888.1	72467.4	2
	40181	71500.8	2
	40301	71150.7	2
	40586	67371.7	2
	41013.3	68955	2
	41113.2	69547.7	2
	41209.7	71459.8	2
	41091.5	69999.8	2
	42481.2	71199.5	2
	42859.8	67450.2	2
	43047.7	69055.2	2
	36154.6	72375.1	2
	36429.2	72481	2
	37599.6	67331.5	2
	38020.5	72098.7	2
	38402.1	69730.6	2
	38722.6	71269.9	2
	38624.3	72679.2	2
	39016.5	73854.3	2
	39820.2	70736.4	2
	39893.6	72183.7	2
	40225.1	70819.6	2
	40545	67384	2
	40262.3	72629.7	2
	41016	68743.1	2
	40917.7	69616.1	2
	41011.8	71421.8	2
	42510.2	70803	2
	42935.6	66930.3	2
	36120.2	72429.9	2
	37551.8	67316.1	2
	37942.6	71842.8	2
	38085.3	69283.5	2
	38669.7	69750.2	2
	38719.7	72633.5	2
	38981.2	68478.1	2
	39228	71335.1	2
	40005	72278	2
	39781	69298.2	2
	40004.6	72158.3	2
	40184.1	70899.4	2
	40878.7	69604.7	2
	40940.6	68262.7	2
	40817.1	69690.3	2
	41043	68873	2
	41387	72453.4	2
	42146.9	70689.4	2
	42298.8	68974.3	2
	36661.6	72325.5	2
	37467.4	68965.1	2
	37476.4	67361.1	2
	37956.7	71850.6	2
	38316.1	69361.1	2
	38689.2	72572.6	2
	39135.1	71418.9	2
	39449.6	71026.1	2
	39863.1	72581.4	2
	40095.3	70935.6	2
	40075.2	71952.7	2
	40459.8	67518.7	2
	40818.2	69429.6	2
	41995.8	70622.9	2
	42248.1	69058.6	2
	43362.4	71107.7	2
	45687	71883.5	2
	35030.9	72321.8	2
	35657.9	71437	2
	37144.4	72666.6	2
	37520.4	67372.4	2
	38202.9	69322.2	2
	38700.3	72443.2	2
	39100.8	73929.8	2
	39484.2	71257	2
	39315.5	72486.1	2
	39688.7	69505.9	2
	40066.7	70841.4	2
	40134.7	72187.5	2
	40984	69473.1	2
	40691.5	72272.8	2
	40928.6	69844.6	2
	42175.6	70715.1	2
	42713.6	71502.2	2
	43854.6	69221.7	2
	43521.3	71195.7	2
	35791	71283.9	2
	35985.8	72379.5	2
	36591.2	73308.5	2
	37117	68561.2	2
	37491.3	70738.4	2
	37535.4	67444.4	2
	37715.5	71831.6	2
	38194.9	72930.1	2
	38307.4	69353.6	2
	38665.7	70372.8	2
	38554.5	72724.7	2
	39346.1	71304.3	2
	39464.6	68135.3	2
	39785.4	72556.5	2
	39671.4	69491.7	2
	40034.6	72180.3	2
	40168.2	70114.8	2
	40174.4	70933.4	2
	40723.7	69427.8	2
	41127.1	70241.7	2
	41485	67838.2	2
	41651.4	70863.1	2
	42228.3	67651.2	2
	42314.4	71058.4	2
	42763.2	68492	2
	43179.7	70979.9	2
	44788.8	71459.4	2
	36024.2	72892.7	2
	36747.9	71255.4	2
	36586.9	73918.4	2
	36942.5	68578.4	2
	37378.2	70621.7	2
	37453.2	67355.5	2
	37575.1	72675.1	2
	38181.1	69827.8	2
	38777.4	70786	2
	38493.1	72738	2
	39013	71172	2
	39592.3	72092.1	2
	39645.5	68174.1	2
	39806.1	69610.7	2
	39905.2	70944.6	2
	39917.8	71654.8	2
	39902.2	71837.8	2
	40636.1	69426.9	2
	40687.7	72876	2
	41007.9	70516.2	2
	42025.3	67254.9	2
	41909.7	70593.4	2
	42627.2	69687.4	2
	42448.2	70750.9	2
	43981.6	71701.9	2
	35698.2	70553.8	2
	36048.2	70643.3	2
	37018	68529.4	2
	37262.4	70740.4	2
	37522.6	67409.2	2
	37811	72311.3	2
	38523.7	72679.4	2
	38903.2	70261.1	2
	39117.1	71009.7	2
	39346.9	70384.8	2
	39218.8	71855	2
	39213	68007.1	2
	39490.1	71280.6	2
	39677.3	69504.6	2
	40133.6	71075.6	2
	40042	72038.4	2
	40869.3	67844.6	2
	40421.6	73212.9	2
	40731.3	69459.7	2
	41076.7	67849.6	2
	41107.6	68517	2
	40825.1	71485.2	2
	42046.2	69728.9	2
	42617	67699.5	2
	42568.8	70814.5	2
	44051.2	71699	2
	36417	70568.2	2
	36682.2	73263.2	2
	37043.8	68559.1	2
	37222.8	70646.2	2
	37448.1	72064.2	2
	37464.1	67392.2	2
	38228.9	71245.9	2
	38554.5	72703.4	2
	38510.3	67798.4	2
	39551.6	71560.2	2
	39616.6	69560.8	2
	39988.9	71117.5	2
	39901.4	71743.2	2
	40341.3	72949	2
	40700.7	68112.9	2
	40664.7	69361.9	2
	41134.2	70291.2	2
	41238.4	70391.7	2
	41622.4	68335.9	2
	43379.4	70378.7	2
	43952	71679.7	2
	36093.2	68772.2	2
	36348.5	70825.5	2
	36504.9	69607.1	2
	37020.6	72719.8	2
	37040.3	68626	2
	37240.9	71368.7	2
	37370.2	70593.3	2
	38274.3	69576.7	2
	38476.6	72899	2
	39015.1	69045.8	2
[truncated: 55,831 more rows]

## Sheet: Fig_1E
	x	y
	39908	72791.3
	40024.1	72502.3
	38747.9	71702.3
	39012.7	72597.3
	39868.2	71693.7
	39970	72496.8
	39527.8	72290.5
	39240	72089
	39205.9	72124.4
	39269.4	72117.3
	39335.6	72098.5
	39331.7	72117.5
	39440.5	72088.4
	39512.2	72016.4
	39320.1	72106.4
	39214.2	72009.1
	39236.6	72161
	39851.3	72470.4
	39334.6	72034.5
	39191.7	72052.9
	39467.3	72331.3
	39810.2	72717.7
	39278.6	72068.6
	39840.9	72661.5
	39365.6	72155.7
	39285.5	72047.6
	39200.4	71997
	39265.4	72038.9
	38457.7	72507.2
	39456.8	72054
	39732.4	72455.1
	39387.9	72075.9
	39887.4	72782.4
	39564.7	72528
	40021.6	73051.1
	39359.7	72371
	39066.2	71928.8
	39787.6	72411.9
	38570.9	72016.6
	39063.5	72731.5
	39386.3	70869.1
	39765.8	72820.6
	38875.6	71003.7
	39269.1	71638.9
	39509.4	72539.3
	38805	72896.9
	39096.5	71740
	39326	72948.6
	38695.5	72868.8
	39101.5	71952.3
	39812.8	72652.9
	39629.1	72806.1
	38569.9	71324.2
	39518.2	73348.8
	39560.9	72795.5
	38518.5	72584.8
	39808.2	71221.8
	39676.8	72772.1
	38291.1	71436.6
	38621.9	72591.2
	36712.5	69959.5
	37670.8	72752.7
	39954.6	71759.2
	39921.9	72719.4
	40303.1	72368.3
	38599.7	71474.7
	39413.6	71987.4
	39553.1	72444.8
	39539.7	71642.1
	38023.2	70396.9
	39729.8	72493
	37772.6	70792.5
	38125.7	71250.3
	38499.3	71422.7
	40000	72612.3
	39765.5	73169
	37049.8	70144.2
	38982.4	71364.2
	39928.6	73035.4
	36993	70240.2
	37802.6	72734.5
	39968.4	71114.3
	39977.9	71932.1
	39975.1	72965.9
	37218.8	70308.2
	40022.1	72936.2
	38774.8	72853.8
	39261.5	72168.8
	39825.9	72991.6
	39412.6	71902.6
	40194.2	70557.1
	40012.9	72797.6
	37417.9	70158.6
	38310.6	71177.5
	40053.7	72871.4
	40473.3	72414.3
	39609	71655.6
	39760.8	72558.6
	40220.5	71100.4
	38723.3	72029.3
	40022.6	73283.1
	37880.6	70955
	40238.9	72506.3
	40247.1	72785.6
	39787.4	71286.8
	39987.7	72340.6
	38814.7	72496.3
	37344.6	69850.7
	39011.2	71347.6
	39536.9	72129.6
	39845.9	70750.5
	39370.4	72178.2
	39547.6	70850.1
	38872.1	72527
	39316.5	70105.2
	39399.1	72168.5
	39347.9	73052.5
	40236.2	70870.3
	38336.6	71135.9
	38642.8	72637.8
	39288.6	73093.3
	37232.1	69955.6
	38654.9	72628.1
	39320.5	73103
	39724	71837.2
	39959.5	70646.3
	38669.7	72650.7
	39303.4	73053.2
	39835.1	70311.3
	40066.4	72602.8
	38470.9	71350.6
	38742.9	72668.2
	39393.8	73109.7
	38013.8	70564.4
	38732.4	72635.4
	39803.8	72639.3
	38106.1	70585
	39818.2	71416.4
	40521.9	71367.4
	39132.2	70288.4
	39369.8	69273.7
	39500.8	72187.5
	40574.2	73395.6
	37503.8	69598.9
	37994	70553.3
	38914.5	72834.7
	39849.2	72546.4
	39468.5	69240.6
	39788.1	73138.1
	40432.5	72466.4
	40717.4	71534.7
	39209.9	71268.3
	39431.6	71963.6
	38507.9	72527.1
	39306.9	69086.3
	39551.6	72078.1
	39700	72018.6
	39860.8	72782
	40558.8	72226
	38107.9	73050.3
	38883.2	72480.2
	39337	69152.5
	39400.9	71919
	39047	72978.8
	39372.4	71922.9
	40193.3	72445.4
	38173.8	72489.7
	39169.7	72725.5
	39343.9	68919.7
	39447.9	71844
	40175.5	72603.8
	40837.2	71307.7
	38852.7	71618.4
	39325.3	69210.6
	39680.6	71939.9
	40073.7	71193.9
	40249.8	72613.4
	39399.5	69163.8
	39425	71718
	40025.4	73047.5
	38320.6	72428.4
	38676.2	71400.7
	39543.3	71876
	39987.3	73056.1
	40242.6	71058.9
	41191.4	71642.2
	39121.1	72784
	39373.8	69244.8
	39612.4	72145.8
	41037.3	71680.7
	39324.3	71663.8
	39414.2	69129.3
	41095.5	71691.6
	38531.9	71184.3
	39407.8	69166.4
	39385.5	71957.8
	41080.6	71674.9
	37989.8	69875
	38189.5	72402.4
	39283.8	69464.9
	39543.2	69046.8
	39489.2	71920.4
	40286.8	73517.1
	41232	70469.2
	38045.4	72435.6
	39410.4	69035.7
	39751.7	72384.5
	41109.6	71636.8
	36847.7	70247.8
	37677.2	70186.2
	38087.8	72453.5
	39566.5	69083.4
	39314.1	71779.6
	39556.5	72506
	40844.5	71780.6
	38179.7	72403.9
	38709.5	70955.4
	39477.4	69122.5
	40595.1	71509.9
	41734.4	71669.1
	37685.4	69717.9
	37956	68961
	38051.1	72410
	39245.7	72758.8
	39405.2	69055.3
	39440.4	71130.9
	40074.1	73153
	41453.9	71234.8
	38009.5	69022.1
	38062.5	72483.9
	39410.6	69227.5
	39833.6	71267.8
	39918.5	70664.8
	40996.9	71737
	38072.8	72356.7
	38867.8	71643.5
	38989.6	72320.4
	39330.6	68986.7
	40094.4	72716.3
	38056.1	70017.2
	38084.8	72346.1
	38818.6	71519.3
	39127.2	69922.2
	40032.7	72328.1
	38104.9	72349
	38945.9	71649.8
	39503.9	69069.9
	37651	70009.8
	38069.4	72311.7
	38756.1	70951.2
	39195.9	71662.1
	40252.1	72658.6
	37591.8	70104.7
	38049.4	71061.1
	37964	72382.2
	39252	69119.3
	40157.8	71066.6
	40052.1	72938.1
	40240.7	70104.2
	38011.2	72388.6
	38529.9	71244.7
	38794.7	71256.9
	39347.1	69134
	39020.5	71121.6
	40106.4	73034.5
	38042.5	72458
	38847.6	72574.1
	38941	71748.9
	39262.1	69083.8
	39782.1	72299.8
	40301.2	70244.4
	37834.7	70234.7
	38180.8	72479.2
	39633.3	69248.4
	40268.4	72346.9
	40354.7	72708
	37651.9	70322.7
	37994.8	72467.3
	39100.5	71271.6
	39324.9	69288
	40493.3	72202.8
	41817.2	71837.3
	37294.1	73650.5
	39080.2	71599.8
	40484.1	70023.2
	39271.3	73056
	38704.8	72672.8
	39369.9	69147.7
	39622.2	71915.9
	40199	72852.4
	40314.1	70951.6
	37865.7	73062.8
	38236.1	71412.3
	39444.6	69335.5
	39561.8	72323.8
	39681.8	72772.7
	40184.9	71089.6
	40557.9	72245.3
	37258.9	72292.7
	39126.9	71568.8
	39324.9	69212
	40123.5	71716.1
	42242.4	71646.1
	38791.1	71122.1
	38856.2	71521.8
	39627.6	69550.3
	39866.2	72770
	40562.7	69955.4
	38619.2	72699.8
	39029.7	70730.6
	40123.8	70873.3
	39125.9	71668.6
	39511.8	69209.5
	40241.3	73030.2
	40337.3	71452.1
	40598	70317.1
	41231	71839.5
	38831.6	71012.3
	39240.6	72815.5
	39882.4	72622.7
	40466.5	71876.3
	38334.2	73060.5
	38562.6	70142.1
	39541.8	69313.5
	40518.5	72171.7
	37373.3	70207.4
	39551.3	69158.5
	40112.3	70622.8
	40221.2	71595.3
	37438.7	72302.1
	38021.5	70377.2
	38304.4	70400.2
	39209	71637.6
	39290.1	72654.1
	39473.9	69242.8
	40012.9	72537.6
	39984	72810.9
	38251.2	70389.9
	39738	72126.9
	39886.5	70526.8
	39873.9	72381.6
	40861.6	71737.4
	38978.3	70816.7
	39444.5	69226.1
	39568.9	72945.7
	39838.4	72241
	39869.6	70476.1
	39912.7	72512.8
	40427.1	71979.9
	40617.7	69931.1
	38211.5	71104.5
	38711.4	72946.7
	38968.1	71858.7
	39464.4	69252.1
	39884.7	70576.7
	40163.2	72804.2
	40658.8	68235.5
	41013.9	68293.5
	37296.5	70259.9
	38451.6	70866.4
	39339.9	69104.6
	39856.9	70762.7
	41105.7	71578.5
	41527.8	70862.5
	39367.8	69311.4
	39804.6	72363.8
	40011	70614.9
	40823.4	68943.5
	41005	71858.9
	37467.6	70812
	39494	71894.3
	40294	70727
	38514.7	72669.1
	39050.3	71751.4
	39377.7	69087.8
	40004.8	72505
	40043.3	70695.7
	37743.5	70248.2
	38478.1	72532
	38878.5	71207.3
	39382.1	69119.8
	39431.8	72477.9
	39424.2	72478.5
	40112	70658.1
	40562.9	72186.4
	38918.1	73276
	39401.1	69195.1
	39907.9	72136.3
	40112.7	70737.8
	40218.3	73141.1
	41817.6	71446.4
	37568.9	70644
	38951	73373.5
	39190.9	71644.8
	39661	72298.2
	40219.2	71464.9
	40235.9	72769
	40431.8	72675.3
	41743.2	71570.5
	38265.8	72401.5
	38941.4	73371.6
	40005	70925
	40398.6	72589.1
	40858.8	72245.9
	41077.2	68255.4
	41120.1	69456.2
	37532.4	70178.3
	39017.3	71744.2
	38870.8	73366.3
	39503.2	72656.2
	39584.4	69801.1
	39843.9	71326.2
	40092.1	71866.3
	40780.9	72220.5
	41046.1	68267.6
	37390.8	70242.2
	38409.6	72606.8
	38956.5	73355.2
	39607.5	72611
	40109.9	70820.9
	39744.3	72660.6
	40795	72313.1
	41052.8	68270
	42346.8	71025.2
	38689.3	71339.9
	38856.6	73327.4
	39480.1	71823.3
	39536.4	72642.8
	39964	70551.4
	40041.8	70968.8
	40025.5	72620.8
	40674.1	72223.7
	40979	68236.7
	37577.9	70825.4
	39115.5	73292.3
	39778.9	72218.5
	40342.7	70931.6
	40855.6	72074.3
	41002.6	68294.3
	38558	71420.4
	38838.2	73347.7
	39522	72642.2
	39895.7	71809.5
	40699.2	70956.7
	40881.2	71793
	41029.3	68269.2
	37766.8	72483.8
	38806.8	70756
	39260.1	72000.8
	39314.7	72020.1
	39495.2	72784.1
	40181.6	70489.9
	40548.8	71415.8
	41026.1	68304
	41413.7	67607.5
	41577.6	71681.8
	38591.4	72588.5
	39097	71793.1
	39766.7	72612.8
	39980	71895
	40231.6	70455.7
	40948.5	68255.1
	36625	72397.3
	38029.6	69949
	38455.4	71324.6
	38903.7	71349.9
	39397.6	70469.8
	39502.9	72784.6
	39796.2	72132.2
	39803	70149
	40429.3	71417.6
	40371.2	72437.2
	40916.4	68295.4
	41892.7	71880.6
	36633.6	72382.8
	38812.5	71700.2
	39442.2	72641.4
	40285.8	70406.9
	40526.3	71402.7
	40960.4	68260.4
	36639.4	72377.7
	39140.8	71972.4
	39499.1	72589.4
	40532.5	71353
	40962.6	68205.3
	41963.5	71605.6
	36659.4	72372.8
	38255.6	71125.4
	38975	70570.3
	39509.9	72573.9
	40416.1	71254.5
	40587.4	72011.4
	40998.1	68198.6
	41663	71816.3
	36801.8	72368.5
	39357.5	71819.8
	39851.8	72557.4
	39910.4	70955.1
	40108.8	72262
	40978.9	68199
	36752.6	72379.5
	37447.8	72047.6
	37688.8	70344.6
	38675.2	71072
	39064.6	72729.9
	39347.4	70747.7
	39360.2	72978.3
	40058.1	70601.4
	40082.6	72895.2
	41011.5	68203.6
	41112.7	70937.5
	37130.9	72333
	38000.2	69924.6
	38245.6	72572.8
	38861.1	70967.6
	39175.6	70870.9
	39913.6	72485.3
	40036.8	71313.3
	40382.6	70649.3
	40262	71482.3
	40810.1	69329.8
	41028.4	68243.6
	41408.7	71327.5
	37620.3	71953.1
	38115.9	69788.1
	38842.8	70979.7
	38961.4	73119.5
	39931.9	70212.7
	40221.8	71454.7
	40641.3	72333.2
	41097.3	68249.6
	41480.7	72179.8
	37363	70807.6
	38006.9	69790.3
	38908.4	71002.8
	38980.4	72022.8
	39762.1	72954.2
	40193.7	70635
	40406.4	68159.6
	40862.7	71955.7
	38062.8	69898.5
	38688	70997.4
	39020.7	72888.2
	39116.2	71883.1
	40146.1	71371.7
	40091.8	72463.8
	40139.2	73150
	37280	72341.1
	39357.9	71624.2
	39645.5	73034.5
	39792.2	69195.7
	39958.3	72154.4
	40120.4	70353.9
	37849.4	72955.2
	39845.7	70878.1
	39874.3	72547.9
	40470.6	71499.6
	40822	70047.2
	41319.2	69105.3
	38340.4	71068.9
	38889	71498.8
	39514.5	72343.8
	40231.2	70335.6
	40512.9	71379.2
	40347.7	72867.9
	37627.6	71904.7
	38288.1	70735.8
	39278.4	71935.6
	39677.7	73067.9
	39746.5	68993.6
	40243.8	70436
	40125.6	71539.8
	40473	72281.9
	37898.6	69690.5
	39946.9	72815.3
	40095.5	72430.4
	40672.1	70527
	41126.9	72084.4
	37840.4	69678.8
	39115.4	70801.6
	39447.7	74330.8
	39637.4	72061.3
	40678.9	68205.7
	40760.2	70230.8
	37806.2	69695.4
	38096.2	72067.4
	39215.6	72021.5
	39962.2	72584.2
	40105.7	70822.3
	40401.6	70399.5
	40403.2	72028.6
	41772.2	72205.2
	37902	69705.3
	38105.9	72233.5
	38485.3	71084.6
	39721.1	72801.5
	40514	70353.4
	41092.5	68556.6
	41908.5	72812
	38089.1	70134
	38142.2	72228.6
	38780.6	70835.3
	39208	72809.6
	40008.5	72498.9
	40005.2	72512.2
	40481	70492.4
	41327.1	68296.3
	41218.7	71595.3
	37997.1	71152.4
	38282.1	72315.9
	39136.4	73145.1
	39583.3	71219.7
	39807.6	72722.2
	40174.5	70832
	40164.1	74002.7
	40669.5	70384.1
	40741.5	72297
	40831.5	71870
	41185.8	68313.3
	41425.5	72586
	38179.5	72289.9
	39034.3	71731
	39297.3	74277.9
	39793.8	72660.2
	40220.3	70943
	39962.8	73075.4
	40354.6	71324.8
	40481.5	72469.6
	40596.5	70642.4
	38107.6	71161.2
	38112.6	72204.9
	38801.9	70360.4
	38746.9	73047.9
	38983.1	71673.8
	39633.6	71273.1
	39783.8	72100
	39779.6	72403
	40054.8	70630.8
	40368.9	73409.1
	40350	70558.4
	41243.3	71785.4
	38072.9	72203.8
	38998.9	71742.2
	39113	70910.9
	39817.1	72519.9
	40172.3	70567.5
	40209.2	73227.1
	40514	70425.3
	40426.7	72633.2
	41374.2	69371.4
	38115.4	70278.4
	38388.1	72482.9
	39106.2	71542.1
	39986.5	70281.3
	39968.4	72661.7
	40300.4	73164.6
	40842.7	69673.8
	41161.5	72087.8
	37896.4	70185.1
	38171.7	72280.8
	38958.8	71697.6
	39464.9	68781.8
	39443.5	72462.8
	40345.1	71438.2
	40246.3	73403.2
	40545.4	70153.8
	40603.6	70115.6
	41111	71695.4
	38192.7	70180
	39015	71668
	39574.3	72778.7
	40291.6	71083.2
	40391.1	70380.8
	40983.5	69125.5
	41947.2	71585.3
	42618.7	71715.6
	38006.5	70234.1
	38957.4	71676.9
	39801.5	72666
	40315.2	70218.6
	40440	73504.2
	40257.2	70139.5
	41036.8	72140.8
	41883.4	70810.6
	42126.1	72152.9
	38492.5	70585.2
	38467.1	72885.1
	38848.5	70981.8
	38621	71722.9
	38909.2	71080.8
	39262	74230.6
	39693.2	72849.4
	40054.9	73294.6
	40475.9	70063
	40554.7	70827.7
	40586.2	72493.6
	41329.2	68631.8
	41957.3	70794.1
	38061.1	70246.9
	38598.6	71693.3
	38953.2	72968
	38921.8	71085.6
	39611.9	71960
	39680.6	72740.8
	40471.6	70226.1
	40233.8	73411.7
	40469.7	70546.1
	42377.1	71377.1
	38177.9	70333.6
	38493.6	72881.5
	38679.9	67545.1
	38632.2	71152.8
	38639.9	71750.7
	38830.2	72717.5
	39606.4	72634
	39900.2	71979.5
	40188.7	73268.2
	40398.8	70287.1
	40297.4	71099.5
	41441.6	71729.6
	42264.5	72059.8
	36963.7	69470.3
	38734.3	71666
	38733	72625.2
	38796.7	73709.5
	38954.4	70088.2
	39843.9	72521.4
	40100.2	73248.6
	40365.1	70309.3
	40270.9	70719.1
	42033.1	71986.7
	36979.9	69490.1
	37778.3	71803.9
	38597.1	71737.5
	39192.4	72186.4
	39591.3	72828.1
	39763.1	72757.9
	40468.5	70281.5
	40549.7	72828
	42335.8	72119.5
	37802.1	69420.9
	38621.5	71619.1
	38829.6	71735.1
	39609.8	72971.2
	39710.2	72654.5
	40328.6	71406.5
	40315	73546.8
	40449.6	70316.3
	40917.1	68751.9
	41180.9	72453.9
	41552.7	70572.9
	37832.5	70457.8
	38571.8	71701.9
	39117.3	68777.4
	39756	69989.8
	39760.2	72531.8
	40355.6	70713.3
	40081.7	73119.1
	38074	70902
	38083.7	70010.2
	38611.8	68144
	38536.6	71649.3
	38663.8	69167.1
	39097.6	70722.6
	39050.9	71682.6
	39667.3	72598.5
	40249.8	73398.8
	40492.2	70738.8
	40820.8	70115
	40742.3	72425.7
	40972.8	71611.4
	43062.1	71280.2
	38679.7	71695.1
	39280	72193.3
	39611.1	72193.4
	39743.3	72836.5
	40377.3	71599
	40521.1	70125.8
	40521.8	70782.2
	36633.2	69013.9
	37416.5	73322.9
	38171.9	69842
	38372.8	72431
	38602.5	71662.1
	40325.6	73315.3
	40461.5	70178.5
	40482.7	72603.2
	41220.2	70713
	38267.3	70220.1
	38520	72466.4
	38665.4	71653
	39544.9	71907.6
	40298	70426.8
	40300.7	71987.8
	40263.4	72578.7
	40177.9	73144.7
	41518.9	71708.8
	37272.8	69542.3
	37815.1	73340.4
	38212.5	72339.2
	38629.5	70688.2
	38657	71716.9
	38815.7	74328
	39507.9	72833.7
	39904.1	72126.5
	40317.9	71112.9
	40002.4	72455.8
	40493.1	70051.9
	40339.1	73381.9
	40625.2	69211.1
	40950.4	72232.8
	41712.1	71374.5
	37899.3	72950.9
	38325.7	70301.9
	38679.2	71688.5
	39253.5	67866.6
	40213.6	73156.6
	40203.7	72438.6
	40353.2	70394.8
	40383.7	70676.6
	40820.5	71843.2
	41343.4	68593.5
	41712	71413.1
	37050.2	72977.1
	38256.2	70223.8
	38835.7	71782.3
	39201.4	70121.8
	39274.1	71969.7
	39527	72812.9
	40144.9	72373.2
	40166.9	73127.3
	40470.4	70084.3
	40486.1	70595.3
	40601.9	71900.6
	41657.7	71371.2
	38101.5	70000
	38744.2	71718
	40101.7	72672.2
	40078.3	72705
	40650.7	70494.9
	40310.8	73242.5
	41803	71402.9
	38387.6	70159.2
	38831	71649.1
	39349	67157.2
	40062.6	72134.5
	40140.5	72292.7
	40490	73018.8
	40658.2	70702.3
	41508.2	68271.9
	42105.9	71611.4
	42969.5	71575.1
	37631.6	69273.8
	38353.5	70191
	38863.5	72323.9
	38944.4	71674.1
	39937.6	73140.4
	40371.5	70557.7
	40262.1	71907.7
	40411.5	70604.2
	41239.1	72089.6
	42193.7	71308.2
	37638.7	69271.3
	37702.5	73963.3
	37933.5	72674.1
	38182.7	70724.1
	38341.1	70186.6
	38723.2	71676.3
	40032.3	72574
	40016.8	72612.6
	40354.6	70667.4
	40065.4	72007.7
	40703.3	69861.2
	41811.5	70342
	42563.2	71228.7
	37598.4	73931.7
	38333.2	70513.5
	38393.8	70217.7
	38768.7	71710
	38904.5	66775.8
	38931.8	74264.1
	39313.1	72207.4
	39917.6	72722.2
	40718.9	70363.8
	40977	68443.5
	42032.5	70589.7
	42404.5	71328
	42982.5	69077.6
	38273.8	73983.8
	38518	70316.2
	38939	73187.7
	38966.6	74305.1
	39068	71502.4
	40314.5	73168.9
	40613.5	70983.5
	40640.4	72682
	41469.7	71401.8
	41958.7	72040.5
	43316	71157
	38359.3	70194.9
	38765.3	71450
	38714.1	72480.7
	38943	74256.1
	39336.4	70688.5
	39403.8	72197.3
	39613.7	72966
	40279.8	70373
	40373.5	70984.7
	40341.5	70391.4
	41002.9	72230.8
	41468.8	68906.7
	43845.7	70634.2
	37953.2	74081.9
	38056.7	71033.8
	38235.2	70185
	38696.4	71621.4
	38797.3	74271
	39234.2	72051.4
	39398.7	72789.2
	40325.3	71035.6
	40294.3	73228.3
	40777.9	69890.8
	40826	72185.3
	41417.3	68093.9
	41360.3	68923.7
	37545.7	73013.2
	38197.3	70181.5
	38287.2	69239.6
	38559.8	72377.4
	38851.4	71930.1
	38659.5	73635
	38743.2	73996.5
	39025.9	70076.5
	40085	72571.8
	40272.5	71014
	40957.8	71961.8
	41306.2	68898.7
	42803.2	69273.3
	37135.2	71354
	38351.3	70782.8
	38670.8	71637.9
	38742.8	74269.2
	39073.4	72260
	39553.8	72693.8
	40108.5	72579.2
	40246.8	71072.6
	40247.5	73257.7
	40742.7	72383.8
	41288.1	68908.9
	41558	67881.7
	41918.9	71469.6
	37759.5	70230
	38055.4	70130.2
	38696.4	70765.6
	38979.9	71558.4
	39217.8	72166.3
	39631.1	72863.3
	39928.6	72181.2
	40251.5	71009.8
	40238.8	73207.3
	40402.4	70112.2
	40804.2	72431.3
	41261.4	68977.3
	41960.4	72482.2
	42954.3	70148.3
	43770.5	70422.7
	38481.6	70768.6
	38207	72175.3
	38782.9	70857.4
	38898.7	71382.4
	39620.6	71998.8
	40284	71034.8
	40269.2	73351.7
	40198.8	71946.2
	41296.5	68904.5
	41491.8	72181.6
	41929.3	71378.5
	36713.3	70890.3
	36916.2	69786.2
	38162.8	72253.4
	38214.6	72214.4
	38821.1	70811.9
	39121.8	70185.1
	39095.6	72380.4
	39241.6	71585.9
	39927.5	69680.6
	40339.9	71096.9
	40335.4	73321.6
	40879.1	72624.1
	41349.3	68999.9
	41287.5	71069.7
	42499.9	71355.5
	36710.5	70780.9
	38402.6	72468.8
	38844	70856.4
	39089	71511.2
	39601.7	72270
	39540.3	74307.3
	40315.5	71091.3
	40317.3	73159.9
	40411.1	70045.9
	41349.5	68948.4
	36612	70746.8
	37371.3	69677.1
	38764.6	70787.5
	39156.8	72636.1
	39043.2	71415.8
	39806.9	69582.2
	39839.8	72267.4
	40071.1	73126.9
	40487.2	70479
	40455.8	70526.7
	40184.5	72093.6
	41353.2	68062.2
	41317.4	68925.2
	36540.2	70738.5
	37622.3	70255.3
	38398.9	72454.6
	38736.2	70866.8
	39045.1	71566.5
	39281.2	72083.8
	39343.8	73002.9
	39816.7	69515.6
	39733.6	71271.9
	40278.7	73298.8
	40373.8	71840.8
	40627.8	69538.8
	40539.9	69926.3
	40457.5	72712.3
	41174.4	68949.9
	41768.1	67855.2
	43427.8	69803.3
	36569.7	70766.5
	38126.4	69789.5
	38724.8	70806.2
	39318	72062.8
	39709.1	69418.1
	39960.3	72460.2
	40121.8	71244.1
	40600.6	70160.2
	40394.2	72879.3
	40746.5	67981.5
	41292.9	69001.6
	41702.1	70296.2
	36496	70824.5
	37011.4	73022.9
	38679.6	70972.6
	38964.1	71686.1
	39357.9	73046
	39808.5	71708.5
	40030.9	71065.4
	39979.2	73411
	40119.3	70416.4
	40333.1	72816.5
	41142.6	69075.8
	36431.3	70843.5
	36849.6	71407.5
	38749.4	71061.6
	38870.9	71416.7
	39656	72819.3
	39589.4	69603.6
	39799.4	72531.5
	39754.2	71438.3
	40227.2	70248.6
	40072.4	73263.1
	40527.4	69405
	36371.1	73134.9
	36886.4	71406.9
	37447.9	71945.2
	37582.8	72848.1
	38187.9	70646.8
	38889.4	71700.7
	39100.6	72336.9
	39673.8	69467.2
	40034.6	71210.2
	40283.6	73338.8
	40862.2	69404.8
	36906.3	71387.1
	37565.3	72864.2
	38096.2	70685.3
	38852.4	71630
	39098.6	72004.4
	39111.6	73461.4
	39479.4	68090.4
	39568.3	69440.4
	39979.5	71077.3
	40095.5	73302.7
	40796.4	69350.6
	40708.3	74680.8
	41288.3	71498.9
	42340.3	70342.9
	42623.6	71265.6
	36487.5	70785.7
	36978.4	71351.9
	36954.7	73289
	37798.4	73052.3
	38223.5	69609.8
	38873.1	70877.8
	38916.7	71564.1
	39242.1	70672.5
	39879.3	72565.8
	39893.8	69908.5
	39942.3	72559
	40220.4	70633.3
	40259.9	70573.3
	40696.2	69433.4
	41789.2	71545.4
	43096.4	70303.8
	43778.7	69478.9
	36470.9	70845.5
	37115.1	72547.4
	37812.9	72562.8
	38629.6	70713.7
	39135.9	72037.6
	39463.6	73124.3
	39987.6	71131
	40202.7	70024
	39980.2	72254.9
	40268.7	73231.8
	40587.8	69194.2
	40841.4	74548.7
	41235.1	70463
	41650	71653.8
	41743.1	72338.3
	42648.6	71650.7
	43973.3	70786.6
	36547.2	70738.8
	37836.8	71991.2
	38900	71548.8
	39181.1	68907
	39244	72289.5
	39659.7	69412.5
	39804.5	73080.9
	40144.1	70438.6
	40167.1	71215.4
	40363	70390.5
	40268.6	73102.3
	40653.5	69189.5
	40220	71399.5
	41161.8	70477.6
	41877.6	71659.5
	42605.9	69758.7
	42248.7	71556.9
	36497.4	70731.4
	36691.3	72832.6
	37879.8	71973.3
	38416.2	70687.4
	38828.3	71563.6
	39627.6	69386.2
	40027.9	71062.1
	40301.4	73116.2
	40666.8	74265.3
	40828.5	72445.1
	40922.1	71511.6
	41008.7	69268.4
	41868.5	72414.3
	42653.4	69798.5
	42808.8	71446.1
	36454.6	70790.1
	37493.1	68358.2
	38810.7	72429.7
	39109.3	71744
	39340	68484.3
	39605.7	69428.2
	39980.4	71065.7
	40003.8	72664.4
	40747.3	69332.5
	40792.3	71619.8
	40764	70332.3
	41868.6	72392.8
	42284.2	67373.1
	42535.1	70039.7
	36420.1	70772.4
	37428.8	69734.1
	38648.1	71341.2
	38560.2	72732.9
	38732.1	70260.1
	39695.2	69570.4
	39535.5	72037.1
	39960.8	71088.7
	40084.3	73133.2
	40270.5	67519.7
	40732.8	69276.3
	40974.1	70490.8
	40971.1	71579.7
	41097.7	68389.2
	41711.9	72285.5
	42515.5	69763.2
	37613.8	70142.7
	38512.3	72655.4
	38601.6	71143.3
	38973	72417
	38939.1	70075.6
	39253.9	71312
	39214.3	72304.7
	40097.6	71059.9
	40446	67563.6
	40891.9	69746.1
	40392.6	73034.3
	40843.5	72383.4
	41078.9	69786.3
	41125.1	70421.1
	40787.2	71266
	41875.3	72329.7
	42686.7	69788.7
	42518.5	71632
	43492.1	70670.4
	37534.9	72904.7
	38101.4	69821.1
	38669	70931.3
	38817.5	72472.1
	39265.9	72352
	39422.8	67297
	39747.9	69710.8
	40266.7	69823
	40206.9	71265.2
	40318	73119.6
	40460.5	67628.3
	40810.9	71485.1
	40878.9	71827.5
	41118.9	70478
	41585	68690.6
	41758.3	71526.5
	42704.1	69837.8
	35925.1	70115.9
	38314.2	70696.2
	38678.2	72622
	39500	67283.7
	39593.7	72373.2
	39829.6	69736.9
	40081.1	71083.4
	40258.1	73269.6
	40396.5	69722.5
	40622.8	72425.9
	41028.4	71523.2
	41991.5	71445.8
	41800.7	72178.4
	42884.6	69795.7
	36156.3	69964.4
	37741.6	69754
	37930	70854
	39088	72699.6
	39054.8	70984
	38958	70348.6
	39524	67278.1
	39526.1	72438.1
	40182.9	69873.6
	40206.9	71097.7
	40266.8	72982.7
	40491.5	67551.8
	40621.4	69786.7
	40826.1	70689.8
	41247.8	71661.8
	42206.7	71951.9
	42920	69824.1
	43577.7	70775.5
	37162	71324.7
	37474.6	72879.3
	38007.6	73331.3
	38684	70584.1
	38819	70324.8
	38680.4	72836.3
	38990.3	71102.7
	39413.3	74180.5
	39636.9	73065.8
	39670	69786.4
	40301.5	71054.6
	40469.1	67582.5
	40515.3	69980.6
	40246.3	72916.8
	40689.8	72394.9
	40863.6	69481.5
	41630.2	70227.9
	41953.3	68161.9
	41941.7	72228.1
	43099	70359.1
	37434.5	72749.4
	37721.2	70504
	38763.5	71440.9
	39324.4	70240.7
	39692.5	70344.2
	39840	71524.6
	40169.4	72297.5
	40213.1	71125.1
	40280.1	72634.7
	40530.5	67562.7
	41068.9	69340.7
	40838.6	71573.7
	40877.7	70699
	41611.3	68039.3
	41999.6	72243.5
	43110.5	71365.2
	43686.4	70189.9
	45300.8	70455.8
	36713.3	69268
	36658	73434.8
	37426.9	73049.1
	37681.9	69872.2
	38672.7	71559.9
	38575.6	69799.4
	38716	71765.2
	39458.3	72543
	39657.6	70189
	39703.6	68232.9
	39758.2	69647.5
	39790.5	71798.2
	40183.7	71204.9
	40487.6	67602.2
	40491.7	70538.7
	40399	72696.3
	40629.1	73843.9
	40852.5	69449.9
	41067.7	71476.7
	41293.5	70155.3
	41586.9	68082.8
	41956	72278.4
	44253.3	69714.4
	45242.4	70446.7
	37498.9	72632
	38064.8	69775.9
	38566.9	72088.6
	39756.4	69696.8
	39989	71287.1
	40075.4	70373.2
	40227.2	71114.1
	40311.9	72344.2
	40562.8	73433.9
	40559.3	67519.3
	40866.6	69132.2
	40556.3	73560
	40929.2	69125.7
	40998.2	70412.9
	41096.1	71460.4
	41185.5	72380
	42075.4	72173.2
	42248.4	67550.5
	44295.2	69670.2
	45272	70435.7
	45295.2	70837.5
	37051.2	72509.5
	37667.8	68495.3
	37582.2	69584.5
	38211	72943.4
	38431.6	71125.9
	39747.5	71810.8
	39900.3	68881.7
	40210.3	72795.5
	40113.4	70345
	40245	71054.8
	40590.6	67686.7
	40325	73014.4
	41194.9	68254.7
	41315.1	70364
	41097.7	71482.4
	41464.9	68907
	41716.5	69879.6
	42207	70804.2
	42122.2	72287.4
	45254.5	70409.2
	36506.6	73543
	37791.5	69822
	37837.6	73025.5
	38020.4	67123.2
	38151.4	67923.1
	38430.8	70840.2
	38574	72911.7
	39140	70003.4
	39452.9	74177.1
	39769.2	71757.7
	39901.1	69162.4
	40105.5	70312.9
	40307.7	71085.7
	40582	67472.1
	40391.3	72963.8
	40856.9	69609.5
	41289	71531.7
	41107.5	70659.2
	45374.8	70380.6
	36405.9	73581.6
	37357.1	71226.8
	37570.2	69176.2
	38600.6	72436.3
	38893.1	71151.4
	39083.5	69549.8
	39513.9	74101.3
	39849.4	67621.6
	40095.2	72762.9
	40264.8	70996.3
	40365	67732.1
	40346	70438.8
	40302.8	71352.3
	40506.9	73201
	41088.4	68795.9
	40952.8	71468.8
	41319.8	72362.8
	41727.8	71178.1
	43553.5	70415.8
	45419	70399.9
	37615	69385.9
	37564.8	72481.8
	37600.7	69421.5
	38359.2	72709.9
	38615.7	70831.9
	38719.8	73921.4
	39322.8	70275.6
	39621.5	71601.3
	39287.9	74105.9
	39881.4	67567.7
	40093.9	72664.6
	40311.9	71049.8
	40555.4	72816.6
	40457.4	71252
	40950.3	69381.4
	41147.3	70485.4
	41573.1	71346.1
	41762.3	72163.5
	42240.6	69837.4
	37443.1	69387.2
	37468	72323.1
	37537.1	70047.5
	38430.7	70204.5
	38631	70950.7
	38662.8	73927.6
	38980.5	70137
	39692.9	72492.1
	39308	74101
	39740	69406
	40030.4	71725
	39850.5	67625.6
	40095	72282.4
	40223.4	71066.2
	40513.7	67512.8
	40601.4	72928
	40724.6	69896.9
	40445.7	71585.9
	41053.6	68527.1
	41838.7	71223.5
	42301.3	70387.8
	42921.4	69788.4
	36693.4	72739.5
	36996.5	74100.1
	38331.3	69850.5
	38537.3	70802.7
	38979.3	71853.3
	38820.2	72514.8
	38740.1	69930
	39375.2	74168
	39571.8	71998.2
	39835.2	69139.4
	39683.7	72269.1
	39823.2	67521.6
	40138.8	71080.8
	40306.7	73091
	40608.8	69638
	41077.2	71509.1
	41614.4	71348.6
	41855.3	71733.3
	42812.2	69731.5
	44708.5	69835.7
	37690.9	72802
	37690.2	69972.2
	37659.5	71731.7
	37940.8	72750.1
	38337.6	69986.9
	38629.2	70718.7
	38643.4	72594
	38933.5	69897
	39141.8	73647.7
	39356.6	73919.1
	39734.2	71466.4
	39966.5	67554.3
	40198.3	69485.1
	40212.3	73171
	40275.1	70890.4
	40433.3	67493.1
	40794.4	69604.9
	41511.2	71299.1
	43483.1	72257.3
	37066.5	69163.5
	37856.4	73361.6
	38100.1	70124.3
	38015.4	72249
	38350.7	70098.3
	39346.3	71287
	39318.2	72584.8
	39404.7	74177.1
	39670.9	69412.8
	39912.6	72369.2
	40158.1	70964.4
	39987.7	71518.1
	40045.9	72870
	40439.1	67482.1
	40296.4	70893
	40943.4	69150.5
	41142.2	68398.5
	40961.9	71548.4
	41049.4	70466
	41478	71407.3
	42290.2	69298.5
	42724.2	70161.9
	43871	69555.4
	38173.9	70345.1
	37977.6	72757.5
	38011.7	69405.7
	38283.7	70719.5
	39423.5	71236.2
	39288	74211.6
	39632.8	71507.8
	40027.8	72641.5
	40120.3	71049.7
	40456.7	67478.3
	40798.9	69715.3
	40798.5	73989.5
	41035.3	70347
	41093.8	71496.6
	43188.1	67618.2
	37816.3	71922.9
	38065.6	69332.8
	38361.9	70821.3
	38792.8	72561.3
	39266.4	74197
	39709.8	71194.6
	39563.1	71876.1
	39855	72771.5
	40128.1	69543.2
	40173.7	71007.7
	40452.8	67391.9
	40458.5	69524.1
	40871.7	68686.3
	40882.4	71478.4
	36757.3	73340.5
	37187.3	72204.2
	37791.2	71343.1
	38064.1	69331.1
	38270.9	70560
	38895.5	71354.6
	38659.7	73250.1
	39537.3	70642.7
	39418.5	74216.5
	39387	71965.1
	39931.4	69010.4
	40402.4	72940.3
	40290.1	70977.5
	40290.3	72822.7
	40822.1	69433.5
	40859.2	69226.4
	41081.6	71471.6
	41246.4	70329.7
	41185.5	72751.7
	41940	70202.5
	42915.1	67112.9
	36226.6	72406.8
	36598	69964.3
	37365.1	70051.1
	37549.5	72258.8
	38031.1	69349.7
	39013	70326.7
	39230.4	71698.8
	39176	70330.4
	39250.8	74226.8
	39839.5	69363.7
	40031	72840.8
	40137.6	72826.4
	40201.9	71032.8
	40471.5	67466.3
	40309.8	72914.5
	40661	69382.7
	40756.8	71930
	40999.2	70611.5
	42856.6	71171.1
	43155.8	70051.6
	45078.2	70336.6
	36424.2	73107.5
	37186.3	69621.4
	37857.2	67798.9
	37737.5	73045.5
	37991.1	70034
	38102.4	69570.7
	38532.2	72427.1
	38441.2	70834.2
	39212	74273.7
	39654.1	72697.8
	39907.4	69438.5
	39879.5	72016.8
	40275.6	71050
	40415.4	67488.4
	40195.7	71472.1
	40849.3	69314.3
	41424.8	68031.5
	40922	70879.4
	42551.2	71409.2
	43049	70241.1
	37832	72932.8
	38074.9	69504.9
	38079.9	70114.5
	38140	72282.6
	38752.7	71266.5
	39244.2	72880.5
	39276.3	74271.4
	39818.3	72674.1
	40235.3	71036.3
	40034.5	72933.2
	40398.3	67587.9
	40573.6	69538.1
	40945.9	71487.4
	41160.2	70497
	41290.8	73555.1
	42002.8	72416.3
	42631.1	71472.2
	35890.9	72558.8
	36531.5	70637.3
	36732.4	73454.2
	37431.2	72389.6
	37645.6	69172.3
	38065.8	70080.2
	38184.6	69084.3
	38245	72472.3
	38470.4	70721
	39168	71236.4
	39032	72991.2
	39297.7	74243.3
	39703.6	72625.1
	39919.1	72475.8
	40218.6	70962.7
	40471.4	70417.9
	40464.9	67550.4
	40356.8	72695.4
	40856	69582.4
	40870.6	71714.9
	41202.7	70386.7
	41840.5	72164.6
	42263.2	67405.9
	42721.1	71482.1
	43427.1	66478.7
	36110.9	72485.5
	36428.9	72403.2
	36881	71209.4
	36984.4	68708.8
	37284	72593.1
	37320.6	72536.3
	38190.7	70362
	38118.8	69562.6
	38522.1	70711.2
	39339.7	74250.5
	39641.4	71549.3
	39946.3	72805.6
	40284.6	70440.9
	40200.3	71065.4
	40419.6	67571.4
	40680.8	70237.8
	40638.3	72847.6
	41056.6	71675.3
	41031	69632.8
	41404.5	68292.7
	41651.1	71570.2
	42449.1	69932.5
	42737.6	71532.8
	43550	71671.4
	36202	70949.7
	37606.8	72650
	37644.8	72314.8
	37886.5	70394.6
	38633.6	69400.9
	38645.3	71036.9
	38606	72745.8
	39197.3	71897.2
	39483.6	74144.4
	40184.2	72653.9
	40475.4	70953
	40539.6	67540.1
	40785.8	70101
	40340	73016.6
	40400.7	72624.9
	41019.5	69548.8
	41520.8	68104.2
	41633.8	71412.8
	41925.7	69948.9
	42363.8	67868.9
	42794	71473.5
	45278.8	71694
	35123.4	70848.6
	35987.4	72448.5
	37159.6	73001
	37334.4	72509.1
	37721.7	68172.4
	38090.8	71589.4
	38252.1	70215.8
	38539.9	69445.4
	39493.7	71581
	39886.7	72782.7
	40030.2	71651.7
	40181.1	71327
	40516	67521.3
	40659.7	70156.4
	40627.6	70307.5
	40980.7	69493.4
	42159.4	68025.4
	42746.4	71444.4
	35411.8	70244.6
	36032.5	73727.6
	36939.3	73293.4
	37505.8	72372.8
	37838.9	70428.7
	38322.1	72990.2
	38697.1	69622.2
	38682.8	69958.7
	38773.4	70733.3
	40121	72351
	40454.7	70951.3
	40547.3	70722.2
	40187.6	71803.6
	40649.5	67499.3
	41231.7	69199
	40833.7	71827.8
	41225.1	69526.1
	41874.7	71262.5
	42572	71969.6
	42473.5	69112.7
	42532.2	71731.4
	35671.1	70632.3
	37284.1	72675.3
	37903.9	68632.2
	38143.4	69436.1
	38594.9	72895.5
	39273.9	71647.3
	39814.3	68929.5
	40004.7	72495.7
	40206.9	71021.4
	40510.8	67517.9
	40439.5	73304
	40619.4	69666.1
	40910.3	72247.5
	40780.4	69677.3
	41895.1	68454.7
	42662	71419.5
	43513.6	69752.2
	37105	70933.9
	37382.3	72558.8
	37809.8	68692
	38016.4	70672.9
	38503.8	70874
	38426.9	73027.1
	38471.4	69476.5
	39413.2	73871.6
	40171.4	72201.3
	39970.1	70356.7
	40033.1	72411.9
	40200.4	71196.2
	40496.8	67562.9
	40489.5	73337.3
	40784.2	70193
	41053.9	69744.1
	42281.4	67926.9
	42770.9	71469.8
	43209.4	70597.4
	35939.1	72558.9
	37602.2	72190.8
	37487.2	68353
	37848.5	71988.3
	38326.8	69716.4
	38681.2	71101.5
	38634.8	72742.1
	39261.3	71935.3
	39804.2	72693.6
	40181.3	71226.5
	40564.8	67636
	40584.7	69932.7
	40840.8	67724.5
	41373.6	70860.1
	41711.7	68837.6
	42290.2	67990.9
	42279.1	71060.7
	43308.2	71336.5
	44954.5	71417.5
	35925.9	72589.2
	37254.1	70822.5
	37735.7	70168.2
	37703.6	70744.7
	37850.9	71938.7
	38118	69414.3
	38439.3	72767.3
	38615.5	69941.7
	39191.2	71442.2
	39936.5	72736.2
	40106.3	72117.3
	40196.5	71365.1
	40426.8	67596.8
	40599.2	68838.9
	40129.8	72612.3
	40346.4	73003.5
	41062.8	69834.9
	41199.6	68881.4
	41167	70350.7
	42485.4	69725.9
	42778.3	66355.6
	42700.1	71857.6
	35490.9	70476.4
	36930	68404.2
	37113	72843.8
	37385.7	71333.3
	37764.2	70333.1
	37979.9	71800.5
	38627	72780.9
	38762.4	69854.4
	38871.8	71324
	39780.4	67815.8
	39888.1	72467.4
	40181	71500.8
	40301	71150.7
	40586	67371.7
	41013.3	68955
	41113.2	69547.7
	41209.7	71459.8
	41091.5	69999.8
	42481.2	71199.5
	42859.8	67450.2
	43047.7	69055.2
	36154.6	72375.1
	36429.2	72481
	37599.6	67331.5
	38020.5	72098.7
	38402.1	69730.6
	38722.6	71269.9
	38624.3	72679.2
	39016.5	73854.3
	39820.2	70736.4
	39893.6	72183.7
	40225.1	70819.6
	40545	67384
	40262.3	72629.7
	41016	68743.1
	40917.7	69616.1
	41011.8	71421.8
	42510.2	70803
	42935.6	66930.3
	36120.2	72429.9
	37551.8	67316.1
	37942.6	71842.8
	38085.3	69283.5
	38669.7	69750.2
	38719.7	72633.5
	38981.2	68478.1
	39228	71335.1
	40005	72278
	39781	69298.2
	40004.6	72158.3
	40184.1	70899.4
	40878.7	69604.7
	40940.6	68262.7
	40817.1	69690.3
	41043	68873
	41387	72453.4
	42146.9	70689.4
	42298.8	68974.3
	36661.6	72325.5
	37467.4	68965.1
	37476.4	67361.1
	37956.7	71850.6
	38316.1	69361.1
	38689.2	72572.6
	39135.1	71418.9
	39449.6	71026.1
	39863.1	72581.4
	40095.3	70935.6
	40075.2	71952.7
	40459.8	67518.7
	40818.2	69429.6
	41995.8	70622.9
	42248.1	69058.6
	43362.4	71107.7
	45687	71883.5
	35030.9	72321.8
	35657.9	71437
	37144.4	72666.6
	37520.4	67372.4
	38202.9	69322.2
	38700.3	72443.2
	39100.8	73929.8
	39484.2	71257
	39315.5	72486.1
	39688.7	69505.9
	40066.7	70841.4
	40134.7	72187.5
	40984	69473.1
	40691.5	72272.8
	40928.6	69844.6
	42175.6	70715.1
	42713.6	71502.2
	43854.6	69221.7
	43521.3	71195.7
	35791	71283.9
	35985.8	72379.5
	36591.2	73308.5
	37117	68561.2
	37491.3	70738.4
	37535.4	67444.4
	37715.5	71831.6
	38194.9	72930.1
	38307.4	69353.6
	38665.7	70372.8
	38554.5	72724.7
	39346.1	71304.3
	39464.6	68135.3
	39785.4	72556.5
	39671.4	69491.7
	40034.6	72180.3
	40168.2	70114.8
	40174.4	70933.4
	40723.7	69427.8
	41127.1	70241.7
	41485	67838.2
	41651.4	70863.1
	42228.3	67651.2
	42314.4	71058.4
	42763.2	68492
	43179.7	70979.9
	44788.8	71459.4
	36024.2	72892.7
	36747.9	71255.4
	36586.9	73918.4
	36942.5	68578.4
	37378.2	70621.7
	37453.2	67355.5
	37575.1	72675.1
	38181.1	69827.8
	38777.4	70786
	38493.1	72738
	39013	71172
	39592.3	72092.1
	39645.5	68174.1
	39806.1	69610.7
	39905.2	70944.6
	39917.8	71654.8
	39902.2	71837.8
	40636.1	69426.9
	40687.7	72876
	41007.9	70516.2
	42025.3	67254.9
	41909.7	70593.4
	42627.2	69687.4
	42448.2	70750.9
	43981.6	71701.9
	35698.2	70553.8
	36048.2	70643.3
	37018	68529.4
	37262.4	70740.4
	37522.6	67409.2
	37811	72311.3
	38523.7	72679.4
	38903.2	70261.1
	39117.1	71009.7
	39346.9	70384.8
	39218.8	71855
	39213	68007.1
	39490.1	71280.6
	39677.3	69504.6
	40133.6	71075.6
	40042	72038.4
	40869.3	67844.6
	40421.6	73212.9
	40731.3	69459.7
	41076.7	67849.6
	41107.6	68517
	40825.1	71485.2
	42046.2	69728.9
	42617	67699.5
	42568.8	70814.5
	44051.2	71699
	36417	70568.2
	36682.2	73263.2
	37043.8	68559.1
	37222.8	70646.2
	37448.1	72064.2
	37464.1	67392.2
	38228.9	71245.9
	38554.5	72703.4
	38510.3	67798.4
	39551.6	71560.2
	39616.6	69560.8
	39988.9	71117.5
	39901.4	71743.2
	40341.3	72949
	40700.7	68112.9
	40664.7	69361.9
	41134.2	70291.2
	41238.4	70391.7
	41622.4	68335.9
	43379.4	70378.7
	43952	71679.7
	36093.2	68772.2
	36348.5	70825.5
	36504.9	69607.1
	37020.6	72719.8
	37040.3	68626
	37240.9	71368.7
	37370.2	70593.3
	38274.3	69576.7
	38476.6	72899
	39015.1	69045.8
[truncated: 6,244 more rows]

## Sheet: Fig_2A
Isotropic FOV Top					Random FOV Middle					Fibril FOV Bottom
x	y	frame	True_label	Predicted_label	x	y	frame	True_label	Predicted_label	x	y	frame	True_label	Predicted_label
-4151.49	-2148.13	61	0	0	32946.2	-30390	328	0	0	-20688.7	19853.9	187	0	0
-4185.06	-2159.45	62	0	0	32969	-30289	328	0	0	-20660.4	19730	190	0	-1
-4109.82	-2163.2	62	0	0	33153.6	-30250.4	329	0	0	-20747.6	19773.8	190	0	0
-4120.33	-2136.04	62	0	0	33759.2	-29103.4	329	0	0	-20779.9	19827.5	190	0	0
-4170.31	-2135.54	62	0	0	33089.4	-30041.8	330	0	0	-20794.9	19804.5	192	0	0
-4129.19	-2144.24	62	0	0	33284.3	-30441.7	330	0	0	-20884	19783.5	193	0	0
-4085.72	-2143.1	63	0	0	33469	-30057.3	330	0	0	-20985.9	19814.7	194	0	0
-4066.79	-2168.93	63	0	0	33210.2	-29485.3	330	0	0	-21035.6	19757.6	195	0	0
-4078.69	-2174.26	63	0	0	33297.4	-30495.2	331	0	0	-21044.7	19648.9	198	0	0
-4223.56	-2181.61	63	0	0	32742.5	-30323.3	331	0	0	-21094.1	19575.8	200	0	0
-4182.39	-2163.2	63	0	0	33867.4	-30335	331	0	0	-21197.4	19538.8	201	0	0
-4155.77	-2046.63	63	0	0	34132.4	-28048.8	331	0	0	-21145.3	19535	201	0	0
-4182.33	-2151.21	63	0	0	32906.7	-29060.6	331	0	0	-21275.4	19489.8	202	0	0
-4071.68	-2217.58	63	0	0	33237.6	-30574.2	331	0	0	-21356.4	19528.3	203	0	0
-4120.35	-2175.39	63	0	0	32702.6	-29317.1	331	0	0	-21441.4	19512.5	204	0	0
-4157.24	-2107.99	63	0	0	33022.4	-29530.6	331	0	0	-21437.7	19515.4	204	0	0
-4182.73	-2159.36	63	0	0	32581.7	-30489.8	332	0	0	-21489.5	19471.5	207	0	0
-4204.68	-2175.07	63	0	0	32936.4	-31286.8	332	0	0	-21541	19396.5	208	0	0
-4172.22	-2143.37	63	0	0	33454.2	-29883.3	332	0	0	-21628.8	19454.1	209	0	0
-4169.66	-2126.36	63	0	0	33628.7	-28457.7	332	0	0	-21662.7	19378.8	209	0	0
-4044.93	-2197.74	63	0	0	33215.7	-30272.9	332	0	0	-21709.4	19465	210	0	0
-4200.04	-2172.77	63	0	0	33849.7	-29687	332	0	0	-21718.8	19440.7	210	0	0
-4100.54	-2070.7	63	0	0	32841.1	-29896.6	332	0	0	-21697.3	19407.6	210	0	0
-4187.62	-2248.52	63	0	0	32917.4	-29315.9	332	0	0	-21744.1	19325.1	211	0	0
-4055.35	-2133.96	63	0	0	32751	-30727.2	332	0	0	-21849.1	19278.1	212	0	0
-4042.71	-2162.51	63	0	0	32525.3	-29959.7	332	0	0	-21908.4	19226.6	213	0	0
-4155.72	-2159.69	63	0	0	33686.2	-29891.1	332	0	0	-21996.2	19259.2	217	0	0
-4156.8	-2158.83	63	0	0	34408.8	-28450.7	332	0	0	-21997	19244.9	217	0	0
-4098.93	-2200.29	63	0	0	33044.1	-30465.7	333	0	0	-22056.1	19166.4	220	0	0
-4135.85	-2146.76	63	0	0	31926.1	-30126.6	333	0	0	-22115.2	19036.6	223	0	0
-4241.94	-2098.05	63	0	0	32799.5	-31100.1	333	0	0	-22126.9	19197.5	223	0	0
-4172.5	-2183.76	63	0	0	33009.4	-29646.1	333	0	0	-22145.4	19149.9	223	0	0
-4132.02	-2138.25	63	0	0	32778.8	-30834	333	0	0	-22187.2	19050.7	227	0	0
-4151.69	-2211.33	63	0	0	33376.7	-30109.6	333	0	0	-22198.1	19072.3	227	0	0
-4165.39	-2115.55	63	0	0	33730	-31103	333	0	0	-22208.8	19014.1	227	0	0
-4178.64	-2105.9	64	0	0	34027.9	-29485.4	333	0	0	-22300.5	18989.6	228	0	0
-4046.37	-2056.09	64	0	0	32766.9	-29977.3	334	0	0	-22383.2	18967.1	229	0	0
-4269.1	-2180.52	64	0	0	32759.2	-30265.6	334	0	0	-22480.4	18913.2	234	0	0
-4119.54	-2131.1	64	0	0	33097.9	-29358.8	334	0	0	-22489.6	19010.1	234	0	0
-4141.35	-2207.14	64	0	0	32841.4	-29823.2	334	0	0	-22572.7	18882.6	236	0	0
-4101.69	-2149.9	64	0	0	33144.7	-29422.9	334	0	0	-22533.2	18865.6	236	0	0
-4187.05	-2133.42	64	0	0	31744.1	-30736.9	334	0	0	-22557	18855.2	236	0	0
-4232.45	-2243.85	64	0	0	32561.4	-29801.5	334	0	0	-22538.7	18991.8	237	0	0
-4117.93	-2041.35	64	0	0	33189.5	-29120.7	334	0	0	-22529.9	18896.3	238	0	0
-4122.67	-2170.95	64	0	0	33518	-29767.9	334	0	0	-22588.6	18926.3	238	0	0
-4078.36	-2055.3	64	0	0	32324.1	-30372.8	334	0	0	-22663	18947.9	239	0	0
-4293.41	-2224.53	64	0	0	32304.6	-29875.9	334	0	0	-22705.9	18905.2	240	0	0
-4112.89	-2053.44	64	0	0	32520.9	-31254.9	334	0	0	-22781.9	19012	240	0	0
-4281.53	-2072.61	65	0	0	32969.6	-31558.7	335	0	0	-22825.1	18930.7	242	0	0
-4313.16	-2126.6	65	0	0	34106.7	-30074.9	335	0	0	-22944	18937.4	243	0	0
-4265.77	-2275.09	65	0	0	34734.2	-28819.9	335	0	0	-23000.5	19043.4	245	0	0
-4173.4	-1992.53	66	0	0	34326.2	-30425	335	0	0	-23042.3	18928.9	245	0	0
-4262	-2267.23	66	0	0	31103.7	-30382.2	335	0	0	-23039.6	18903.3	247	0	0
-4187.83	-2431.08	66	0	0	32528.2	-30460.3	335	0	0	-23113.8	18859	248	0	0
-4052.89	-2057.67	66	0	0	32954.6	-29357.2	335	0	0	-23124.5	18872.7	248	0	0
-4263.84	-2062.24	66	0	0	33530.4	-30688	336	0	0	-23114.1	18791.5	249	0	0
-4544.64	-2335.09	66	0	0	33302.8	-30823.8	336	0	0	-23125.4	18785.8	249	0	0
-4175.83	-2354.89	66	0	0	33123.6	-29757.2	336	0	0	-23114.4	18664.4	250	0	0
-4290.31	-2115.01	66	0	0	33622.7	-31043	336	0	0	-23215.8	18639.3	252	0	0
-3907.98	-2299.88	66	0	0	34008.6	-30094.7	336	0	0	-23240.6	18740.1	256	0	0
-4136.67	-1884.24	66	0	0	33419	-29182.4	336	0	0	-23268.7	18819	257	0	0
-3983.5	-2132.37	66	0	0	32415.6	-29624.1	336	0	0	-23310.9	18760.2	258	0	0
-4344.12	-2236.6	67	0	0	33747.1	-29496.3	336	0	0	-23386.7	18655.1	260	0	0
-3962.03	-2202.95	67	0	0	33074.1	-29428.3	336	0	0	-23469	18578.1	261	0	0
-4085.26	-1848.73	67	0	0	33559.2	-29745.8	336	0	0	-23573.8	18621.6	263	0	0
-4060.22	-2263.73	67	0	0	31315.5	-31292.7	336	0	0	-23673.9	18582.1	265	0	0
-3489.82	-1943.94	67	0	0	33075.7	-29885.5	336	0	0	-23687.5	18707.9	265	0	0
-3949.18	-2233.07	67	0	0	32704.8	-31732.1	337	0	0	-23669.2	18563.7	265	0	0
-4216.45	-1891.37	67	0	0	32858.9	-29675.6	337	0	0	-23757.7	18655	267	0	0
-4057.8	-1792.16	67	0	0	32380.3	-30825.4	337	0	0	-23815.1	18744.2	269	0	0
-4123.38	-2175.38	67	0	0	32578.4	-29886.9	337	0	0	-23907.7	18690	270	0	0
-4378.67	-1936.78	67	0	0	32782	-30715.5	337	0	0	-24031.2	18678.3	272	0	0
-3808.43	-2125.77	67	0	0	33895.8	-31637.1	337	0	0	-23966	18625.6	272	0	0
-4225.65	-2245.96	67	0	0	33704.3	-29711	337	0	0	-24036.3	18567.3	273	0	0
-4370.97	-2185.72	67	0	0	35251.8	-27528.2	337	0	0	-24001.8	18474.8	278	0	0
-4452.05	-2068.23	67	0	0	34175.1	-30313.8	337	0	0	-24055.2	18442.1	278	0	0
-4195.96	-2005.12	67	0	0	31503.5	-30678.7	337	0	0	-24134.6	18381.8	280	0	0
-4136.37	-2239.76	67	0	0	33295.5	-29908.2	337	0	0	-24093	18528.1	280	0	0
-4146.31	-2223.44	67	0	0	32646	-29198.7	337	0	0	-24187	18408	282	0	0
-4061.69	-1887.62	67	0	0	33297	-30752.6	337	0	0	-24227.6	18331.6	283	0	0
-4212.46	-1925.06	67	0	0	33540.4	-30584.1	337	0	0	-24305.4	18222.2	285	0	0
-4328.81	-2376.14	67	0	0	33366.6	-30598.2	337	0	0	-24280.4	18288.2	285	0	0
-4264.48	-2167.93	67	0	0	33478.5	-31370.5	337	0	0	-24367.5	18200.9	286	0	0
-4159.99	-1926.65	67	0	0	34169.9	-30403.2	338	0	0	-24393.3	18277.5	286	0	0
-3969.26	-2111.07	68	0	0	33647.5	-29176.5	338	0	0	-24506.4	18269.9	288	0	0
-4230.61	-2164.45	68	0	0	31773.8	-29528.9	338	0	0	-24603.6	18254.4	289	0	0
-4434.96	-2170.94	68	0	0	33095.7	-29478.2	338	0	0	-24587.6	18311.8	289	0	0
-3865.27	-2284.07	68	0	0	32919.2	-29378.3	338	0	0	-24614.8	18313.7	289	0	0
-3793.01	-2188	68	0	0	33536.3	-30622.1	338	0	0	-24508.9	18361	289	0	0
-3898.48	-2067.38	68	0	0	31128.4	-31059.7	338	0	0	-24597.6	18408.4	290	0	0
-4199.15	-2001.4	68	0	0	32970.5	-29163.5	339	0	0	-24644	18261.9	290	0	0
-4064.49	-2005.57	68	0	0	33056.5	-31754.1	339	0	0	-24685.3	18208.3	292	0	0
-4724.91	-2256.48	68	0	0	32911.3	-30371.9	339	0	0	-24791.3	18287.1	293	0	0
-4092.16	-2084.75	68	0	0	31914.3	-30976.6	339	0	0	-24876.5	18318	294	0	0
-4355.49	-2212.7	68	0	0	32409.6	-29541.9	339	0	0	-24934.3	18329	295	0	0
-3921.34	-2597.04	68	0	0	32483.5	-31450.3	339	0	0	-24985.3	18290	295	0	0
-4340.57	-1747.56	68	0	0	33803	-31528	339	0	0	-24876	18208	295	0	0
-4102.2	-2268.74	68	0	0	33375.5	-31707.5	340	0	0	-24991.8	18178	297	0	0
-3944.61	-2471.53	68	0	0	34624.2	-27692.9	340	0	0	-25091	18170.4	300	0	0
-4005.52	-2218.32	68	0	0	34639.2	-29880.3	340	0	0	-25061.7	18322	300	0	0
-3820.58	-2459.23	68	0	0	31183.4	-30523.9	340	0	0	-25049.2	18203.6	300	0	0
-4304.09	-2025.12	68	0	0	33139	-29707.4	340	0	0	-25162.6	18231	301	0	0
-4297.95	-2175.35	68	0	0	33686.6	-28912.1	340	0	0	-25257.5	18214.5	303	0	0
-4027.98	-1916.11	68	0	0	32183.4	-30534.5	341	0	0	-25264.7	18116.5	304	0	0
-4110.89	-2214.9	68	0	0	33335.3	-30733.8	341	0	0	-25362.1	18077.6	305	0	0
-3881.97	-2411.6	68	0	0	33492	-29872.8	341	0	0	-25295.1	18000.5	305	0	0
-4302.37	-2003.53	68	0	0	33842.4	-31883.4	341	0	0	-25354.5	18156.9	307	0	0
-3967.43	-2102.96	68	0	0	34202.8	-30477.6	341	0	0	-25435.5	18216.1	309	0	0
-4490.33	-2073.16	68	0	0	33670.6	-31073.3	342	0	0	-25468.8	18107.2	309	0	0
-4056.6	-2301.38	68	0	0	32643.8	-28964.6	342	0	0	-25418.5	18094.7	309	0	0
-3838.95	-1687.29	68	0	0	33784.6	-28969.5	342	0	0	-25516.4	18195.8	315	0	0
-4233.86	-2179.4	69	0	0	33083.4	-29252.1	342	0	0	-25456.4	18072.5	318	0	0
-4827.99	-2336.82	69	0	0	33133	-30961.8	342	0	0	-25540.4	18058.5	319	0	0
-4011.24	-2128.4	69	0	0	31714.4	-31172.8	342	0	0	-25657.7	18087.8	321	0	0
-3916.02	-2365.44	69	0	0	32903.9	-28189.1	342	0	0	-25718.3	18171.9	322	0	0
-4282.08	-2286.68	69	0	0	33439.4	-31267.7	342	0	0	-25721.1	18010	322	0	0
-4178.91	-1840.6	69	0	0	33555.7	-30317.1	343	0	0	-25692.1	17980.7	322	0	0
-4319.1	-1565.59	69	0	0	32342.9	-30808.8	343	0	0	-25780.1	18012.1	323	0	0
-4300.47	-2034.78	69	0	0	32608.4	-29818.8	343	0	0	-25895.4	18023.2	326	0	0
-4174.56	-2192.49	69	0	0	32472.5	-31949.9	343	0	0	-25980.3	18029.7	327	0	0
-4222.85	-2162.97	69	0	0	33527.7	-31789.6	343	0	0	-26083.4	18041	328	0	0
-4259.37	-2230.2	69	0	0	33734.5	-32010.2	343	0	0	-26049.7	17953.5	328	0	0
-4068.29	-2284.43	69	0	0	34792	-28183.4	343	0	0	-26085	18001.6	328	0	0
-4038.34	-1857.12	69	0	0	34266.6	-28806.3	343	0	0	-26165.2	18026.2	331	0	0
-4127.87	-2071.66	69	0	0	34560.8	-27763.3	344	0	0	-26271.9	17987.9	333	0	0
-4426.47	-1841.39	69	0	0	34115.8	-28917.4	344	0	0	-26264.3	18018.7	333	0	0
-3843.91	-2061.22	69	0	0	33106.2	-29176.1	344	0	0	-26362.2	17947.4	335	0	0
-4484.68	-1918.88	69	0	0	32844.5	-30792.5	344	0	0	-26453.5	18012.2	336	0	0
-4513.36	-1617.4	70	0	0	32989.5	-30291.8	344	0	0	-26479	18138.1	339	0	0
-4346.23	-1774.86	70	0	0	34271.3	-30999.8	345	0	0	-26481.3	17915.5	339	0	0
-3881.11	-2299.23	70	0	0	33832.8	-31746.3	345	0	0	-26595	18057.3	340	0	0
-3687.62	-2389.19	70	0	0	34264	-31174.1	345	0	0	-26682.2	18140.9	342	0	0
-3840.97	-2192.17	70	0	0	34567.2	-30558.3	345	0	0	-26720.9	18073.1	342	0	0
-4117.36	-2472.94	70	0	0	32383.7	-29007.8	345	0	0	-26716.9	18005.4	343	0	0
-4163.67	-2008.74	70	0	0	33582.9	-28730.9	345	0	0	-26799.2	18145.2	343	0	0
-3693.97	-1896.78	70	0	0	32581.5	-29585.8	345	0	0	-26894.6	18074	344	0	0
-4082.8	-2129.99	70	0	0	33980.7	-31290.2	345	0	0	-26842.3	18103.1	344	0	0
-4209.32	-2453.51	70	0	0	30551.3	-31377.6	345	0	0	-26971.5	18114.3	346	0	0
-4569.81	-2077.3	70	0	0	33336.7	-27748.6	345	0	0	-27047.7	18062.5	349	0	0
-4463.56	-2047.56	70	0	0	33042.2	-31097.4	345	0	0	-27128.9	18130	350	0	0
-4351.9	-1879.55	71	0	0	33349.8	-29850	345	0	0	-27142.3	18062.4	350	0	0
-4093.86	-2404.4	71	0	0	33087.6	-31606.7	346	0	0	-27249.6	18068.7	352	0	0
-3658.71	-2149.83	71	0	0	31999.7	-30354.3	346	0	0	-27183.9	18206.3	352	0	0
-4462.37	-2428.04	71	0	0	33110.6	-29062.6	346	0	0	-27316.5	18117.3	353	0	0
-3430.48	-1522.02	71	0	0	32669.4	-31183.7	346	0	0	-27235.2	18236.5	353	0	0
-4338.19	-2265.18	71	0	0	34266.9	-31688.3	346	0	0	-27294.1	18231.4	353	0	0
-4223.37	-2166.6	71	0	0	33916.8	-31911.1	346	0	0	-27417.1	18138	354	0	0
-4401.64	-1631.64	71	0	0	35598.2	-28329.3	346	0	0	-27330.9	18266.8	354	0	0
-3814.57	-2090.92	71	0	0	34257.5	-28272.7	346	0	0	-27390.2	18032	355	0	0
-4285.68	-2440.06	71	0	0	34686.3	-28220.6	346	0	0	-27491.8	18020.7	357	0	0
-3799.09	-2240.62	71	0	0	30864.2	-29911.5	347	0	0	-27477.4	18095	357	0	0
-4198.84	-2333.79	71	0	0	33288.1	-30895.5	347	0	0	-27394.7	18320.3	357	0	0
-4649.05	-1982.1	71	0	0	32634.3	-29846.3	347	0	0	-27479	17996.8	358	0	0
-4340.17	-2037.38	71	0	0	34299.6	-31017.7	347	0	0	-27556.8	17977.5	359	0	0
-4049.42	-2139.67	71	0	0	33811.7	-32164.8	347	0	0	-27485.5	18288.1	359	0	0
-3903.7	-2050.94	71	0	0	34961.1	-31605.4	347	0	0	-27673.9	17957.9	360	0	0
-3848.5	-1935.97	71	0	0	34276	-30049.3	347	0	0	-27553	18324.7	360	0	0
-4595.83	-2004.31	71	0	0	31956.3	-29915.6	347	0	0	-27551.5	18334.8	360	0	0
-3766.49	-1976.16	71	0	0	32441.5	-28265.6	347	0	0	-27734.5	18019.5	361	0	0
-4449.25	-1872.51	71	0	0	32767.9	-30471.3	347	0	0	-27621.3	18392.9	361	0	0
-4222.03	-2287.35	71	0	0	33601.3	-32072.2	347	0	0	-27647.1	18381.8	361	0	0
-3995.51	-2262.76	71	0	0	29559.2	-31102.3	347	0	0	-27618.6	18443	362	0	0
-4036.57	-2570.58	72	0	0	34136.9	-26462	347	0	0	-27669.7	18485.8	362	0	0
-4476.86	-2899.48	72	0	0	32700.7	-30830.3	347	0	0	-27902.3	18005	363	0	0
-4249.31	-2532.18	72	0	0	33341.9	-28913.6	347	0	0	-27799.7	17948.2	363	0	0
-4133.21	-2328.48	72	0	0	33667.5	-30612.8	348	0	0	-27919.4	17917.5	365	0	0
-4007.27	-2431.83	72	0	0	32252.9	-30419	348	0	0	-27738	18514.9	366	0	0
-3637.89	-2283.28	72	0	0	32946.9	-28792.6	348	0	0	-28030.8	17952.2	367	0	0
-4559.98	-1889.33	72	0	0	32951.4	-31527.5	348	0	0	-27949.9	17848.2	367	0	0
-4942.57	-1853.34	72	0	0	34335.9	-31448.3	348	0	0	-28073.8	17838.6	368	0	0
-4037.23	-2365.51	72	0	0	34307.8	-31992.8	348	0	0	-27837.5	18550.1	368	0	0
-4374.54	-1684.83	72	0	0	35793.8	-28318.5	348	0	0	-27941.4	18558.3	369	0	0
-4196.03	-2529.74	72	0	0	33821.4	-28304.6	348	0	0	-28028.7	18505.4	370	0	0
-3810.16	-2259.64	72	0	0	35617.5	-27783.8	348	0	0	-27915.3	18665.1	370	0	0
-4297.88	-2427.84	72	0	0	31004.9	-29627.6	348	0	0	-28014.3	18656.1	371	0	0
-4481.7	-2384.7	72	0	0	33487.8	-30975.3	348	0	0	-28012.2	18684.1	371	0	0
-4236.56	-2151.13	72	0	0	33777.9	-29003.7	349	0	0	-28137.7	17893.6	372	0	0
-4269.53	-2445.7	72	0	0	34294.8	-31365.9	349	0	0	-28107.8	18749.8	372	0	0
-4402.17	-1989.79	72	0	0	33318.4	-31729.7	349	0	0	-28053	18773.2	372	0	0
-4227.02	-2461.36	72	0	0	35339.8	-31413.1	349	0	0	-28211.4	18791.8	373	0	0
-4189.59	-1879.28	72	0	0	33317.6	-31723.5	350	0	0	-28209.4	17819.3	374	0	0
-3284.13	-1952.73	72	0	0	31601.8	-29490.8	350	0	0	-28273.9	17693.7	375	0	0
-3984.69	-2137.62	72	0	0	31838.9	-27737.4	350	0	0	-28343.5	17889.6	375	0	0
-4271.7	-2300.66	72	0	0	32313.1	-29721.8	350	0	0	-28269.9	18862	375	0	0
-4259.72	-2309.06	72	0	0	33446.8	-32879.6	350	0	0	-28319.9	18743.3	375	0	0
-3629.92	-1834.37	72	0	0	28633.3	-31581.4	350	0	-1	-28426.9	17757.7	376	0	0
-4169.08	-2159.34	72	0	0	34628.5	-26307.5	350	0	0	-28300.4	18889.1	376	0	0
-3936.78	-1935.24	72	0	0	33343.9	-30578	350	0	0	-28523.1	17727.6	377	0	0
-4167.78	-2037.51	72	0	0	33518.3	-29231.6	350	0	0	-28371	18959.5	377	0	0
-4022.94	-2344.89	72	0	0	33501.9	-30916.2	350	0	0	-28364.8	18838.6	377	0	0
-4290.62	-2683.2	72	0	0	33774	-29058	350	0	0	-28359.8	19018.5	378	0	0
-4528.46	-2077.31	73	0	0	32676.4	-30148.5	350	0	0	-28431.1	18880.5	378	0	0
-4594.69	-1986.09	73	0	0	32529.3	-29903.4	351	0	0	-28592.3	17682	379	0	0
-3620.06	-2821.82	73	0	0	34394.1	-31323.1	351	0	0	-28590.4	17682.6	379	0	0
-3366.15	-2452.17	73	0	0	33453.6	-31999.4	351	0	0	-28510.9	19003.5	380	0	0
-4741.63	-2006.06	73	0	0	34855.5	-29089.1	351	0	0	-28470.7	18872.9	380	0	0
-3924.84	-1733.23	73	0	0	34196.8	-28114.8	351	0	0	-28436.4	19031.3	380	0	0
-3548.61	-2008.14	73	0	0	35986.3	-27713.4	351	0	0	-28505.5	19034.5	381	0	0
-4325.98	-2145.97	73	0	0	31585.6	-29798.7	351	0	0	-28653.2	17578	382	0	0
-4154.79	-2230.07	73	0	0	33071	-31990.8	351	0	0	-28563	19123.8	382	0	0
-4252.53	-2514.74	73	0	0	32662.9	-28594.3	351	0	0	-28766.1	17614.4	383	0	0
-4293.48	-1999.27	73	0	0	34180.7	-31500.5	351	0	0	-28639.7	19141.7	383	0	0
-4260.9	-2686.95	73	0	0	32842.7	-31779.9	351	0	0	-28694.4	19259.5	384	0	0
-4111.56	-2443.17	73	0	0	35868.9	-31934.2	351	0	0	-28633.3	19231.2	384	0	0
-4483.73	-2802.25	73	0	0	34300.5	-31165.6	352	0	0	-28503.7	19212.2	384	0	0
-4377.63	-1913.44	73	0	0	31979.5	-29556.6	352	0	0	-28738.3	19118.8	384	0	0
-4066.68	-2608.89	73	0	0	31586.2	-27096.1	352	0	0	-28718.5	19312.9	385	0	0
-4434.2	-2462.22	73	0	0	33612.1	-29660.1	352	0	0	-28794.6	17547.1	386	0	0
-3451	-2851.4	73	0	0	33166.5	-34122.9	352	0	0	-28788.9	17561.5	386	0	0
-4302.48	-1580.01	73	0	0	28049.7	-31464.5	352	0	-1	-28736.3	17523	386	0	0
-3805.63	-1325.87	73	0	0	35003.8	-25872.1	352	0	0	-28769.6	19433.4	386	0	0
-3478.46	-2549.99	73	0	0	29429.7	-30752	353	0	0	-28785.5	19502.3	387	0	0
-3734.73	-2331.38	73	0	0	33037.9	-29484.3	353	0	0	-28845.7	19450.2	388	0	0
-4355.03	-1838.28	73	0	0	33470.9	-31608.3	353	0	0	-28798.8	19563.2	388	0	0
-3095.72	-2467.85	73	0	0	33041.7	-28775.3	353	0	0	-28869.9	17476.1	389	0	0
-3542.1	-1772.44	73	0	0	32642.7	-30143.1	353	0	0	-28794.2	19599.1	389	0	0
-4412.13	-2582.08	73	0	0	32187.4	-30293	353	0	0	-28862.3	19620.4	389	0	0
-3594.54	-2507.24	73	0	0	34944.2	-30153.8	353	0	0	-28950.8	17508.7	391	0	0
-4008.47	-2485.92	73	0	0	34153.4	-32382.1	353	0	0	-28944.6	19656.8	391	0	0
-4472.64	-1989.54	73	0	0	35429.1	-28710.4	353	0	0	-28935.2	19736.8	393	0	0
-4681.37	-1698.32	74	0	0	34213.3	-28468.4	353	0	0	-28962.2	19743.8	393	0	0
-5431.57	-1960.59	74	0	0	36866.6	-28068.1	354	0	0	-29043.2	17472.1	396	0	0
-4386.52	-2010.6	74	0	0	31789.3	-30029.6	354	0	0	-29045.8	17490	396	0	0
-3245.16	-1849.48	74	0	0	33419.1	-31698.5	354	0	0	-29096.6	17513.5	397	0	0
-4249.4	-1835.63	74	0	0	33652.3	-28470.9	354	0	0	-29034.9	19801.3	397	0	0
-4529.36	-1590.56	74	0	0	34641	-30581.7	354	0	0	-29041.6	19811.7	397	0	0
-4230.96	-2817.42	74	0	0	33017.6	-31109.5	354	0	0	-29022.7	19745.6	397	0	0
-3651.35	-2448.32	74	0	0	35650.7	-32222.3	354	0	0	-29168.2	17451.1	398	0	0
-3855.73	-2088.35	74	0	0	34755.7	-31661.4	354	0	0	-29133.7	19762.9	400	0	0
-4191.27	-2001.3	74	0	0	32075.5	-29329.7	354	0	0	-29069.7	19828.4	400	0	0
-4437.63	-2458.78	74	0	0	32541.6	-27403.6	354	0	0	-29123.2	19840.4	400	0	0
-3921.48	-1910.25	74	0	0	31831.2	-30030.5	355	0	0	-29071.1	17361.2	401	0	0
-3913.97	-2423.61	74	0	0	33180.4	-33970.1	355	0	0	-29286.3	17472	401	0	0
-5264.92	-2170.85	74	0	0	27902.2	-30875.9	355	0	-1	-29214.7	17321.4	402	0	0
-5228.24	-2214.17	74	0	0	34929.7	-26549.3	355	0	0	-29292.5	17338.6	403	0	0
-4130.32	-1896.04	74	0	0	29858.5	-30893.4	355	0	0	-29253	17272.6	403	0	0
-4748.19	-2317.29	74	0	0	33189.4	-29454.8	355	0	0	-29312.6	17237.7	404	0	0
-4274.12	-2218.61	74	0	0	33489.9	-31194.5	355	0	0	-29348.2	17232.4	404	0	0
-3995.54	-2409.43	74	0	0	32869.7	-28610.7	355	0	0	-29213.2	19768.1	404	0	0
-4552.8	-1780.85	75	0	0	32555.7	-30589.6	355	0	0	21623.8	-7877.31	249	-1	-1
-4481.69	-2163.03	75	0	0	34035.3	-28493.7	356	0	0	-38006.9	-26502.2	232	-1	-1
-4415.13	-1803.61	75	0	0	34857.4	-30319.3	356	0	0	26589.2	-14382.3	135	-1	-1
-4058.66	-1515.33	75	0	0	33701.7	-31909	356	0	0	-8680.82	-2588.69	121	-1	-1
-4005.82	-1431.71	75	0	0	35397.7	-27655.5	356	0	0	-10466.5	-37756.8	87	-1	-1
-4252.19	-1883.19	75	0	0	33518.6	-29084.2	356	0	0	30421.7	14447.7	256	-1	-1
-4623.04	-2788.35	75	0	0	36856	-28524.8	356	0	0	-6592.19	10185.5	441	-1	-1
-3925.69	-3044.01	75	0	0	31720.5	-29351.7	356	0	0	38965.8	21637.9	475	-1	-1
-3871.01	-1919.36	75	0	0	33426	-32179.8	356	0	0	29502.4	-20562.5	146	-1	-1
-4219.47	-1789.92	75	0	0	33257.3	-28408.1	356	0	0	-7922.56	4344.17	265	-1	-1
-4070.32	-1647.94	75	0	0	35913.8	-30517.8	356	0	0	-19935.3	29526.7	28	-1	17
-4287.55	-2162.8	75	0	0	33306	-31958.6	356	0	0	-22293.9	19784.6	18	-1	-1
-4152.08	-997.507	75	0	0	34946.1	-31587.4	357	0	0	-18052.5	-28567	34	-1	-1
-3966.49	-2330.28	75	0	0	35931.4	-31654.1	357	0	0	2541.5	24244.2	132	-1	-1
-4297.95	-2111.04	75	0	0	34569.5	-32284.7	357	0	0	-30507.6	17150.1	362	-1	-1
-3242.62	-2427.76	75	0	0	31621.8	-30307.6	357	0	0	-18316.8	-31008.9	77	-1	-1
-4809.63	-2512.04	75	0	0	32167.2	-27656.4	357	0	0	-17769.6	-12486.7	48	-1	-1
-4840.24	-2273.65	75	0	0	33475.3	-34872.6	357	0	0	-11808.9	25867.3	403	-1	-1
-4243.66	-2084.21	75	0	0	27185.7	-30601.3	357	0	-1	-31889	18620.5	239	-1	-1
-4667.12	-2415.64	75	0	0	35220.8	-27143.8	357	0	0	-32520.9	35003.4	263	-1	-1
-4713.18	-2589.57	75	0	0	27457.3	-31019.8	358	0	-1	14402.2	10353	36	-1	-1
-3335.53	-1797.39	75	0	0	32519.4	-29334.8	358	0	0	31181	-6697.8	404	-1	-1
-4474.37	-2054.32	75	0	0	33852.6	-31126.5	358	0	0	-2896.47	22671	47	-1	-1
-4634.78	-1924.79	75	0	0	33229.9	-28789.8	358	0	0	-10031.2	12981.7	196	1	1
-3987.05	-2145.55	75	0	0	32637.9	-30830.2	358	0	0	-9931.7	12882.5	197	1	1
-4106.18	-1382.8	75	0	0	33778	-28641.2	358	0	0	-9962.83	12987.6	197	1	1
-4090.5	-1905.36	76	0	0	34715.3	-30998.3	358	0	0	-9916.36	13034	198	1	1
-4891.59	-2241.83	76	0	0	32542.5	-30819	359	0	0	-9830.82	12957.8	198	1	1
-3737.41	-1950.18	76	0	0	35938.9	-27149.3	359	0	0	-9965.01	13046.2	199	1	1
-3856.28	-2253.67	76	0	0	33948.3	-28859.3	359	0	0	-9844.87	13031.4	200	1	1
-4316.6	-2149.78	76	0	0	36092.8	-29275.7	359	0	0	-9947.4	12969.7	201	1	1
-4165.72	-2172.19	76	0	0	30496.1	-29693.8	359	0	0	-9845.87	12941.9	203	1	1
-3776.51	-2367.4	76	0	0	34006.3	-31634.1	359	0	0	-9753.78	12898.5	204	1	1
-4214.15	-2957.72	76	0	0	32565.6	-28281.6	359	0	0	-9760.83	12929.5	204	1	1
-2883.73	-2899.04	76	0	0	36978.9	-29761.8	359	0	0	-9810.59	12839.1	204	1	1
-3288.59	-1712.42	76	0	0	32845.5	-32242.8	359	0	0	-9676.49	12930.4	205	1	1
-4327.34	-2300.05	76	0	0	35349.4	-31140.9	359	0	0	-9726.87	12964	205	1	1
-3749.31	-2475.43	76	0	0	36105	-31393	359	0	0	-9585.87	12974.2	206	1	1
-3839.35	-1533.49	76	0	0	35961.4	-31948.3	360	0	0	-9536.48	12927.6	207	1	1
-4880.36	-2229.12	76	0	0	32383.7	-30436.3	360	0	0	-9500.06	12999	207	1	1
-4144.99	-1782.79	76	0	0	31847.6	-28136.2	360	0	0	-9511.1	13058.4	210	1	1
-3775.84	-2170.66	76	0	0	33625.4	-35147.2	360	0	0	-9377.63	12950.9	210	1	1
-4740.11	-1827.77	76	0	0	26858.6	-31196.5	360	0	-1	-9489.04	12857.2	210	1	1
-4040.54	-2412.14	76	0	0	34370.1	-27035	360	0	0	-9487.37	13052.4	210	1	1
-4549.65	-2218.61	76	0	0	27300.3	-30746.7	360	0	-1	-9389.24	13022.9	211	1	1
-5230.77	-1447.78	77	0	0	32569.8	-29554.6	360	0	0	-9343.85	12953.7	212	1	1
-4235.75	-2559.52	77	0	0	33243.1	-30602.3	360	0	0	-9320.6	13087.8	212	1	1
-4118.22	-2030.96	77	0	0	32446.3	-29481.2	360	0	0	-9231.23	12970.8	216	1	1
-4555.06	-2909.13	77	0	0	32836.2	-30387.9	360	0	0	-9141.87	12854.3	217	1	1
-3234.82	-2024.42	77	0	0	33786.4	-28479.8	360	0	0	-9030.14	12865.8	219	1	1
-3825.66	-2418.79	77	0	0	34332.3	-31974.7	360	0	0	-8917.39	12897.7	220	1	1
-4117.98	-2118.95	77	0	0	34827.8	-28784.4	361	0	0	-9076.04	12962.2	220	1	1
-4769.28	-2676.39	77	0	0	35265.7	-26843.7	361	0	0	-8945.86	12993.5	221	1	1
-4423.12	-1970.76	77	0	0	33824.9	-28585.5	361	0	0	-8938.86	13099.7	222	1	1
-4740.46	-1987.53	77	0	0	34889.1	-29516.7	361	0	0	-8875	13178.2	223	1	1
-3894.75	-2439.76	77	0	0	30428	-29596.2	361	0	0	-8762.06	13220.4	224	1	1
-5150.15	-2840.54	77	0	0	34018.9	-31175.6	361	0	0	-8838.17	13292.9	224	1	1
-3783.22	-1615.44	77	0	0	33640.6	-28391.1	361	0	0	-8779.84	13171.9	225	1	1
-4367.34	-2400.46	77	0	0	37178	-29356.2	361	0	0	-8727.51	13221.3	225	1	1
-4112.75	-2754.07	77	0	0	33168.6	-31667.6	361	0	0	-8658.97	13279.2	227	1	1
-3652.51	-1747.42	77	0	0	36261.2	-30785.2	362	0	0	-8639.66	13184.3	228	1	1
-4111.74	-2332.88	77	0	0	35800.1	-30550.2	362	0	0	-8509.03	13177.2	229	1	1
-2741.35	-2513.27	77	0	0	36718.7	-31564	362	0	0	-8441.39	13219.3	232	1	1
-4490.73	-2232.26	77	0	0	32243.5	-30295.7	362	0	0	-8388.12	13311.6	234	1	1
-3651.35	-1963.33	77	0	0	31970	-28395	362	0	0	-8308.22	13216.9	235	1	1
-4761.93	-1734.74	77	0	0	32843.6	-34949.2	362	0	0	-8211.48	13193.4	236	1	1
-3806.01	-1663.1	77	0	0	27415.1	-31281.4	362	0	-1	-8152.47	13275.5	237	1	1
-4723.59	-1845.85	78	0	0	34131.8	-26837.9	362	0	0	-8052.47	13262.8	238	1	1
-5205.82	-2194.62	78	0	0	28009.4	-30373.6	362	0	-1	-8062.68	13242.1	238	1	1
-3489.58	-1740.61	78	0	0	31832.1	-29510.3	362	0	0	-8064.13	13227.7	238	1	1
-4033.67	-2101.72	78	0	0	31774.6	-30914.2	362	0	0	-7981.9	13247.3	239	1	1
-4643.23	-2874.92	78	0	0	32595.8	-28782.9	362	0	0	-7959.54	13295.4	239	1	1
-3798.71	-2336.34	78	0	0	32802.1	-31988.5	362	0	0	-7981.12	13249.8	239	1	1
-4346.37	-901.555	78	0	0	33827.3	-29117.7	362	0	0	-7858.71	13225.8	240	1	1
-3754.43	-2077.34	78	0	0	32231.6	-31545.3	363	0	0	-7753.41	13214.6	241	1	1
-5280.07	-1634.37	78	0	0	34515.3	-32210.8	363	0	0	-7694.97	13160.2	243	1	1
-4835.88	-2367.91	78	0	0	34349.2	-28611.1	363	0	0	-7655.16	13209.2	245	1	1
-4387.64	-2131.49	78	0	0	36060	-25546.9	363	0	0	-7650.92	13121.9	245	1	1
-4000.64	-1749.23	78	0	0	34249.8	-29024.6	363	0	0	-7558.73	13092.9	246	1	1
-4185.05	-2351.18	78	0	0	34960.8	-29840.1	363	0	0	-7474.28	13086	248	1	1
-4218.22	-2024.18	78	0	0	29811	-29663.1	363	0	0	-7506.71	13164.4	248	1	1
-2971.74	-2649.98	78	0	0	33644.5	-30824.1	363	0	0	-7410.69	13063.7	249	1	1
-4619.92	-2225.28	78	0	0	33397.9	-28057.7	363	0	0	-7302.64	13057.3	250	1	1
-3948.07	-2077.58	78	0	0	32974.9	-28811.2	364	0	0	-7354.93	13105.4	250	1	1
-4468.11	-2878.07	78	0	0	36105.6	-30863.1	364	0	0	-7188.75	13144.3	251	1	1
-4333.05	-1842.03	78	0	0	35491	-30613.4	364	0	0	-7056.25	13090.5	252	1	1
-4275.02	-1764.61	78	0	0	36955.8	-31246	364	0	0	-7100.75	13002.3	253	1	1
-4196.12	-2152.01	78	0	0	32841.5	-29507.6	364	0	0	-7000.39	13045.4	254	1	1
-4466.52	-1545.64	78	0	0	31926.9	-28197.2	364	0	0	-6997.66	13040.1	254	1	1
-4740.24	-2268.92	79	0	0	33294.7	-34927.4	364	0	0	-6965.73	12961.9	254	1	1
-4683.15	-2827.83	79	0	0	27098.3	-31466.3	364	0	-1	-6887.66	12996.9	255	1	1
-4536.42	-2730.14	79	0	0	34495.2	-26920.1	364	0	0	-6915.22	13056.7	255	1	1
-5000.76	-1657.08	79	0	0	27827.4	-30572.1	364	0	-1	-6790.4	13097.3	258	1	1
-4568.96	-1816.8	79	0	0	32294.3	-29813.5	364	0	0	-6697.39	13197.5	260	1	1
-4044.35	-1922.28	79	0	0	30993.4	-31076.9	364	0	0	-6581.43	13193.1	262	1	1
-4145.96	-2016.1	79	0	0	32675.4	-28035.4	364	0	0	-6517.2	13278.1	264	1	1
-3566.15	-2756.43	79	0	0	32777.9	-31918.1	364	0	0	-6462.19	13170.7	264	1	1
-3974.78	-2151.65	79	0	0	34302.7	-28289.9	364	0	0	-6450.35	13225.8	264	1	1
-3375.37	-1504.53	79	0	0	32710.6	-31381	364	0	0	-6524.63	13128.2	264	1	1
-5677.89	-1823.55	79	0	0	33842	-29117.4	365	0	0	-6415.15	13089.7	265	1	1
-4927.03	-1579.64	79	0	0	33721.1	-28619.8	365	0	0	-6305.15	13136.5	266	1	1
-3392.49	-1264.6	79	0	0	36578.4	-25101.4	365	0	0	-6220.44	13234.8	268	1	1
-4062.91	-2260.39	79	0	0	34087.8	-29492.9	365	0	0	-6145.42	13267.3	269	1	1
-5265.67	-2666.01	79	0	0	34702.1	-30027.7	365	0	0	-6119.08	13259.6	269	1	1
-3681.74	-1812.83	79	0	0	29708.2	-29887.7	365	0	0	-6055.39	13180.7	270	1	1
-4532.91	-2657.91	79	0	0	34228.2	-30026.8	365	0	0	-5992.53	13190.2	271	1	1
-3500.98	-2454.29	79	0	0	33965.6	-27669.8	365	0	0	-5949.04	13133.8	272	1	1
-3335.76	-2335.05	79	0	0	33277.1	-28833.6	365	0	0	-5845.72	13109	273	1	1
-4103.12	-1435.51	79	0	0	35799.4	-31456.4	365	0	0	-5799.8	13199.5	274	1	1
-3644.33	-1810.89	79	0	0	35626.7	-30879.9	365	0	0	-5727.65	13278.5	278	1	1
-5506.05	-2038.82	79	0	0	36397.2	-31066.1	365	0	0	-5686.67	13224.4	278	1	1
-3065.55	-3370.96	80	0	0	32750	-30266.3	365	0	0	-5608.2	13182.5	280	1	1
-3368.45	-1512.27	80	0	0	31747.8	-27539.1	365	0	0	-5521.79	13151	281	1	1
-2664.75	-1965.88	80	0	0	33484.7	-35232.5	365	0	0	-5437.38	13235.3	282	1	1
-3238.03	-1740.06	80	0	0	31645.9	-28396.6	366	0	0	-5358.33	13322.2	283	1	1
-5054.35	-3286.47	80	0	0	33809.8	-27852.9	366	0	0	-5323.21	13265.3	283	1	1
-4913.91	-2218.15	80	0	0	27571.5	-29960.3	366	0	-1	-5290.36	13326.1	284	1	1
-3255.26	-1686.58	80	0	0	32652	-30376.5	366	0	0	-5257.55	13435.5	285	1	1
-3775.23	-1428.53	80	0	0	29938.1	-30938.9	366	0	0	-5197.62	13367	286	1	1
-4311.99	-2144.61	80	0	0	32198.9	-28324.9	366	0	0	-5134.97	13428.3	286	1	1
-5173.48	-2894.02	80	0	0	33720.9	-32350.4	366	0	0	-5047.36	13373.4	288	1	1
-4573.33	-560.395	80	0	0	34693.9	-28547.6	366	0	0	-4955.21	13422.9	289	1	1
-3441.84	-2173.93	80	0	0	33122.3	-30978.8	366	0	0	-4997.09	13331.4	289	1	1
-4799.05	-2310.16	80	0	0	34171	-28998.3	367	0	0	-4972.36	13384.9	289	1	1
-3869.86	-2276.94	80	0	0	33413.9	-28623.5	367	0	0	-4937.06	13363.3	289	1	1
-5914.78	-1559.86	80	0	0	36573.1	-25798.1	367	0	0	-4938.96	13299.9	291	1	1
-4223.23	-2066.17	80	0	0	33913.3	-29171.1	367	0	0	-4816.3	13364.8	292	1	1
-4592.31	-1424.01	80	0	0	34544.3	-30273.4	367	0	0	-4870.66	13402.8	294	1	1
-3903.37	-3024.92	80	0	0	29463	-29702.2	367	0	0	-4692.2	13359.9	294	1	1
-4349.94	-1810.4	80	0	0	33814.4	-30710.2	367	0	0	-4673.87	13301.4	295	1	1
-3692.94	-2474.34	80	0	0	32749.9	-27210.7	367	0	0	-4590.37	13354.8	297	1	1
-3056.47	-1073.8	80	0	0	33121.7	-29230.3	367	0	0	-4590.53	13201.8	297	1	1
-3624.45	-1820.12	80	0	0	36175.6	-31253.3	367	0	0	-4490.47	13370.7	298	1	1
-4956.07	-2341.04	80	0	0	35385.5	-30070.8	367	0	0	-4490.06	13329.4	298	1	1
-4266.01	-2380.78	80	0	0	36233.3	-30732.1	368	0	0	-4422.14	13285.7	299	1	1
-3969.08	-2246.02	80	0	0	33338.3	-30450.2	368	0	0	-4406.12	13301.4	299	1	1
-5331.55	-4116.8	80	0	0	31317.8	-28425.1	368	0	0	-4332.87	13312.6	301	1	1
-4616.47	-2105.27	80	0	0	33604.7	-35654.2	368	0	0	-4247.13	13415.8	304	1	1
-4100.42	-2459.99	80	0	0	30851.9	-28745.7	368	0	0	-4162.79	13384.6	305	1	1
-4001.73	-736.525	80	0	0	34239.9	-27512.7	368	0	0	-4036.05	13412.1	307	1	1
-4598.14	-347.944	81	0	0	27390.2	-30016.8	368	0	-1	-3988.58	13484.9	308	1	1
-4134.66	-2403.34	81	0	0	32017.9	-30279	368	0	0	-4072.52	13513.1	308	1	1
-4968.29	-2894.28	81	0	0	29804.7	-31230.1	368	0	0	-3946.95	13452.1	308	1	1
-3877.67	-2283.22	81	0	0	32148.7	-28609.9	368	0	0	-3912.55	13521.3	310	1	1
-4179.17	-3113.81	81	0	0	34071.3	-32276.6	368	0	0	-3980.55	13594.4	310	1	1
-4309.94	-1231.59	81	0	0	35116.9	-28343.2	368	0	0	-3895.12	13501.9	311	1	1
-4369.82	-1196.58	81	0	0	32579.6	-31802.3	369	0	0	-3909.41	13417.7	312	1	1
-3799.11	-2441.45	81	0	0	33766.2	-29367.4	369	0	0	-3831.7	13387.9	313	1	1
-5084.54	-2271.58	81	0	0	34015.9	-28308.1	369	0	0	-3829.86	13361.8	313	1	1
-4194.49	-816.315	81	0	0	36494	-25888.5	369	0	0	-3707.15	13401.9	314	1	1
-4472.98	-1967.84	81	0	0	33382.5	-29187.5	369	0	0	-3716.87	13326.8	314	1	1
-2751.05	-1275.82	81	0	0	34312.9	-30134.7	369	0	0	-3649.37	13458.5	316	1	1
-3526.16	-2192.93	81	0	0	29747.5	-29504.9	369	0	0	-3508.03	13405.3	318	1	1
-4796.72	-1537.36	81	0	0	33971.6	-31233.6	369	0	0	-3558.68	13541.6	318	1	1
-4460.28	-1527.95	81	0	0	32746	-27244.5	369	0	0	-3448.84	13415.3	319	1	1
-4490.41	-1144.11	81	0	0	32873.7	-28939.6	369	0	0	-3450.45	13445.1	319	1	1
-4156.98	-2207.26	81	0	0	34896.7	-27295.1	370	0	0	-3461.99	13517.9	319	1	1
-3983.92	-2296.23	81	0	0	36262.9	-30096.8	370	0	0	-3376.18	13394.7	320	1	1
-4570.95	-2216.6	81	0	0	36881.2	-29892.2	370	0	0	-3398.3	13547.5	320	1	1
-3618.03	-2710.77	81	0	0	34513.2	-30435.5	370	0	0	-3289.1	13455.2	323	1	1
-3495.34	-2426.21	81	0	0	30497.8	-29294.3	370	0	0	-3210.65	13516	326	1	1
-4485.83	-1987.43	81	0	0	33729.9	-34846.3	370	0	0	-3151.9	13447.9	327	1	1
-5133.58	-987.121	81	0	0	31293.5	-28096.5	370	0	0	-3099.47	13565.7	327	1	1
-4011	-1738.68	81	0	0	34579.7	-27445	370	0	0	-3066.52	13483.5	330	1	1
-4081.88	-2070.42	81	0	0	26808.4	-30118.9	370	0	-1	-2961.71	13525.5	331	1	1
-3967.63	-1758.74	81	0	0	32398.2	-30825.8	370	0	0	-2850.75	13610.8	332	1	1
-3682.48	-1458.2	81	0	0	27785.4	-29827.8	371	0	-1	-2855.87	13589.8	332	1	1
-4594.21	-1636.72	82	0	0	32951.3	-28052.2	371	0	0	-2943.93	13638.8	332	1	1
-3363.24	-1749.39	82	0	0	33822.1	-33573.2	371	0	0	-2793.33	13670.2	334	1	1
-2994.03	-2635.79	82	0	0	34811.2	-28307.3	371	0	0	-2707.43	13731.4	336	1	1
-3194.86	-2227.44	82	0	0	31484.1	-32226.7	371	0	0	-2619.72	13825.1	338	1	1
-5412.05	-1419.45	82	0	0	33956	-28747.4	371	0	0	-2654.52	13840.2	338	1	1
-4026.95	-1761.5	82	0	0	33400.2	-28460.6	371	0	0	-2511.53	13831.5	339	1	1
-5186.72	-2387.84	82	0	0	36964.5	-26211.7	371	0	0	-2510.85	13924.7	340	1	1
-3831.29	-2892.43	82	0	0	33130.4	-28412.9	371	0	0	-2459.38	13939.1	341	1	1
-3687.74	-586.495	82	0	0	34521.9	-30839.4	371	0	0	-2346.88	13904.7	342	1	1
-3631.84	-2190.76	83	0	0	29345.3	-29359.7	371	0	0	-2259.74	13952.4	343	1	1
-4203.96	-2259.47	83	0	0	34287.9	-31971.6	371	0	0	-2220.67	13917.4	343	1	1
-4319.89	-593.114	83	0	0	31879.5	-27029.9	371	0	0	-2128.91	13988.9	344	1	1
-3523.46	-1684.31	83	0	0	32700.8	-29439.6	371	0	0	-2009.2	13959.6	348	1	1
-3673.37	-2446.23	83	0	0	34620.9	-26243.1	371	0	0	-1939.05	13849.7	349	1	1
-4888.52	-1882.57	83	0	0	35642.1	-30671.3	371	0	0	-1939.94	13898	349	1	1
-4587.29	-1393.14	83	0	0	35603	-30394.9	372	0	0	-1877.2	13843.4	350	1	1
-4305.89	-2872.86	83	0	0	34213.2	-29219.6	372	0	0	-1763.12	13802.6	351	1	1
-3866.2	-2800.38	83	0	0	31761.3	-29024.7	372	0	0	-1691.27	13839.1	352	1	1
-4305.58	-2040.93	83	0	0	33791.8	-35154.3	372	0	0	-1697.84	13743.8	352	1	1
-4706.75	-2529.22	83	0	0	30908.4	-27894.3	372	0	0	-1601.03	13848.5	353	1	1
-3298.19	-2381.52	83	0	0	35110.9	-27340.7	372	0	0	-1542.91	13841.4	354	1	1
-5171.3	-1517.38	83	0	0	26444.7	-29133.9	372	0	-1	-1501.99	13941.2	355	1	1
-5079.33	-3156.55	83	0	0	31237.8	-31544.5	372	0	0	-1552.91	13845.2	356	1	1
-3998.11	-2540.34	83	0	0	28333.1	-30133.9	372	0	-1	-1474.23	13866.3	358	1	1
-3874.3	-630.881	83	0	0	32572.8	-29726.1	373	0	0	-1521.44	13931.1	358	1	1
-4205.83	-2318.87	83	0	0	34413.2	-33399.8	373	0	0	-1410.39	13973.6	359	1	1
-4708.74	-1957.9	83	0	0	34923.9	-28435.1	373	0	0	-1307.89	13949.6	360	1	1
-4003.69	-1702.58	83	0	0	32522.9	-31990.8	373	0	0	-1219	13979.7	362	1	1
-3741.68	-2195.87	83	0	0	34657	-28850.7	373	0	0	-1193.92	14074.6	363	1	1
-4379.23	-2108.24	83	0	0	33831.9	-27825.2	373	0	0	-1138.51	13934.9	363	1	1
-4868.65	-2329.89	83	0	0	37272.3	-26265.1	373	0	0	-1092.38	13997.2	365	1	1
-4123.23	-2657.47	83	0	0	32747.3	-28702.4	373	0	0	-1080.81	13972	365	1	1
-3727.83	-1893.03	83	0	0	34395.3	-31283.7	373	0	0	-1117.71	13955.3	365	1	1
-4563.17	-2252.58	83	0	0	29176.3	-28902.7	373	0	0	-28977.2	-39434	121	-1	-1
-4374.9	-2387.28	84	0	0	34372.9	-31540.4	373	0	0	23573	3067.56	217	-1	-1
-4659.76	-2122.56	84	0	0	32062.6	-26381.9	373	0	0	-3456.96	13166	396	-1	1
-3578.14	-1788.5	84	0	0	32316	-29614.4	373	0	0	2063.42	-931.702	55	-1	-1
-3623.4	-1963.57	84	0	0	32657.4	-26274	374	0	0	-19270	1696.35	130	-1	-1
-4898.72	-1931.56	84	0	0	36322.9	-30745.6	374	0	0	14815.1	8492.38	266	-1	-1
-4192.56	-1528.04	85	0	0	36088.2	-30175	374	0	0	-16480.5	-25900.8	407	-1	-1
-3505.84	-2693.76	85	0	0	34630.6	-29156.3	374	0	0	-11076.8	36849.1	239	-1	-1
-4792.02	-1874.71	85	0	0	31805	-28803.7	374	0	0	25003.1	10984.5	364	-1	-1
-3487	-1421.42	85	0	0	33373.1	-35392.1	374	0	0	2016.11	8508.76	129	-1	-1
-3382.77	-1565.68	85	0	0	30454.5	-28810.6	374	0	0	24939.2	22843.7	33	-1	-1
-2992.94	-2218.98	85	0	0	33593.4	-34259.9	375	0	0	-35930.1	-25475.4	28	-1	-1
-3516.93	-1921.76	85	0	0	26601.6	-29225.3	375	0	-1	30967.1	22142.8	260	-1	-1
-3833.21	-1849.23	85	0	0	30911.5	-30508.1	375	0	0	-3243.06	33226.1	283	-1	-1
-3610.23	-2663.9	85	0	0	28368.5	-29599.7	375	0	-1	15639.1	-32901.3	468	-1	-1
-4580.01	-1915.82	85	0	0	32854.6	-29777.4	375	0	0	7495.97	-28842.3	443	-1	-1
-3676.45	-1518.75	85	0	0	34602.3	-33047.6	375	0	0	-20272.8	-8381.01	460	-1	-1
-4930.35	-944.765	85	0	0	33970.4	-27587.4	375	0	0	38815.4	-23387.3	190	-1	-1
-3721.28	-1982.14	85	0	0	31864.2	-31811.8	375	0	0	13035.5	-36373.2	230	-1	-1
-2720.12	-1483.28	85	0	0	34499.5	-28712	376	0	0	-38416.8	9400.3	169	-1	-1
-4202.11	-2284.88	85	0	0	34302.7	-28281.1	376	0	0	-34660.1	-34041.2	228	-1	-1
-4702.92	-2799.9	85	0	0	36458.3	-26754.3	376	0	0	34209.1	7822.36	197	-1	-1
-3747.05	-3487.11	85	0	0	32936.7	-27701.5	376	0	0	31571.5	27149.2	293	-1	-1
-4411.48	-2569.82	85	0	0	33222.2	-31585.9	376	0	0	16800.8	-2756.41	71	-1	-1
-4155.99	-1609.52	85	0	0	29547.1	-28903.2	376	0	0	2194.16	38002.1	89	-1	-1
-5865.78	-2832.41	85	0	0	33678.6	-31128.4	376	0	0	20945	-22219.7	244	-1	-1
-4513.53	-2935.2	85	0	0	31714.1	-26149.2	376	0	0	-29879.4	-14568.4	202	-1	-1
-5435.16	-3252.95	85	0	0	32540.2	-29661.1	376	0	0	28564.7	-9848.95	149	-1	-1
-4363.05	-1678.47	85	0	0	33488.9	-26638	376	0	0	-1371.94	-11832.7	498	-1	-1
-4085.99	-2533.74	86	0	0	36086.5	-31720.2	376	0	0	-25192.7	39598.5	53	-1	-1
-3351.5	-1570.39	86	0	0	35622.3	-30257.9	376	0	0	-13272.5	-30033.3	200	-1	-1
-4671.78	-1583.53	87	0	0	34994.8	-29267.1	376	0	0	-14986.8	-22598.7	37	-1	-1
-3290.69	-1396.79	87	0	0	32175.4	-28688.1	376	0	0	32310.8	772.315	204	-1	-1
-4761.3	-710.836	87	0	0	33093.3	-36055.4	376	0	0	-31725.8	-39875.1	412	-1	-1
-4352.04	-3675.29	87	0	0	30875.1	-28983.8	376	0	0	-21050.6	33585.7	368	-1	-1
-2784.71	-2847.49	87	0	0	33837.2	-34046.1	376	0	0	-18695.5	-4861.24	337	-1	-1
-3426.9	-454.456	87	0	0	30161.4	-27723.6	377	0	0	29993.5	-27257.5	39	-1	-1
-4188.2	-1775.94	88	0	0	30469.7	-29972.1	377	0	0	37661	37335.4	70	-1	-1
-4244.58	-2822.92	88	0	0	27955.4	-30004	377	0	-1	19703.4	-13245.2	468	-1	-1
-2801.11	-2337.93	88	0	0	32219.8	-29892.7	377	0	0	-35505.9	-25704.6	250	-1	-1
-4058.19	-1901.17	88	0	0	34485.3	-33692.9	377	0	0	-6134.55	16934	64	-1	-1
-3096.44	-701.318	88	0	0	34219.9	-28386	377	0	0	-15274.7	7571.26	103	-1	-1
-2683.03	-1451.85	88	0	0	31532.5	-31608.7	377	0	0	-3972.97	-36213.6	62	-1	-1
-4200.67	-1517.31	88	0	0	34711.8	-28768.6	377	0	0	-17227.9	-1266.45	363	2	2
-3757.38	-789.052	88	0	0	34875.7	-27912	377	0	0	-17126.5	-1287.74	364	2	2
-4566.04	-2107.22	88	0	0	36230.8	-26246.1	377	0	0	-17163.6	-1321.05	364	2	2
-3513.08	-1512.71	88	0	0	32380.2	-27756.7	377	0	0	-17252.6	-1354.42	371	2	2
-4466.52	-2077.23	88	0	0	36907.8	-26627	378	0	0	-17147.9	-1417.27	371	2	2
-4729.9	-1787.66	88	0	0	30251.6	-29583.8	378	0	0	-17139.1	-1475.21	373	2	2
-3563.99	-3603.88	88	0	0	34185.2	-30641.5	378	0	0	-17184.5	-1459.1	373	2	2
-3549.81	-2537.52	88	0	0	30885	-26832.6	378	0	0	-17105	-1539.91	375	2	2
-3945.28	-1194.9	88	0	0	32074.2	-29781.7	378	0	0	-17043.3	-1459.33	375	2	2
-1142.61	-2338.29	88	0	0	33549.8	-26122.8	378	0	0	-17124	-1587.38	375	2	2
-4883.25	-1446.11	88	0	0	36169.7	-31703.8	378	0	0	-17036.8	-1580.56	379	2	2
-3252.62	-2858.56	88	0	0	35327.4	-30047.9	378	0	0	-16934.5	-1598.51	380	2	2
-3520.97	-2321.56	88	0	0	35465.7	-28982.5	378	0	0	-16843	-1689.5	383	2	2
-5146.75	-3356.43	88	0	0	31934.8	-28881.3	378	0	0	-16702.8	-1696.15	385	2	2
-3974.16	-3171.71	88	0	0	32808.7	-35664.9	378	0	0	-16605.1	-1729.52	386	2	2
-3315.2	-1767.78	88	0	0	30495.3	-29401.1	378	0	0	-16589.9	-1697.54	386	2	2
-4532.74	-1461.91	89	0	0	32831.8	-34565.4	379	0	0	-16494.1	-1770.78	387	2	2
-4719.23	-1678.85	89	0	0	28730.6	-27983	379	0	-1	-16535.9	-1825.29	387	2	2
-1970.93	-1796.21	89	0	0	30738.5	-30530.9	379	0	0	-16414.2	-1853.6	389	2	2
-5148.19	-2196.32	89	0	0	28057.4	-29828.2	379	0	-1	-16374.9	-1917.05	391	2	2
-3626.56	-1568.38	89	0	0	31748.6	-30061.5	379	0	0	-16323.2	-1837.06	391	2	2
-3465.09	-2973.55	89	0	0	34384.3	-33300	379	0	0	-16307.3	-1852.95	391	2	2
-5073.92	-2675.28	89	0	0	32783.6	-29824.2	380	0	0	-16374.5	-1944.75	392	2	2
-5720.44	-3214.9	89	0	0	31415.8	-32344	380	0	0	-16245	-1891.87	392	2	2
-4913.01	-2025.43	91	0	0	35217.8	-28921.3	380	0	0	-16376.6	-1964.65	392	2	2
-3913.41	-1201.36	91	0	0	34289.2	-27260.7	380	0	0	-16260.1	-1978.56	394	2	2
-3503.51	-2940.66	91	0	0	35793.9	-25229.3	380	0	0	-16179.5	-2030.76	395	2	2
-3881.14	-2062.98	91	0	0	31613.5	-27164.1	380	0	0	-16143.6	-1905.78	395	2	2
-2918.82	-3130.01	91	0	0	37227.9	-26487.6	380	0	0	-16108.2	-2070.98	398	2	2
-4377.09	-2951.69	91	0	0	30047.6	-30130.9	380	0	0	-16158.9	-2119.57	399	2	2
-3175.66	-2716.86	91	0	0	34146	-31391.2	380	0	0	-16104	-2182.71	401	2	2
-4956.27	-2152.9	91	0	0	29005.3	-29241.1	381	0	0	-16014	-2186.72	402	2	2
-3935.93	-1948.29	91	0	0	31835.9	-29826.4	381	0	0	-16047.6	-2273.01	402	2	2
-4748.41	-3324.59	91	0	0	33416.7	-26494.8	381	0	0	-16022.1	-2224.55	402	2	2
-4683.4	-86.8932	91	0	0	36323.2	-31186.5	381	0	0	-15950.3	-2294.24	405	2	2
-3690.05	-2036.53	91	0	0	35074.8	-29891.5	381	0	0	-16000.9	-2292.24	405	2	2
-3123.44	-1902.02	91	0	0	36668.4	-29253.9	381	0	0	-16008.3	-2393.5	406	2	2
-3533.22	-537.689	91	0	0	32256.6	-28215.1	381	0	0	-15994	-2511.56	408	2	2
-3917.42	-1473.32	91	0	0	33234	-35639.7	381	0	0	-15980.5	-2614.78	409	2	2
-2093.65	-2117.01	91	0	0	30350.6	-28742.4	381	0	0	-15901.8	-2630.63	410	2	2
-3808.91	-2203.95	91	0	0	33356.6	-33417.3	381	0	0	-15811	-2687.84	411	2	2
-4393.58	-2250.63	91	0	0	30719.9	-28721.5	382	0	0	-15744.6	-2726.04	413	2	2
-4463.89	-2315.3	91	0	0	31373.3	-30567.4	382	0	0	-15787.6	-2793.96	413	2	2
-4790.35	-3836.56	91	0	0	28262.6	-29427.3	382	0	-1	-15683	-2812.4	416	2	2
-5117.63	-3050	91	0	0	31530.3	-30274.4	382	0	0	-15856.9	-2753.51	416	2	2
-4290.67	-1087.28	91	0	0	34308.9	-33551.5	382	0	0	-15729.6	-2889.28	417	2	2
-5849.55	-2382.29	91	0	0	33863	-29562.4	382	0	0	-15669.5	-2812.24	417	2	2
-3643.78	-2163.59	91	0	0	31577.1	-32855.5	382	0	0	-15643.9	-2840.62	420	2	2
-3484.3	-3301.83	91	0	0	33798.3	-27679.1	383	0	0	-15648	-2950.65	422	2	2
-4863.79	-1856.15	91	0	0	33845.5	-27494	383	0	0	-15524.5	-2967.14	423	2	2
-4846.01	-4469.57	91	0	0	36117.2	-24407	383	0	0	-15685	-3103.56	423	2	2
-3954.7	-1450.61	91	0	0	31384.9	-27350.9	383	0	0	-15581.2	-3013	423	2	2
-4011.68	-2852.24	91	0	0	37252.3	-27017.6	383	0	0	-15767.4	-2959.95	423	2	2
-4365.3	-1156.04	92	0	0	30574.3	-30426.8	383	0	0	-15490.2	-2975.68	424	2	2
-3754.42	-3226.77	92	0	0	34613.7	-31422.7	383	0	0	-15684.7	-3125.89	424	2	2
-4551.68	-1846.48	92	0	0	29923.2	-29626.7	384	0	0	-15595.9	-3035.99	424	2	2
-6687.33	-2857.22	92	0	0	32787.2	-29074	384	0	0	-15598.4	-3109.74	426	2	2
-4212.66	-3749.48	92	0	0	33327.2	-26613.4	384	0	0	-15644.4	-3165.68	428	2	2
-3449.91	-4830.27	92	0	0	35482.3	-30774.5	384	0	0	-15585.9	-3266.02	429	2	2
-5968.96	-2431.85	92	0	0	35552.7	-29657.9	384	0	0	-15511.6	-3317.01	430	2	2
-2986.04	-705.006	92	0	0	36815.4	-28753.5	384	0	0	-15420.8	-3318.24	432	2	2
-4324.63	-8.06063	92	0	0	32716.3	-27993.7	384	0	0	-15401.9	-3299.26	432	2	2
-3971.63	-1464.53	92	0	0	32687.4	-34934.6	384	0	0	-15438.1	-3409.22	437	2	2
-5329.05	-2611.28	93	0	0	29848.5	-28631.7	384	0	0	-15450.3	-3540.93	438	2	2
-4526.54	-1683.56	93	0	0	32698.2	-34071.5	384	0	0	-15451.8	-3490.61	438	2	2
-4085.84	-712.539	93	0	0	31412.4	-28211.8	384	0	0	-15419.6	-3510.99	438	2	2
-4839.02	-2594.37	93	0	0	31899	-29936	384	0	0	-15396.1	-3488.29	438	2	2
-1754.76	-2750.29	93	0	0	28724.3	-27629.5	385	0	-1	-15385.3	-3613.67	439	2	2
-2468.37	-2101	93	0	0	31653.4	-30480.1	385	0	0	-15517.6	-3576.4	439	2	2
-4655.8	-2156.46	93	0	0	33806.5	-33731.6	385	0	0	-15397.2	-3711.87	440	2	2
-1740.8	-2046.01	94	0	0	33887.2	-30263.2	385	0	0	-15569	-3666.91	440	2	2
-5422.92	-2393.06	94	0	0	31292.3	-32433.5	385	0	0	-15309.3	-3792.01	441	2	2
-3272.95	-1497.42	94	0	0	34341.4	-27637.7	385	0	0	-15365.7	-3774.08	441	2	2
-3301.33	-2247.95	94	0	0	34612.9	-28309.5	385	0	0	-15614.5	-3770.56	441	2	2
-4381.33	-2645.53	94	0	0	34831.4	-28300.8	386	0	0	-15606.9	-3761.07	441	2	2
-5032.83	-4927.1	94	0	0	32041.4	-26711.2	386	0	0	-15243.2	-3767.63	442	2	2
-5362.83	-2792.97	94	0	0	37192.4	-26906.7	386	0	0	-15139.8	-3700.96	443	2	2
-5571.01	-1343.19	94	0	0	31155.2	-30379.5	386	0	0	-15610.1	-3879.6	443	2	2
-5612.31	339.703	94	0	0	34084.2	-31766.5	386	0	0	-15071.3	-3748.06	445	2	2
-4979.36	-2848.95	94	0	0	30749.9	-29439.7	386	0	0	-15716.1	-3884.71	445	2	2
-4121.78	-2725.57	94	0	0	31968.3	-28684.7	386	0	0	-15684.3	-3989.77	446	2	2
-3843.77	-1596.99	94	0	0	33434.2	-27286.4	386	0	0	-15786.3	-3929.12	446	2	2
-3910.29	-3846.25	94	0	0	36258.3	-30827	386	0	0	-15055.9	-3833.88	447	2	2
-3915.44	-3576.14	94	0	0	35855.8	-29171.8	386	0	0	-15017.5	-3829.74	447	2	2
-3002.38	310.683	94	0	0	37095.2	-28496.4	386	0	0	-15790	-4051.72	447	2	2
-4887.76	-280.135	94	0	0	33663.3	-27862.5	386	0	0	-15794.6	-4130	448	2	2
-3434.48	-1964.87	94	0	0	32632	-35138.8	386	0	0	-15035.2	-3941.01	449	2	2
-5289.82	-2982.94	94	0	0	31403.3	-27832.3	387	0	0	-15835.1	-4194.19	449	2	2
-5678.92	-2758.28	94	0	0	33098.4	-33958.7	387	0	0	-15784.5	-4249.38	449	2	2
-3533.64	-1064.46	94	0	0	30589.8	-28148.5	387	0	0	-15075.7	-4051.09	450	2	2
-3898.34	-1498.11	94	0	0	31618.8	-30221	387	0	0	-14992.5	-4011.61	450	2	2
-4535.94	-958.838	94	0	0	28937.9	-27725.1	387	0	-1	-15005.1	-4046.97	450	2	2
-3775.72	-1706.43	94	0	0	31562.2	-30974.9	387	0	0	-15889.9	-4270.46	450	2	2
-3359.68	-3435.13	94	0	0	33712.7	-33669.1	387	0	0	-14933.5	-4017.77	451	2	2
-2724.98	-3211.95	94	0	0	34246.9	-30897.1	387	0	0	-15110.7	-4132.87	452	2	2
-4650.98	-2315.02	94	0	0	35042	-33406.1	388	0	0	-14990.5	-4081.63	452	2	2
-4940.1	-2297.78	94	0	0	33337.7	-27613.4	388	0	0	-14879.5	-4103.72	453	2	2
-4060.67	-3939.46	95	0	0	35479.3	-28005.4	388	0	0	-14891.7	-4100.23	453	2	2
-5024.42	-4616.42	95	0	0	35434.1	-27714.5	388	0	0	-15939	-4347.67	453	2	2
-3405.99	-2080.31	95	0	0	32053.5	-26431.6	388	0	0	-15895.8	-4360.74	453	2	2
-4239.01	-4977.91	95	0	0	36732.6	-26474.5	388	0	0	-15974.4	-4276.01	453	2	2
-2715.61	-2153.41	95	0	0	32857.6	-29890.4	388	0	0	-14991.8	-4180.37	453	2	2
-3530.21	-1414.6	95	0	0	35578.4	-32722.5	388	0	0	-14833.1	-4173.66	454	2	2
-1614.53	-87.2541	95	0	0	31547.9	-30067.9	388	0	0	-15883.5	-4405.63	454	2	2
-4656.11	-2840.65	95	0	0	35570	-30758.8	389	0	0	-15041.1	-4242.98	454	2	2
-4592.28	-1403.71	95	0	0	33567.8	-27186.7	389	0	0	-15060.6	-4233.55	454	2	2
-2233.25	-1420.8	95	0	0	36150.4	-30855.1	389	0	0	-14743.7	-4222.79	455	2	2
-3899.9	-2047.05	95	0	0	35325.1	-29379.7	389	0	0	-15969	-4499.59	455	2	2
-2963.71	-1752.35	95	0	0	37100.2	-28704.1	389	0	0	-15921.1	-4521.37	455	2	2
-4581.38	-1994.97	95	0	0	33958.3	-28168.6	389	0	0	-15091.6	-4357.88	455	2	2
-5145.29	-1759.49	95	0	0	32076.8	-35323.7	389	0	0	-14620.5	-4240.83	456	2	2
-3617.58	-365.575	95	0	0	31111.9	-27280.6	389	0	0	-15895.9	-4594.13	457	2	2
-2140.87	-2025.83	95	0	0	33489.2	-34840.1	389	0	0	-15970.4	-4613.17	457	2	2
-3867.13	-1820.77	95	0	0	29793.7	-28166.3	390	0	0	-15881.9	-4608.53	457	2	2
-3708.78	-3308.23	95	0	0	31366.5	-30631.5	390	0	0	-15169.8	-4417.63	457	2	2
-1866.03	141.114	95	0	0	28606.4	-27503.7	390	0	-1	-14621.1	-4323.9	458	2	2
-3692.29	-2095.17	95	0	0	32895.9	-30366.8	390	0	0	-14501.7	-4265.21	458	2	2
-2410.53	243.374	95	0	0	35084.4	-33191.3	390	0	0	-15270.4	-4432.14	458	2	2
-4091.06	-292.399	95	0	0	34127.1	-29830.3	390	0	0	-15175.4	-4498.58	458	2	2
-3893.2	-2940.23	95	0	0	34557.2	-33838.5	390	0	0	-15876.7	-4727.87	459	2	2
-5024.11	-2838.12	95	0	0	34066.5	-27660.9	390	0	0	-15904.2	-4700.18	459	2	2
-4810.61	-1552.56	95	0	0	34946.1	-27516.5	390	0	0	-14564.4	-4415.57	460	2	2
-4187.29	-3018.27	96	0	0	34854.9	-27881	390	0	0	-15976.3	-4733.73	460	2	2
-4333.57	-2713.87	96	0	0	32332.2	-26495.7	390	0	0	-15913.7	-4775.59	460	2	2
-3843.99	-1547.88	96	0	0	36663.7	-27006.9	390	0	0	-15206	-4568.41	460	2	2
-2893.16	-1692.42	96	0	0	31780.9	-26537.8	391	0	0	-14499	-4539.95	461	2	2
-5339.06	-1861.2	96	0	0	32354.8	-30276.7	391	0	0	-15964.5	-4857.7	461	2	2
-3502.68	-964.701	96	0	0	35255	-33307.1	391	0	0	-14474.1	-4665.88	462	2	2
-3383.06	-1859.01	96	0	0	31354.7	-29405.1	391	0	0	-14444.8	-4628.9	462	2	2
-4087.84	-742.852	96	0	0	36038.2	-30446.1	391	0	0	-14506.9	-4646.21	462	2	2
-3004.22	-3173.75	96	0	0	34272.4	-26293.8	391	0	0	-14562	-4617.39	462	2	2
-2626.46	-2206.32	96	0	0	35870.8	-30396.4	391	0	0	-14496.4	-4592.4	462	2	2
-4034.27	-2643.93	96	0	0	35675.2	-29960.8	391	0	0	-16008.4	-4870.23	463	2	2
-4035.62	-2602.2	96	0	0	36685.1	-28469.1	391	0	0	-14415.6	-4674.87	464	2	2
-4078.43	-1686.5	96	0	0	34032.7	-28333.3	391	0	0	-14357.5	-4615.65	465	2	2
-4172.78	-2186.64	96	0	0	31458.3	-35143.2	391	0	-1	-15280.1	-4654.21	465	2	2
-4849.75	-1697.23	97	0	0	33739.5	-34169.2	391	0	0	-15304.1	-4606.72	465	2	2
-5920.24	-1911.49	97	0	0	30166.5	-28734.7	391	0	0	-15254.5	-4654.82	465	2	2
-3104.78	-2287.57	97	0	0	33513.1	-33739.3	392	0	0	-14282.9	-4651.6	466	2	2
-5455.01	-1246.67	97	0	0	28734.9	-27111.6	392	0	-1	-15324.2	-4750.93	466	2	2
-3315.93	-2292.6	98	0	0	31901.9	-30359.8	392	0	0	-14179.7	-4708.67	467	2	2
-4963.82	-2860.76	98	0	0	35129.4	-33093.7	392	0	0	-14283.7	-4738.74	467	2	2
-3595.62	-588.48	98	0	0	34364.1	-29516.1	392	0	0	-14331.4	-4683.55	467	2	2
-4533.25	-1044.96	98	0	0	34369.2	-33347.1	392	0	0	-15320.1	-4853.74	467	2	2
-4024.49	-2808.71	98	0	0	33865.1	-27338.9	392	0	0	-15905.9	-4895.41	468	2	2
-3809.99	-1320.64	98	0	0	35558	-27131.3	392	0	0	-15397.1	-4910.71	468	2	2
-4241.7	-1884.23	98	0	0	35076.7	-28057.4	392	0	0	-15361.2	-4942.13	468	2	2
-5068.24	-1346.18	98	0	0	33647.8	-27032	392	0	0	-15373.7	-4917.56	468	2	2
-4279.94	-1658.54	98	0	0	36346.6	-27113	392	0	0	-15420.7	-5008.69	469	2	2
-2640.18	-1256.1	98	0	0	32120	-26188.1	392	0	0	-15417.5	-5027.34	469	2	2
-4578.7	-2680.01	98	0	0	32654.4	-30649.1	392	0	0	4658.34	-22843.4	429	-1	-1
-3384.02	-2353.62	98	0	0	33102.6	-29003.9	393	0	0	16914.1	-10320.8	148	-1	-1
-3549.91	-1645.42	98	0	0	31085.8	-29725	393	0	0	29199.8	-2087.98	109	-1	-1
-4350.28	-2391.66	98	0	0	35582.8	-30192.2	393	0	0	-2243.53	7418.54	201	-1	-1
-3784.98	-747.114	98	0	0	35060.3	-26207.6	393	0	0	20636.1	8760.24	19	-1	-1
-4009.12	-3097.3	98	0	0	35269.4	-30354.2	393	0	0	7033.64	11951.2	273	-1	-1
-4304.11	-1322.16	98	0	0	35931.8	-31336.1	393	0	0	-37659	-923.723	340	-1	-1
-4420.13	-1414.66	98	0	0	35610.5	-29367.4	393	0	0	17391.1	-19828.5	203	-1	5
-3687.96	-969.924	98	0	0	34012.5	-28262	393	0	0	16869.8	-32011.8	2	-1	-1
-4237.74	-2511.04	98	0	0	31375.5	-36042	393	0	-1	28153	-31449.3	131	-1	-1
-4424.74	-2532.11	98	0	0	34026.6	-33744.7	393	0	0	34895.9	36758.5	60	-1	-1
-2489.06	-572.464	98	0	0	30341.2	-29161.8	393	0	0	34567.4	-32716.9	427	-1	-1
-5664.02	-1375.8	98	0	0	33160.1	-34350.2	393	0	0	7333.49	11000.3	126	-1	-1
-4738.92	-2310.3	98	0	0	30258	-27461.4	394	0	0	9528.44	-37833.4	236	-1	-1
-3064.19	-2727.87	98	0	0	31581.9	-30991.3	394	0	0	38488.4	-10461.7	218	-1	-1
-3302.49	-73.55	98	0	0	34482.3	-32515.7	394	0	0	27267.1	-4973.68	246	-1	-1
-4476.99	-1878.78	99	0	0	35265.1	-29674	394	0	0	-34971.8	10008.3	170	-1	-1
-3465.03	-4096.36	99	0	0	33768.6	-33294.5	394	0	0	-16370.1	13924.4	10	-1	-1
-4912.91	-5070.54	99	0	0	34183.4	-27837.9	394	0	0	-2995.82	30145.4	234	-1	-1
-5357.14	-3805.15	99	0	0	35425.3	-27528.1	394	0	0	-14514.8	-10139.3	169	-1	-1
-4522.5	-3211.47	99	0	0	35428.9	-27820.4	394	0	0	21682.8	8848.24	14	-1	-1
-4158.83	-2528.37	99	0	0	34501.5	-26973.5	394	0	0	32714.2	1049.21	315	-1	-1
-2705.25	-1146.24	99	0	0	36467	-26874	394	0	0	25236.4	1262.98	348	-1	-1
-4422.18	-2529.39	100	0	0	31705.6	-26460	394	0	0	-28778.2	37000	155	-1	-1
-4463	-2285.08	100	0	0	36425.6	-27453.4	395	0	0	-30285.5	6992.58	256	-1	-1
-5076.82	-2041.05	100	0	0	32728	-29538.6	395	0	0	16345.5	27074.4	256	-1	-1
-4421.03	-2477.23	100	0	0	30486.6	-29407.8	395	0	0	33166.8	-6600.39	195	-1	-1
-3611.09	-4139.07	100	0	0	35602.5	-29233.6	395	0	0	-15409.8	11306.6	325	-1	-1
-5291.05	-2428.97	100	0	0	35465.5	-25846.2	395	0	0	12001.6	-19916.6	462	-1	-1
-4325.44	-1317	100	0	0	35304.7	-29835.5	395	0	0	-2579.2	38969.8	10	-1	-1
-4260.88	-540.488	100	0	0	34956.8	-30204.6	395	0	0	20822.3	-12730.8	5	-1	-1
-4095.42	-2988.35	100	0	0	35628.3	-29689.2	395	0	0	29628.3	-11565.6	440	-1	-1
-3693.41	-2240.68	100	0	0	35682.3	-30194.6	396	0	0	30650.1	6778	252	-1	-1
-4634.45	-2192.97	100	0	0	31629.6	-36025.5	396	0	-1	-26101.5	23156.9	186	-1	-1
-3461.09	-4248.18	100	0	0	34276.8	-33770.6	396	0	0	-28362.7	22182.6	66	-1	-1
-3108.71	15.4138	100	0	0	29632.1	-28809.8	396	0	0	-5776.12	-6238.4	28	-1	-1
-4451.14	-246.119	100	0	0	33082.5	-33908.8	396	0	0	4850.93	2635.97	482	-1	-1
-3048.74	-2736.06	100	0	0	30390.5	-26469	396	0	0	-19084.1	-36946.8	252	-1	-1
-5414.97	-5412.61	100	0	0	31195.8	-31075.5	396	0	0	-9563.99	-17015.4	2	-1	-1
-5772.72	-1027.46	100	0	0	34779.3	-32577.4	396	0	0	-20167	23307.6	80	-1	-1
-3310.61	-2778.49	100	0	0	35283.8	-29627.6	396	0	0	39395.5	24864.3	260	-1	-1
-4514.17	-370.365	100	0	0	33474.3	-32663.8	396	0	0	19229.8	33457	26	-1	-1
-5047.09	-2710.65	100	0	0	34110.6	-27672.3	396	0	0	21015.2	-35141	252	-1	-1
-4365.79	-4068.08	100	0	0	35704.3	-26933.6	396	0	0	29923.5	39074.9	299	-1	-1
-3267.82	-2527.81	100	0	0	35465.2	-28304.7	396	0	0	32325.2	-19389.7	139	-1	-1
-5097.79	-2440.03	100	0	0	34950.1	-26838.3	396	0	0	-14353.2	-6194.37	196	-1	-1
-3493.73	-612.548	100	0	0	36962.7	-27593.8	396	0	0	15594.3	-30991.4	426	-1	-1
-7567	-452.622	100	0	0	33179.7	-26641.8	397	0	0	-11205.3	36703.9	340	-1	-1
-4055.12	-1812.12	100	0	0	36981.5	-27299.7	397	0	0	-31900.8	-27413.8	394	-1	-1
-4179.02	-1043.13	100	0	0	31949.2	-29513.3	397	0	0	-24776.7	-19560.4	313	-1	-1
-2389.2	-1657.88	100	0	0	29402.8	-29533	397	0	0	-10235.4	5726.41	170	-1	-1
-4433.81	-2482.26	101	0	0	34677.2	-28908.3	397	0	0	16822.1	1062.4	51	-1	-1
-3762.02	-1341.69	101	0	0	36269.4	-25615.8	397	0	0	-11486.8	-20768.9	241	-1	-1
-2952.79	-685.536	101	0	0	35964.1	-30432.8	397	0	0	-7517.28	-39313.4	74	-1	-1
-4902.46	-2772.38	101	0	0	34393.6	-31086.4	397	0	0	21820.7	-7763.14	160	-1	-1
-3714.07	-2261.9	101	0	0	35142.8	-29585	397	0	0	28790.8	-7966.74	8	-1	-1
-5202.8	-1117.17	101	0	0	35379.6	-29226.1	397	0	0	17734.4	-13770.5	476	-1	-1
-4384.5	-1321.96	101	0	0	31318.3	-36197	397	0	-1	28849.4	-29831	265	-1	-1
-2857.7	-3790.11	101	0	0	34194.5	-28464.1	398	0	0	13862.8	-21575.2	224	-1	-1
-4515.53	-981.865	101	0	0	29647.5	-29100.1	398	0	0	18019.1	-6065.67	461	-1	-1
-4368.76	1627.03	101	0	0	32988.1	-33934.8	398	0	0	24177.1	-27007.6	478	-1	-1
-3333.97	-2223.37	101	0	0	30360.1	-26742.7	398	0	0	-7933.86	-21985.8	196	-1	-1
-3061.84	-5010.97	101	0	0	31013.4	-32514.6	398	0	0	30787.9	-24716.3	378	-1	-1
-8142.74	-2054.77	101	0	0	34425.1	-32524.3	398	0	0	18322	-9622.41	323	3	3
-3844.35	-5056.14	101	0	0	30886.2	-31033.3	399	0	0	18413.5	-9665.13	325	3	3
-6075.68	-3914.23	101	0	0	33106.9	-32746.9	399	0	0	18422.3	-9761.22	326	3	3
-4400.03	-2070.46	101	0	0	33333.9	-28361.8	399	0	0	18374.8	-9757.33	326	3	3
-3798.99	-2803.79	101	0	0	36162.7	-25855.8	399	0	0	18479.9	-9701.54	326	3	3
-4773.16	-3787.01	101	0	0	33559.4	-27972.1	400	0	0	18508.5	-9606.66	326	3	3
-5247.83	-2384.97	101	0	0	35650	-26733.6	400	0	0	18471.9	-9726.68	326	3	3
-7129.32	-505.158	101	0	0	36693.3	-26559.4	400	0	0	18494.1	-9622.93	328	3	3
-4376.53	-967.453	101	0	0	33076.4	-26632.6	400	0	0	18573.2	-9616.71	329	3	3
-3222.33	-3648.18	101	0	0	36725.9	-27480.4	400	0	0	18550.8	-9704.91	329	3	3
-2168.97	-3948.72	101	0	0	31942.5	-29018.3	400	0	0	18579.2	-9751.09	330	3	3
-1577.67	-2597.43	102	0	0	28461	-29281.2	400	0	-1	18639.3	-9822.36	332	3	3
-4115.23	-2397.58	102	0	0	35625.4	-29120.1	400	0	0	18666.3	-9781.55	332	3	3
-2701.61	-1692.19	102	0	0	31438.7	-30115.6	401	0	0	18725.7	-9821.58	333	3	3
-2459.82	-3870.69	102	0	0	35994.9	-30825.9	401	0	0	18830.4	-9863	336	3	3
-4256.49	-2824.4	102	0	0	35179.6	-31587	401	0	0	18887.4	-9950.7	338	3	3
-2279.19	2440.16	102	0	0	35045.6	-29703.8	401	0	0	18965.4	-10022.8	339	3	3
-5047.84	-2317.1	102	0	0	35906.1	-29547.3	401	0	0	19022.3	-10126.9	340	3	3
-4761.7	-840.583	102	0	0	31099.2	-36272.3	401	0	-1	19076.3	-10232.6	341	3	3
-1409.13	-2519.32	102	0	0	33635	-27801.8	401	0	0	19181.7	-10219.9	342	3	3
-5529.26	-3698.47	102	0	0	29918.9	-29310	401	0	0	19211.3	-10272.5	344	3	3
-3326.52	-1747.24	102	0	0	33144.9	-33246.3	401	0	0	19204.6	-10295.3	344	3	3
-5447.13	-888.336	102	0	0	30797.7	-27442.8	401	0	0	19299.7	-10306.9	345	3	3
-4368.78	-1685.25	103	0	0	31921.1	-33624.3	402	0	0	19299.3	-10352.6	345	3	3
-3836.45	-2981.97	103	0	0	34116.8	-32978.9	402	0	0	19389.5	-10408.9	346	3	3
-4969.14	-552.766	103	0	0	30850.2	-31008	402	0	0	19344.9	-10513.2	347	3	3
-2517.52	-1880.17	103	0	0	33037.7	-32214.1	402	0	0	19407	-10608.3	348	3	3
-5712.61	-3354.11	103	0	0	34195.1	-28632.6	402	0	0	19463.1	-10468.8	348	3	3
-3195.68	-2274.21	103	0	0	36310.6	-25404.2	402	0	0	19494.1	-10632.6	349	3	3
-4620.09	-1512.13	104	0	0	33294.6	-28672.5	402	0	0	19449.6	-10633.7	349	3	3
-5952.02	-2915.22	104	0	0	35881.9	-26111.4	402	0	0	19576.3	-10643.9	350	3	3
-1838.88	-1428.48	104	0	0	36314.6	-27333	402	0	0	19705.5	-10637	353	3	3
-5388.64	-1270.11	104	0	0	34721.6	-26336.5	403	0	0	19782.4	-10711.8	354	3	3
-2483.8	-2436.42	104	0	0	37376.8	-28279	403	0	0	19831	-10794.6	355	3	3
-5215.65	-524.392	104	0	0	32406.5	-28584	403	0	0	19865.4	-10916	358	3	3
-4874.07	-5164.56	104	0	0	28783.4	-28733.2	403	0	-1	19815	-10895.3	358	3	3
-5121.26	-1895.5	104	0	0	35998.2	-29269.4	403	0	0	19876.3	-10967.8	359	3	3
-4960.35	-1708.78	104	0	0	31101.4	-29767.7	403	0	0	19902.3	-10957.4	359	3	3
-3111.31	-2283.25	104	0	0	36010.8	-31224.1	403	0	0	19910.9	-10936.8	359	3	3
-3698.36	-3399.36	104	0	0	35452.6	-31738.9	403	0	0	19948.3	-11035.3	360	3	3
-4526.8	-1780.64	104	0	0	35257.1	-30181.3	404	0	0	19945.5	-11054.7	360	3	3
-2573.58	-1167.22	104	0	0	35795.4	-30214.7	404	0	0	19936.6	-11041.4	360	3	3
-1720.49	-2951.48	104	0	0	30700.4	-36117.8	404	0	-1	20004.5	-10905.1	360	3	3
-2737.39	-1193.97	104	0	0	34364.8	-27615.2	404	0	0	20041.4	-10963.3	360	3	3
-4334.01	-4453.33	104	0	0	30013.3	-29023.4	404	0	0	19953.6	-11057	361	3	3
-4330.5	-2559.69	104	0	0	33416.4	-33939.7	404	0	0	19932.6	-11152.3	363	3	3
-5242.07	-2192.1	104	0	0	30479.4	-27271.1	404	0	0	20017.2	-11189.5	364	3	3
-3825.75	-4309.91	105	0	0	31721.9	-33320.5	404	0	0	19967.4	-11256.6	364	3	3
-5412.19	-3046.36	105	0	0	34288.6	-33422.5	404	0	0	20037.7	-11214.1	364	3	3
-2272.09	-2859.49	105	0	0	31380.2	-32631	405	0	0	20123	-11244.4	365	3	3
-4810.1	-2697.59	105	0	0	33487.1	-31703.5	405	0	0	20106.6	-11344.1	368	3	3
-6242.73	-1529.7	105	0	0	33942.8	-29284.3	405	0	0	20218.1	-11322.7	368	3	3
-4034.11	136.063	105	0	0	36628.9	-24931.9	405	0	0	20263.8	-11409.9	369	3	3
-4915.19	-1440.74	105	0	0	33500.6	-28777.8	405	0	0	20348.9	-11433.8	370	3	3
-5926.48	-1607.34	105	0	0	36528.3	-26171.9	405	0	0	20442.6	-11528.6	372	3	3
-6152.94	-1310.96	105	0	0	36054.8	-27195.1	405	0	0	20542.6	-11555	374	3	3
-3394.27	-3446.88	105	0	0	34910.7	-25080	405	0	-1	20501.3	-11625	374	3	3
-3311.96	-1700.91	105	0	0	37153.6	-27940.8	405	0	0	20501.1	-11632.3	374	3	3
-2770.71	-1461.58	105	0	0	32096.8	-28556.7	405	0	0	20531.4	-11485	374	3	3
-4607.78	-1035.23	106	0	0	29984.2	-28735.2	405	0	0	20466	-11597.2	374	3	3
-4788.42	-3375.01	106	0	0	36327.7	-29229	405	0	0	20539.5	-11659.6	375	3	3
-4986.81	-1647.96	106	0	0	31320.5	-29901.7	405	0	0	20628.2	-11631	377	3	3
-3418.62	-3334.06	106	0	0	35853.8	-29004.7	406	0	0	20684	-11665.9	378	3	3
-4460.5	-1609.8	106	0	0	35907.3	-31580	406	0	0	20684.7	-11666.4	378	3	3
-3492.34	-5213.02	106	0	0	35490	-29929.9	406	0	0	20760.9	-11743	382	3	3
-3510.61	-4277.42	106	0	0	35812.9	-30089.2	406	0	0	20746.6	-11839.8	383	3	3
-4310.77	-1005.91	106	0	0	31443.1	-36118.6	406	0	-1	20819.4	-11843.5	383	3	3
-6742.93	-954.901	106	0	0	34226.6	-27716.6	406	0	0	20832.2	-11787.1	383	3	3
-4718.8	-4526.15	106	0	0	31267.9	-36823	407	0	-1	20842.1	-11883.6	384	3	3
-5367.29	-1071.33	106	0	0	34096.3	-34314.9	407	0	0	20912.1	-11868.2	385	3	3
-4421.94	-3216.37	106	0	0	30761.1	-26883.7	407	0	0	20936.1	-12001.3	386	3	3
-3289.37	-2532.45	106	0	0	31503.5	-34002.2	407	0	0	21015.6	-11888.8	386	3	3
-2875.39	-3071.87	106	0	0	34923.6	-33530.5	407	0	0	21027.1	-12008.9	389	3	3
-3662.43	-591.325	106	0	0	31270.5	-32903.5	407	0	0	21073.7	-11987.8	389	3	3
-4926.14	568.342	107	0	0	33973.6	-30730.8	407	0	0	21016.2	-12088.5	391	3	3
-3824.93	-2168.26	107	0	0	34047.6	-28979.2	407	0	0	21051.9	-12111.2	391	3	3
-4995.88	-849.598	107	0	0	36790.5	-25402.1	407	0	0	21120.5	-12058.2	391	3	3
-5588.93	-2199.64	107	0	0	33497.4	-29372.9	408	0	0	21054.9	-12079.5	391	3	3
-5252.4	-2969.09	107	0	0	36112.7	-26450.4	408	0	0	21114	-12054.8	392	3	3
-6809.71	-3892.13	107	0	0	36952.5	-27173.9	408	0	0	21210.9	-12009	393	3	3
-4699.71	-4283.28	107	0	0	34635.7	-24923	408	0	-1	21244	-11918.4	394	3	3
-3581.72	-1318.98	108	0	0	37555.4	-28352.3	408	0	0	21231	-12095.7	394	3	3
-3369.08	-2376.54	108	0	0	34960.2	-26924	409	0	0	21246.8	-12114.2	394	3	3
-4003.11	-3956.7	108	0	0	31650.8	-27871	409	0	0	21318.5	-12081.2	396	3	3
-3118.43	-1690.76	108	0	0	36410.6	-29278.8	409	0	0	21318.1	-12085.9	396	3	3
-4188.92	-1867.2	108	0	0	31692.4	-30276.2	409	0	0	21332.7	-12161.1	397	3	3
-502.063	1509.09	108	0	0	35414.2	-28227.1	409	0	0	21408	-12222.9	398	3	3
-4364.53	-1791.99	108	0	0	34921.4	-32177.1	409	0	0	21412.2	-12095.2	398	3	3
-5467.98	-1600.64	108	0	0	35636.1	-29629.4	409	0	0	21275.5	-12275.1	398	3	3
-1967.99	-1077.45	108	0	0	36952.7	-29467.1	409	0	0	21385	-12311.9	399	3	3
-2150.34	-4409.51	108	0	0	35300	-30159.3	410	0	0	21462.3	-12402	401	3	3
-5661.64	-2223.42	108	0	0	33736	-28120	410	0	0	21560.4	-12436.4	402	3	3
-1915.23	-1465.47	108	0	0	31550.3	-36724.7	410	0	-1	21559	-12549.1	403	3	3
-3981.18	-999.229	108	0	0	33295.8	-34696.4	410	0	0	21579.4	-12634.8	404	3	3
-5737.05	-2070.16	108	0	0	31481.4	-25972.8	410	0	0	21607.7	-12588	404	3	3
-6413.79	-3785.23	108	0	0	31921.2	-34079.4	410	0	0	21576.7	-12722.1	405	3	3
-5132.7	-3616.49	108	0	0	34306.2	-33292.9	410	0	0	21691	-12767.5	407	3	3
-6286.74	-2826.87	108	0	0	31315.9	-31815.2	410	0	0	21759.8	-12653.2	408	3	3
-4527.78	-4610.37	108	0	0	34380.9	-31000.5	410	0	0	21862.5	-12589.2	410	3	3
-3123.23	-35.0467	108	0	0	30956.1	-32841.4	411	0	0	21989.7	-12590.6	411	3	3
-7708.68	-1351	108	0	0	36562.6	-25607.9	411	0	0	22100.3	-12483.4	414	3	3
-5549.34	-3266.66	108	0	0	33925.6	-28688.1	411	0	0	22034.7	-12684.8	414	3	3
-3315.71	-2072.69	108	0	0	35744.6	-26267.3	411	0	0	22084.8	-12678.5	414	3	3
-7127.79	-3184.06	108	0	0	37377.9	-27322.9	411	0	0	22101	-12707.4	415	3	3
-3641.41	-2754.79	108	0	0	34445.3	-24984.8	411	0	-1	22205.7	-12704.4	416	3	3
-5360.25	-6846.56	108	0	0	36907.3	-28646.9	411	0	0	22341	-12700.9	417	3	3
-4630.55	-2183.26	109	0	0	35054.1	-27082.1	411	0	0	22267.4	-12727.9	417	3	3
-5530.88	-1977.43	109	0	0	32466.3	-28751.6	411	0	0	22362.7	-12752.2	419	3	3
-5919.71	-2139.49	109	0	0	36614.7	-30544.3	411	0	0	22396.1	-12705.7	419	3	3
-4756.42	-3069.48	109	0	0	29950.4	-28654.2	412	0	0	22477.9	-12743.8	420	3	3
-3134.31	-843.353	109	0	0	34833	-28753.1	412	0	0	22500.7	-12837.1	421	3	3
-7126.78	435.592	109	0	0	34891.6	-31633.7	412	0	0	22508.4	-12930.5	423	3	3
-5567.56	-136.288	109	0	0	36665.7	-29990.6	412	0	0	22543.3	-12999.1	424	3	3
-2993.17	-4939.01	109	0	0	38096	-29270.6	412	0	0	22624.1	-12976.4	425	3	3
-2243.29	831.662	109	0	0	35258.1	-30358.8	412	0	0	22542.6	-13115.7	425	3	3
-5514.19	-2085.64	109	0	0	33590.4	-28264.1	412	0	0	22625.7	-13089.9	426	3	3
-4174.82	-1828.23	109	0	0	31534	-37217.7	412	0	-1	22675.6	-13128.6	427	3	3
-4998.22	-1951.39	109	0	0	33220.5	-34709.1	412	0	0	22585.6	-13153.8	430	3	3
-2288.93	-1021.01	109	0	0	31664.4	-26334.8	412	0	0	22644.5	-13221.2	431	3	3
-5164.22	-4064.08	109	0	0	31901.2	-33588.8	412	0	0	22578.1	-13205.9	431	3	3
-4365.82	-797.711	109	0	0	30843.6	-27420.6	413	0	0	22688.9	-13268.6	434	3	3
-5509.7	-3501.47	109	0	0	31162.8	-32094.7	413	0	0	22773	-13247.7	435	3	3
-3804.42	1023.29	109	0	0	34366.1	-29833.3	413	0	0	22802.1	-13280	435	3	3
-2860.01	-2479.83	109	0	0	31507.7	-32514.8	413	0	0	22772.9	-13366.3	435	3	3
-4481.91	-1239.48	109	0	0	36867.7	-25227.3	413	0	0	22748.4	-13317.8	435	3	3
-4971.48	-2696.04	109	0	0	34007.6	-29037.3	413	0	0	22803.2	-13326.1	435	3	3
-6807.27	-762.153	109	0	0	35977.9	-26740	413	0	0	22745.7	-13353.7	435	3	3
-4925.97	-2286.21	109	0	0	37267.5	-27660.9	413	0	0	22788.8	-13417.7	436	3	3
-6004.12	-384.441	109	0	0	34117	-24669.8	413	0	-1	22831.7	-13433.6	436	3	3
-2653.1	-2519.31	109	0	0	36748.9	-28651	413	0	0	22897.9	-13366.6	437	3	3
-6455.43	-4260.04	109	0	0	33817.5	-27425.6	413	0	0	22904.1	-13424.3	437	3	3
-3668.96	-2853.94	110	0	0	32446.1	-28417.7	413	0	0	22820.5	-13367.2	437	3	3
-3351.68	-1710.8	110	0	0	37837.9	-30089	413	0	0	22979.3	-13450.2	438	3	3
-3535.98	-1416.53	110	0	0	29980.3	-28114	413	0	0	22911.6	-13301.2	438	3	3
-3123.48	-2613.11	110	0	0	36000.8	-29452.1	414	0	0	22882.7	-13360.8	438	3	3
-3946.95	-1984.88	110	0	0	34709.7	-31581.6	414	0	0	22963.2	-13410.1	439	3	3
-4110.06	-1993.14	110	0	0	35965.5	-30439.9	414	0	0	23005.2	-13321.4	439	3	3
-3560.96	-298.934	110	0	0	37774.2	-29791.3	414	0	0	23038.9	-13494.9	441	3	3
-1693.11	-2144	110	0	0	35281.4	-30667.2	414	0	0	23039.7	-13391.8	442	3	3
-2434.09	-2857.4	110	0	0	33580.9	-29303.7	414	0	0	23031	-13268.6	442	3	3
-4955.55	-3131.75	110	0	0	32069.8	-37690.6	414	0	-1	23112	-13548.7	443	3	3
-424.902	-2673.8	110	0	0	33000.4	-34033	414	0	0	23047.1	-13600.7	443	3	3
-7094.64	-2531.86	110	0	0	31491.6	-26507.7	414	0	0	23146.9	-13520.5	444	3	3
-7826.6	-399.714	110	0	0	31232.4	-33809.7	414	0	0	23163.1	-13572.9	444	3	3
-4812.46	-1386.4	110	0	0	30977.8	-26630.7	414	0	0	23088.7	-13678.6	444	3	3
-3423.63	-1585.32	110	0	0	30965.3	-32544.5	414	0	0	23138.6	-13648.7	444	3	3
-4950.66	-5641.44	110	0	0	35463.7	-30446.5	414	0	0	23134.9	-13342.1	444	3	3
-3583.13	-4395.57	110	0	0	30974.5	-32175.8	414	0	0	23087.3	-13358.7	444	3	3
-2717.31	-4320.59	110	0	0	34753.4	-31660.9	415	0	0	23119.4	-13459.8	445	3	3
-5134.25	-4298.86	110	0	0	33983.6	-28746	415	0	0	23225.8	-13292.4	445	3	3
-2868.94	-184.548	110	0	0	36292.5	-27128.4	415	0	0	23245.9	-13550.5	446	3	3
-4705.45	-2003.55	110	0	0	34328.1	-28571.8	416	0	0	23079.8	-13694.2	446	3	3
-4953.81	640.944	110	0	0	33291.6	-24129.1	416	0	-1	23070	-13702.2	446	3	3
-3964.47	-114.326	110	0	0	37369.1	-28918.9	416	0	0	23193	-13680.3	447	3	3
-5031.49	28.2316	111	0	0	34214.3	-27442.4	416	0	0	23267.1	-13332.1	447	3	3
-3331.42	-1542.67	111	0	0	32039.2	-28604.3	416	0	0	23171.7	-13765.2	448	3	3
-6751.32	-1356.16	111	0	0	38642.6	-31012.8	416	0	0	23357	-13369	448	3	3
-2094.61	-1449.97	111	0	0	30213.6	-27923.5	416	0	0	23324.4	-13393.3	448	3	3
-4747.14	-508.368	111	0	0	36208.8	-30390.5	417	0	0	23230.1	-13836.8	449	3	3
-4567.53	-2922.79	111	0	0	35137.2	-31802.5	417	0	0	23407.5	-13450.7	449	3	3
-2444.54	-443.601	111	0	0	36223.1	-30125.9	417	0	0	23501.7	-13411.4	450	3	3
-3205.4	-1881.75	111	0	0	37625.2	-29799.6	417	0	0	23263	-13941.6	452	3	3
-3922.14	-1439.85	111	0	0	35589.2	-31273.8	417	0	0	23529.2	-13304.7	453	3	3
-4018.9	184.111	111	0	0	33853.1	-29803	417	0	0	23606.1	-13405	453	3	3
-4738.88	-2573.22	111	0	0	32976.1	-38858.8	417	0	-1	23231.3	-14057.2	454	3	3
-7775.38	-1489.38	111	0	0	32725.9	-33904.8	417	0	0	23661.2	-13310.7	454	3	3
-5650.71	-2722.38	111	0	0	31494.3	-25782.8	417	0	0	23701.7	-13216.6	456	3	3
-3789.1	-1031.69	111	0	0	33292.9	-34127.3	418	0	0	23258.5	-14166	457	3	3
-4733.69	-3863.89	111	0	0	31253.3	-26503.4	418	0	0	23301	-14137.9	457	3	3
-8042.08	-1897.05	113	0	0	31413.2	-33082	418	0	0	23813.4	-13121	457	3	3
-4441.02	-4614.01	113	0	0	35527.9	-30461.7	418	0	0	23815.5	-13220.5	457	3	3
-3124.77	-965.346	113	0	0	31443.4	-31385.8	418	0	0	23352.7	-14123.8	458	3	3
-5975.67	-3647.22	113	0	0	34476.3	-30924.7	418	0	0	23919.4	-13164.3	458	3	3
-3552.88	-3422.76	113	0	0	33553.6	-29090	418	0	0	23371.5	-14215.2	460	3	3
-3119.65	-2020.41	113	0	0	36227.7	-26992.9	418	0	0	23469.1	-14072.5	460	3	3
-2798.1	-2910.29	114	0	0	33306.8	-29225.1	419	0	0	23431.6	-14123.1	460	3	3
-4211.39	-1000.26	114	0	0	34368.2	-24293.9	419	0	-1	24010.2	-13183.5	460	3	3
-7734.73	-1763.08	114	0	0	37105.2	-28688	419	0	0	23985.8	-13079.1	460	3	3
-3397.28	-2067.61	114	0	0	34258.1	-27348.1	419	0	0	23540.5	-14177.4	461	3	3
-3763.08	-1166.51	114	0	0	32026	-29424.1	419	0	0	23494.4	-14238	461	3	3
-3759.85	-2079.66	114	0	0	38638.5	-30687.8	419	0	0	24008.3	-13060.6	461	3	3
-2805.09	-199.231	114	0	0	31243.7	-27975.4	419	0	0	24068.3	-13107.1	462	3	3
-1254.55	-139.459	114	0	0	37039.1	-29738.4	419	0	0	23554.6	-14252.9	463	3	3
-3442.65	1720.34	114	0	0	34853.5	-31318	419	0	0	23577.8	-14247.7	463	3	3
-5066.88	-1533.22	114	0	0	36524.4	-30380.2	419	0	0	23493.5	-14285.5	463	3	3
-6059.88	-993.662	114	0	0	34189.7	-31706.1	420	0	0	23629.7	-14218.3	463	3	3
-1441.99	-3061.86	114	0	0	35774.2	-30543.9	420	0	0	24080.2	-13211.2	464	3	3
-5451.42	-897.233	116	0	0	33067.1	-29488.2	420	0	0	24149.4	-13205.6	465	3	3
-2425.53	1849.38	116	0	0	33263.5	-39031.5	420	0	-1	23673.1	-14301.8	466	3	3
-6199.9	-38.5839	116	0	0	32159.1	-33377.6	420	0	0	23713.4	-14425.7	467	3	3
-2873.75	-5011.76	116	0	0	31274.4	-26208	420	0	0	23828.8	-14451.4	468	3	3
-1743.71	-3678.67	116	0	0	32661.1	-33757.7	420	0	0	23831.4	-14474.1	468	3	3
-5243.16	539.78	116	0	0	31876.2	-26431.6	420	0	0	24225.5	-13165.9	468	3	3
-4654.94	184.86	116	0	0	30833	-32790.2	420	0	0	24220.9	-13053.1	469	3	-1
-2735.69	-1224.94	116	0	0	34952.5	-30678.7	420	0	0	23824.6	-14551.2	472	3	3
-3174.86	-2018.13	116	0	0	30633.5	-31147.5	420	0	0	23911.2	-14439.1	472	3	3
-343.692	-3096.42	116	0	0	34175.5	-30048.2	420	0	0	24286.2	-13057.4	472	3	-1
-3820.74	-1691.69	116	0	0	32983.9	-28953.3	420	0	0	23930.2	-14558.3	473	3	3
-5011.88	-921.222	116	0	0	34686.2	-31804.6	421	0	0	24357	-13129.7	473	3	-1
-4099.23	-1207.02	116	0	0	33643	-29155.5	421	0	0	25620.5	12505.3	292	-1	-1
-3649.09	-3948.76	117	0	0	34274.1	-24633.4	421	0	-1	-38044.5	29631.6	359	-1	-1
-2564.48	-4185.69	117	0	0	37299.5	-28608.4	421	0	0	15300.9	-7333.11	392	-1	-1
-2162.59	-3665.81	117	0	0	33495.1	-28507.9	421	0	0	35606.7	11897.9	191	-1	-1
-3953.18	-3667.63	117	0	0	37936.8	-28468.8	422	0	0	-5225.42	36006.2	314	-1	-1
-2929.1	-867.771	117	0	0	38067.4	-30406.1	422	0	0	-37485.9	-9510.58	25	-1	-1
-1481.67	-2081.85	117	0	0	31061.5	-27754.6	422	0	0	17586.2	-38156.3	273	-1	-1
-4396.53	-702.533	117	0	0	36708.1	-29794.6	422	0	0	11119.1	14668.6	141	-1	-1
-6010.75	-2835.47	117	0	0	35800.5	-30159	422	0	0	30659.5	-10114.7	58	-1	-1
-2849.43	-378.976	117	0	0	36336.6	-30256.2	422	0	0	7008.76	12628.2	189	-1	-1
-6584.2	902.12	117	0	0	34231	-32123.2	422	0	0	-28093.8	5426.21	148	-1	-1
-2358.33	-3678.72	117	0	0	36228	-30556.8	422	0	0	-23898.6	15174.6	26	-1	-1
-4497.91	73.5036	117	0	0	33910.9	-29977.3	422	0	0	29875.6	-7897.64	304	-1	-1
-4344.07	-1701.76	117	0	0	32038.5	-39186.9	422	0	-1	7004.87	-17014.1	75	-1	-1
-3391.64	-183.332	117	0	0	33847.7	-29730.2	423	0	0	6087.09	3645.4	345	-1	-1
-2593.54	-4162.23	117	0	0	31097.8	-25995	423	0	0	-38175.1	12981.4	237	-1	-1
-3344.38	-1695.73	117	0	0	32569	-33966.3	423	0	0	-31344.4	16656.6	140	-1	-1
-3463.43	-705.892	117	0	0	31641.9	-25860.7	423	0	0	-14448.2	11962.9	120	-1	-1
-4324.21	697.817	117	0	0	31070.3	-31835.6	423	0	0	26673.3	6979.25	270	-1	-1
-6052.73	-3227.19	117	0	0	35255	-30825.8	423	0	0	-36740.8	-22906.1	473	-1	-1
-5914.31	-3760.98	117	0	0	30940.4	-31531.7	423	0	0	-33689.1	11410.2	67	-1	-1
-2565.37	-2934.79	118	0	0	33714.5	-30767.5	423	0	0	-13995.4	17810.1	27	-1	-1
-3916.64	-1481.42	118	0	0	33162.3	-29524.6	423	0	0	-39375.1	-1861.78	274	-1	-1
-4680.56	-1175.1	118	0	0	34478.5	-31598.1	423	0	0	36354.3	26981	4	-1	-1
-3321.71	-2604.27	118	0	0	33452.1	-29626.9	423	0	0	28519.4	4028.35	73	-1	-1
-6782.21	-2764.37	118	0	0	37156.4	-26675.4	424	0	0	19474.9	33183.4	22	-1	-1
-3238.2	-1843.67	118	0	0	36238	-28800.8	424	0	0	15314.8	-32249.4	71	-1	-1
-3928.88	-1465.34	118	0	0	33061.2	-28453	424	0	0	-27643.7	15712.7	292	-1	-1
-5259.99	-2704.8	118	0	0	37867.7	-28457.2	424	0	0	15371.7	-15762.7	380	-1	-1
-4907.75	-645.146	118	0	0	38537.6	-31197.9	424	0	0	-4503.85	-20480.7	287	-1	-1
-3852.33	-4975.73	118	0	0	30784.6	-27659.3	424	0	0	-6191.82	-15074	355	-1	-1
-7026.47	-3048.37	118	0	0	36708.9	-29470.7	424	0	0	7441.44	8250.15	416	-1	-1
-5062.84	-2817.75	118	0	0	35382	-30510.4	424	0	0	12091.6	12120.9	73	-1	-1
-6327.57	-1702.35	118	0	0	37023.9	-30284.4	424	0	0	30632.2	-31808.1	396	-1	-1
-4616.2	-684.112	118	0	0	34797	-32067.9	424	0	0	-32081.1	412.688	260	-1	-1
-4917.54	-459.001	118	0	0	36444.3	-30159.3	424	0	0	-7783.9	26910	277	-1	-1
-3601.79	-3210.75	118	0	0	33261.6	-30184.9	424	0	0	-34196.9	-6339.06	184	-1	-1
-5418.71	495.991	118	0	0	34690.5	-30865.9	425	0	0	-37904.9	28555.5	82	-1	-1
336.146	-26.7112	118	0	0	34346.7	-29627.6	425	0	0	-32077.6	-37625.7	37	-1	-1
-3770.19	-1551.51	118	0	0	29974.4	-25397.8	425	0	-1	18003.3	31164.8	261	-1	-1
-2674.62	-3708.71	118	0	0	32694.6	-34212.8	425	0	0	33459.8	-32990.9	333	-1	-1
-6018.42	-244.829	118	0	0	31321.2	-25458.3	425	0	0	-30440.1	12640.7	22	-1	-1
-5601.2	-1503.86	118	0	0	32012.6	-32540.9	425	0	0	34943.6	-36605.5	499	-1	-1
-5070.56	-2604.56	118	0	0	36242.3	-31079.4	425	0	0	35351.6	-27943.7	354	-1	-1
-5362.78	-2691.98	118	0	0	29742.3	-31356	425	0	-1	35510.5	-12530.8	452	-1	-1
-2897	-1829.12	119	0	0	34055.8	-30429.6	425	0	0	-7659.29	-339.244	352	-1	-1
-5556.51	3042.67	119	0	-1	32837	-29962.3	425	0	0	-10420.6	36934.2	409	-1	-1
-5873.08	-2243.72	119	0	0	34324.6	-30412	426	0	0	-2027.65	32450.7	55	-1	-1
-4442.15	-3461.82	119	0	0	33236.5	-30510.1	426	0	0	22244.1	-27458	217	-1	-1
-2961.11	-6286.55	119	0	0	36341.8	-27303.1	426	0	0	-26058	-31734.3	372	-1	8
-3391.13	-1892.99	119	0	0	36262	-29521.6	426	0	0	-37934.5	34714.3	93	-1	-1
-3398.97	-2117.88	119	0	0	33123.3	-27797.3	426	0	0	39823.1	-23576.9	209	-1	-1
-4995.36	-4524.76	119	0	0	37691.1	-29376.9	426	0	0	25100	23918.2	292	-1	-1
-3451.08	-3578.15	119	0	0	38280.2	-30762.8	426	0	0	31197.6	-8164.97	199	-1	-1
-2960.44	-1942.24	119	0	0	37720.9	-28709.9	427	0	0	38592.5	-30516.8	247	-1	-1
-6704.95	644.035	119	0	0	37032.2	-29351.7	427	0	0	16403.1	-36990.3	273	-1	-1
-4713.06	-2331.6	119	0	0	35038.7	-29382.6	427	0	0	-19656.9	27604.6	25	-1	-1
-3052.32	-5636.59	119	0	0	37631.2	-30795	427	0	0	26456.9	-10744.5	254	-1	-1
-3851.26	495.605	119	0	0	35358.9	-32381.2	427	0	0	39498.1	-31979.6	194	-1	-1
-4944.66	-5041.66	119	0	0	35693.3	-30175.2	427	0	0	33859.6	-38052.8	136	-1	-1
-2754.65	-2560.94	119	0	0	32739.8	-29770.1	427	0	0	-10209.9	38818.4	279	-1	-1
-3761.21	-1888.05	119	0	0	34789.9	-30281.5	427	0	0	-20104.1	-24158.8	157	-1	-1
-6386.8	-3208.49	119	0	0	34701.3	-29720.3	427	0	0	-39714.4	646.557	159	-1	-1
-7488.89	-3523.89	119	0	0	-19857.6	-38013.5	137	-1	-1	-15909.3	-15116.3	249	-1	-1
-5222.48	-1187.88	120	0	0	-16993.7	-12129.8	305	-1	-1	5705.66	-34572.1	63	-1	-1
-4967.89	-1345.42	120	0	0	15952.4	-18050.3	202	-1	9	17334.5	5775.2	295	-1	-1
-5089.82	1486.63	120	0	0	18395.8	4857.03	207	-1	6	39451.6	27508	48	-1	-1
-5297.92	-1137.28	120	0	0	-34109.7	1028.01	323	-1	-1	9666.56	8026.02	456	-1	-1
-1108.11	-2036.26	120	0	0	31095.4	2426.2	140	-1	6	21205.7	-29640.8	370	-1	-1
-3786.07	-3860.24	120	0	0	-39086	-12439	214	-1	-1	-10663.2	3197.31	32	-1	-1
-3905.79	-3145.71	120	0	0	30771.2	26334.4	113	-1	-1	-38353.5	35862.5	68	-1	-1
-4448.45	-5441.06	120	0	0	35586.7	-37469.1	476	-1	-1	-35445.8	-32565.2	359	-1	-1
-2132.37	-2120.06	120	0	0	-5687.9	-32782.3	455	-1	-1	-27713.3	-13942.2	27	-1	-1
-7256.38	1342.58	120	0	0	26831.2	-17300.9	354	-1	-1	9684.61	-39503.8	14	-1	-1
-6055.38	-1223.64	120	0	0	-10095.7	-976.872	389	-1	-1	-12089.3	24818.1	290	-1	-1
-3890.16	-548.15	120	0	0	1705.26	-33190.2	315	-1	-1	7191.01	9359.53	330	-1	-1
-4215.57	-3546.51	120	0	0	-16843.2	17005.9	119	-1	-1	21258.3	10573.5	173	-1	-1
-4580.91	-2996.66	120	0	0	14800.3	34843.7	235	-1	-1	14673.8	18652.9	123	-1	-1
-7446.18	1936.8	120	0	0	22656.1	-22411.8	168	-1	-1	7644.96	3352.66	459	-1	-1
-1639.38	-3645.72	120	0	0	-35974.7	-36556.1	476	-1	-1	-26160	-22996.4	383	-1	-1
-4133.4	-2958.19	120	0	0	35840.5	25889.3	463	-1	-1	-11340.9	-38220.3	161	-1	-1
-2177.11	-5514.13	120	0	1	5889.65	16763.7	130	-1	-1	-3928.75	4620.47	169	-1	-1
-2776.06	-2545.19	120	0	0	1988.65	-24833.5	346	-1	-1	9443.85	36467.6	189	-1	-1
-808.303	-3245.98	120	0	0	38101.4	27320.7	47	-1	-1	-35600.4	12845.2	32	-1	-1
-8958.32	-1665.65	120	0	0	-6592.19	11915.5	94	-1	-1	-5052.77	32929.3	107	-1	-1
-3264.91	-2304.68	120	0	0	9207.57	19772.6	193	-1	-1	5669.45	-10736.2	354	-1	-1
-4486.4	279.891	121	0	0	1078.17	13390.7	329	-1	-1	37076.7	-33268.1	414	-1	-1
-2318.41	-1671.73	121	0	0	20534.2	-1862.61	207	-1	2	2219.22	3994.04	179	-1	-1
-1834.75	-5451.48	121	0	1	-20407.8	24640.7	246	-1	-1	-12414	17213.8	269	-1	-1
-2341.53	-5975.93	121	0	1	31873.9	-3484.23	1	-1	-1	1560.97	-21947.3	217	4	4
-5151.07	-3559.05	121	0	0	24115.3	39976.2	131	-1	-1	1637.61	-21967.1	218	4	4
-3599.74	-430.652	121	0	0	-15470.4	-35671.3	29	-1	-1	1690.17	-21893.3	219	4	4
-2583.36	-597.892	121	0	0	20964.9	-13407.6	377	-1	-1	1720.23	-21772.2	221	4	4
-4440.29	380.796	121	0	0	-844.85	-36478.6	297	-1	-1	1788.81	-21734.4	223	4	4
-6779.95	-1379.97	121	0	0	-15334.1	-12116.1	452	-1	-1	1766.79	-21802.6	223	4	4
-2342.41	-6170.19	121	0	1	11849.9	-36534.5	458	-1	-1	1810.71	-21742.6	223	4	4
-4802.35	312.371	121	0	0	11471.6	34937	387	-1	-1	1848.81	-21749.3	226	4	4
-2470.07	-1684.31	121	0	0	-18874.7	-6427.86	267	-1	-1	1931.17	-21686	227	4	4
-4380.14	-2913.69	121	0	0	-11333.5	10014.2	249	-1	-1	1957.88	-21676.5	227	4	4
-4583.32	-2194.87	121	0	0	-14164.8	24137	379	-1	-1	1945.67	-21695.5	227	4	4
-4726.16	-3064.18	122	0	0	-23196.4	655.985	210	-1	-1	2013.39	-21715.5	228	4	4
-3053.06	-2894.54	122	0	0	12300.5	-32275.3	29	-1	-1	2109.16	-21683.7	229	4	4
-3160.06	-3641.34	122	0	0	-35201.4	28907	262	-1	-1	2216.36	-21660.8	231	4	4
-4545.52	-2646.18	122	0	0	36628.1	-22601.5	130	-1	-1	2313.15	-21704.6	233	4	4
-3439.33	-4849.93	122	0	0	39694.5	16628.4	233	-1	-1	2452.81	-21682.9	234	4	4
-5326.12	547.166	122	0	0	-17917.1	35378.8	437	-1	-1	2368.54	-21638.2	234	4	4
-6564.84	-2644.74	122	0	0	6189.53	-30046.8	123	-1	-1	2408.96	-21735.5	234	4	4
-7291.84	-3825.28	122	0	0	12472.9	-15555.1	49	-1	-1	2481.29	-21667.9	235	4	4
-620.483	1238.03	122	0	0	-10443.2	-18243.5	47	-1	-1	2516.39	-21676.7	235	4	4
-5978.56	-8129.2	122	0	0	1888.84	5035.53	54	-1	-1	2580.39	-21666.4	236	4	4
-3464.94	1845.78	122	0	0	26168.3	22686.9	339	-1	-1	2660.47	-21720.9	237	4	4
-3288.16	-2636.16	122	0	0	16265	-32706.4	255	-1	-1	2664.09	-21625.1	237	4	4
-4081.48	-5287.93	122	0	0	13024.9	32281.2	498	-1	-1	2647.09	-21590.3	237	4	4
-4562.19	-499.036	122	0	0	17156.9	-15950.5	298	-1	9	2697.54	-21569.1	238	4	4
-3266.21	-1944.21	122	0	0	-25611.8	39751.4	84	-1	-1	2744.41	-21602.5	238	4	4
-5278.71	-3513.66	122	0	0	35583.4	-36173.2	445	-1	-1	2831.05	-21544	239	4	4
-7435.13	-952.293	122	0	0	-56.8309	-3187.55	243	-1	-1	2913.22	-21510.6	240	4	4
-3002.13	-1499.3	122	0	0	33657.6	7292	22	-1	-1	2817.07	-21426.1	240	4	4
-3663.15	-518.495	122	0	0	25604.5	-30578.9	427	-1	-1	2970.73	-21456.7	241	4	4
-5959.16	-2676.65	122	0	0	-27423.2	-7505.82	432	-1	-1	2978.49	-21377	245	4	4
-4052.07	-2751.78	122	0	0	7595.53	-28970.9	355	-1	-1	3073.25	-21366.8	248	4	4
-1525.36	-959.625	122	0	0	-17211.6	-22150.9	15	-1	-1	3188.01	-21341.2	250	4	4
-7507.86	-2622.04	122	0	0	-19813.7	-33619.5	35	-1	-1	3284.9	-21276.7	252	4	4
-3245.88	3453.09	122	0	0	-1070.94	-27612	403	-1	-1	3368.37	-21290.6	256	4	4
-2109.98	-4014.46	122	0	0	-32959.1	34359.5	327	-1	-1	3499.37	-21292.3	257	4	4
-3427.14	-2056.33	123	0	0	39535.7	-22179.3	227	-1	-1	3609.87	-21287.7	259	4	4
-4832.62	-1631.07	123	0	0	16933	7744.28	206	-1	-1	3613.93	-21261.3	259	4	4
-5093.26	-2924.75	123	0	0	9392.12	-585.463	402	-1	-1	3615.34	-21300.2	259	4	4
-3110.61	-1672.53	123	0	0	2304.31	36089	434	-1	-1	3633.12	-21180.6	261	4	4
-4832.83	-3759.33	123	0	0	-31684.3	8820.74	236	-1	-1	3713.25	-21078.8	263	4	4
-3765.93	-3990.66	123	0	0	27564.8	11010.9	467	-1	-1	3785.95	-20998.5	265	4	4
-3517.15	-2498.97	123	0	0	21079.4	34928.6	151	-1	-1	3689.84	-20974.7	265	4	4
-5419.93	-2038.89	123	0	0	-39523.8	-28500.2	112	-1	-1	3750.34	-21051.1	266	4	4
-3907.29	-716.702	123	0	0	29890.6	8790.41	469	-1	-1	3811.09	-20946.4	266	4	4
-4029.24	-329.424	123	0	0	-33566.4	26213.2	217	-1	-1	3788.17	-20979.5	266	4	4
-7112.5	-3946.48	124	0	0	14160.2	-19890.9	87	-1	9	3876.46	-21109.7	267	4	4
-5971.48	-2341.63	124	0	0	9742.15	29669.5	171	-1	-1	3828.61	-21025.8	267	4	4
-6720.6	-2915.09	125	0	0	29988.6	30343.5	268	-1	-1	3955.55	-21008.5	269	4	4
-5220	-5010.93	125	0	0	38207.7	29142	208	-1	-1	3944.56	-21115.2	269	4	4
-1199.46	1689.28	125	0	0	18683.2	25545.4	452	-1	-1	4045.2	-21129.1	270	4	4
-2610.51	-4408.74	125	0	0	-28343.8	2456.09	38	-1	-1	4025.68	-21034.6	270	4	4
-6218.48	-342.112	125	0	0	-26790.9	895.027	393	-1	-1	4055.53	-21096	270	4	4
-9390.51	-4889.11	125	0	-1	-11050	-30016.5	450	-1	-1	4092.58	-21160.8	271	4	4
-4895.28	-1470.44	125	0	0	17058.1	31803.2	12	-1	-1	4097.05	-21160.7	271	4	4
-1546.21	-2478.09	125	0	0	-35546.1	27635.9	116	-1	-1	4199.69	-21095	272	4	4
-4174.9	523.731	125	0	0	-27076.1	36443.1	84	-1	-1	4239.63	-21008.3	273	4	4
-4808.23	-6463.84	125	0	0	37256.1	-24289.1	241	-1	-1	4266.79	-21025.7	273	4	4
-3528.85	-3646.46	125	0	0	18301.6	9696.43	133	-1	-1	4275.53	-21128.9	275	4	4
-4160.56	-2279.95	125	0	0	23139.5	30667.9	236	-1	-1	4324.11	-20959.2	275	4	4
-562.321	1637.38	125	0	0	18300.6	37084.3	410	-1	-1	4327.99	-20959.1	277	4	4
-4184.49	-1240.57	125	0	0	30034.9	-9128.77	454	-1	-1	4376.99	-20960.4	277	4	4
-5787.09	-266.477	125	0	0	-25945.7	36636.8	241	-1	-1	4425.09	-20975.6	279	4	4
-3332.89	-546.332	125	0	0	39564.9	14318.7	253	-1	-1	4384.84	-20887.9	280	4	4
-7655.64	-586.892	125	0	0	17341	11697.6	451	-1	-1	4498.68	-20880.5	280	4	4
-1510.62	-2785.08	125	0	0	-3634.9	33783	18	-1	-1	4490.58	-20873.6	280	4	4
-3100.43	-2048.24	125	0	0	26710.4	34352	323	-1	-1	4552.92	-20844.2	281	4	4
-4553.7	-2526.48	125	0	0	-18100.2	8612.5	254	-1	-1	4615.13	-20766.8	283	4	4
-5600.77	-1251.38	126	0	0	6696.21	-26198.6	209	-1	-1	4662.78	-20625.6	285	4	4
-2613.72	-733.08	126	0	0	34123.5	1737.16	161	-1	-1	4637.61	-20666.7	285	4	4
-6909.9	-366.26	126	0	0	30733.5	39466.8	346	-1	-1	4740.87	-20625.1	286	4	4
-1877.11	-8357.01	126	0	1	-12801.5	-4280.45	344	-1	-1	4856.36	-20604	287	4	4
-367.649	-3700.13	126	0	1	-33154	-32790.3	416	-1	4	4948.7	-20571.1	288	4	4
-2942.44	-3009.37	126	0	0	6681.7	-21662	213	-1	-1	4781.1	-20492.5	288	4	4
-7545.87	1012.94	126	0	0	-27753.7	5310.44	221	-1	-1	4893.64	-20437.4	289	4	4
-5205.38	-1188.84	126	0	0	13272	27871.1	184	-1	-1	4912.33	-20597.6	289	4	4
-5085.67	-4017.74	126	0	0	-28787.4	12502.3	128	-1	-1	4965.25	-20515	289	4	4
-2353.23	-1475.69	126	0	0	-32190.7	38524.4	322	-1	-1	5011.46	-20561.6	294	4	4
-8529.42	2796.3	126	0	-1	39017	30281.5	371	-1	-1	5128.84	-20540.1	297	4	4
-6610.69	-890.087	126	0	0	13406.9	-25586	102	-1	-1	5126.83	-20599	297	4	4
-3909.73	-1205.58	126	0	0	6234.74	3459.32	136	-1	-1	5096.61	-20470.1	298	4	4
-6037.09	-1443.17	127	0	0	30197.1	-27655.2	212	-1	-1	5187.61	-20499.2	299	4	4
-1451.4	-1527.53	127	0	0	-29817	-1154.44	387	-1	-1	5191.62	-20472.2	299	4	4
-4295.98	-1684.02	127	0	0	36206.6	-24555.9	297	-1	-1	5230.68	-20416.7	302	4	4
-7084.17	449.891	127	0	0	665.175	-25474.5	392	-1	-1	5322.26	-20347.9	303	4	4
-4429.57	-1226.04	127	0	0	-10618.9	-9490.26	86	-1	-1	5374.56	-20246.6	304	4	4
-3026.37	-4049.7	127	0	0	26072.2	29720.2	82	-1	3	5426.39	-20309.8	304	4	4
-3928.85	-786.155	127	0	0	-21097.4	-13160.4	380	-1	-1	5509.59	-20240.6	305	4	4
-4232.97	-1085.43	127	0	0	34195.1	-18919	200	-1	-1	5591.22	-20212.8	308	4	4
-7033.5	-1396.23	127	0	0	-23680.1	27951.8	155	-1	-1	5679.83	-20148.9	309	4	4
-3948.51	-5447.04	127	0	0	16299.2	25948.3	320	-1	8	5751.46	-20101.4	310	4	4
-1550.28	-3457.14	127	0	0	-12990.4	-37352.2	134	-1	-1	5746.54	-20115.7	310	4	4
-3007.64	-3572.6	127	0	0	-38051.2	-20731.4	342	-1	-1	5721.36	-19996.5	312	4	4
-3186.26	-536.472	127	0	0	-8412.78	16430.8	34	-1	-1	5824.74	-20015.4	312	4	4
-1906.62	-922.657	127	0	0	23156.2	43.4978	363	-1	2	5876.04	-19925.3	314	4	4
-3415.94	-2081.63	127	0	0	8366.61	31182.7	232	-1	-1	6002.72	-19936.4	315	4	4
-5971.3	-5950.89	127	0	0	28314.4	16447.7	289	-1	-1	6122.93	-19858.5	316	4	4
-4134.75	-2217.69	127	0	0	1767.02	14475.3	300	-1	-1	6079.63	-19796.7	318	4	4
-1343.08	-2242.13	127	0	0	-23439	36136.7	21	-1	-1	6235.34	-19914.2	318	4	4
-6721.48	-2710.82	127	0	0	-27958	-26755.2	263	-1	-1	6243.53	-19917.4	320	4	4
-3078.01	-5043.9	127	0	0	930.789	-35013.6	160	-1	-1	6331.2	-19891.9	323	4	4
-7461.08	-6070.65	127	0	0	37014.9	-28409.5	82	-1	-1	6379.64	-19805.5	326	4	4
-2637.32	-5128.56	127	0	0	32384.7	-23901.6	355	-1	-1	6302.82	-19740.8	328	4	4
-3103.78	-3290.22	127	0	0	-28663	15514.2	211	-1	-1	6414.53	-19785.9	329	4	4
-1137.94	-797.407	127	0	0	18553.7	28419.8	408	-1	-1	6529.45	-19728.6	330	4	4
-5954.32	1320.96	127	0	0	36492.7	-5138.83	199	-1	-1	6491.38	-19814.4	330	4	4
-5272.95	-1724.85	128	0	0	32656.3	-7701.38	286	-1	-1	6512.31	-19724.6	330	4	4
-3347.11	3076.87	128	0	0	4077.08	35182.7	104	-1	-1	6583.26	-19657.7	331	4	4
-4914.45	-284.823	128	0	0	36502.3	19681	317	-1	-1	6686.08	-19655.2	332	4	4
-5813.58	-1103.77	128	0	0	-700.714	-5615.91	206	-1	-1	6599.26	-19609.9	332	4	4
-5382.88	756.096	128	0	0	-30089	12099.1	258	-1	-1	6750.68	-19571.4	333	4	4
-4872.58	-1402.07	128	0	0	12265.8	-36240.1	223	-1	-1	6774.26	-19476.7	334	4	4
-8073.43	-2009.92	129	0	0	1404.91	-30747.6	56	-1	-1	6840.72	-19445.9	335	4	4
-3175.1	-3105.02	129	0	0	-3678.89	35034.9	483	-1	-1	6901.08	-19519.6	337	4	4
-7754.37	-1297.6	129	0	0	23192.8	26024.7	231	-1	-1	6914.72	-19410	337	4	4
-3127.58	-3054.1	129	0	0	-33070.3	1453.34	227	-1	-1	6915.04	-19600.7	338	4	4
-5915.2	-5452.89	129	0	0	-33887.8	29026.2	49	-1	-1	7000.2	-19592.8	339	4	4
-2556.44	-3254.76	129	0	0	301.191	-32354.1	480	-1	-1	6985.24	-19660.3	339	4	4
-3746.78	1256.24	129	0	0	6831.42	-11307.3	39	-1	-1	7086.38	-19728.3	341	4	4
-3559.45	-1668.74	129	0	0	39603.5	-8221.23	489	-1	-1	7094.84	-19636.3	341	4	4
-6307.51	-5728.05	129	0	0	36274.2	-23997.8	451	-1	-1	7179.09	-19670.5	342	4	4
-97.5746	-606.376	129	0	0	31471.6	-3389.45	455	-1	-1	7241.82	-19580	344	4	4
-4272.58	-2275.14	130	0	0	32299.5	11766.5	265	-1	-1	7282.49	-19631.3	344	4	4
-3471.77	1889.6	130	0	0	-396.788	-4042.59	209	-1	-1	7385.77	-19603.9	348	4	4
-6732.61	-3580.18	130	0	0	-21713.3	21386.8	393	-1	-1	7469.63	-19535.4	349	4	4
-4884.16	-348.595	130	0	0	-31375.4	26391.2	121	-1	-1	7547.5	-19565.4	350	4	4
-6184.36	-4287.36	130	0	0	-29395.5	29537.6	135	-1	-1	7590.07	-19631.7	352	4	4
-2999.41	-1002.34	130	0	0	26005.4	-33122.1	492	-1	-1	7647.46	-19562	353	4	4
-3311.03	114.019	130	0	0	24220.6	-19646.5	156	-1	-1	7734.79	-19599.4	354	4	4
-7387.06	-5201.41	130	0	0	23562.8	35734.5	72	-1	3	7828.3	-19518.4	355	4	4
-2250.11	-421.819	130	0	0	-16216.9	33586.1	471	-1	-1	7839.24	-19632.9	355	4	4
-5270.44	-1863.35	130	0	0	39753	-15317.5	302	-1	-1	7911.45	-19595.2	356	4	4
-3108.98	-6148.27	130	0	0	-18083	15820.5	259	-1	-1	7921.11	-19573.6	356	4	4
-1477.88	-2602.12	130	0	0	16693.4	-8631.29	309	-1	-1	8013.53	-19551.8	359	4	4
-4942.14	-4209.9	130	0	0	-6451.69	-38742.7	317	-1	-1	8085.35	-19650.9	360	4	4
-8180.56	-2231	130	0	0	9358.06	21938	34	-1	-1	8145.03	-19627.1	361	4	4
-1391.29	1059.61	130	0	0	-27506.2	-3919.66	361	-1	-1	8229.07	-19573.7	362	4	4
-6833.01	-336.063	130	0	0	19487.5	-19180.2	374	-1	9	8259.6	-19516.1	363	4	4
-443.2	-1843.95	130	0	0	39948.6	22605.4	100	-1	-1	8314.38	-19538.3	363	4	4
-5327.52	-4342.19	130	0	0	-208.156	-36541.9	248	-1	-1	8306.8	-19428.6	363	4	4
-4990.32	1223.26	130	0	0	19498.6	-4583.86	473	-1	2	8226.38	-19493.5	363	4	4
-3311.24	-1383.11	130	0	0	25406.9	17723.5	295	-1	-1	8360.61	-19509.4	365	4	4
-1349.52	366.051	130	0	0	22166.5	-25914.8	455	-1	-1	8361.31	-19571.2	366	4	4
-451.545	-596.547	130	0	0	-31216.9	-38006.8	286	-1	-1	8461.31	-19567.7	367	4	4
-7904.38	-1918.6	130	0	0	-22938.2	-27254.9	168	-1	-1	8394.03	-19511.2	367	4	4
-4780.35	-3845.63	130	0	0	-14410.9	-20027.6	77	-1	-1	8524.1	-19468.4	368	4	4
-8527.03	-1404.82	130	0	0	-11495.5	9884.05	372	-1	-1	8494.71	-19481	368	4	4
-5136.58	-1974.52	130	0	0	-39475.9	20623.1	416	-1	-1	8618.66	-19479.5	369	4	4
-5537.66	-4535.78	131	0	0	13327.5	14038.7	335	-1	8	8565.21	-19425.2	369	4	4
-4962.94	-1774.04	131	0	0	-1821.64	-28251.9	454	-1	-1	8606.84	-19530.5	369	4	4
-1816.32	-793.675	131	0	0	12331.2	-5662.43	450	-1	-1	8553.64	-19530.2	369	4	4
-3229.97	1668.76	131	0	0	1035.65	-16312.7	10	-1	-1	8645.22	-19461.9	370	4	4
-5990.2	1168.3	131	0	0	-12655.2	15908.9	62	-1	-1	8632.2	-19565.2	370	4	4
-5409.12	-446.743	131	0	0	20873.1	26102.8	417	-1	-1	8758.81	-19543.6	371	4	4
-96.415	-71.4372	131	0	0	2993.65	-15641.9	334	-1	-1	8849.76	-19522.4	373	4	4
-3712.06	-1547.51	131	0	0	-5027.76	33531.4	420	-1	-1	8800.29	-19468.2	373	4	4
-6846.7	-4681.97	131	0	0	-38253.3	-4349.22	209	-1	-1	8869.68	-19423.7	374	4	4
-5160.24	1772.82	131	0	0	-30373.2	2569.54	47	-1	-1	8935.62	-19332.1	376	4	4
-4313.78	-3666.43	131	0	0	-37774.1	-15177.5	15	-1	-1	8936.75	-19514.8	376	4	4
-7166.96	-876.649	131	0	0	-1797.78	-245.024	342	-1	-1	8985.8	-19358	377	4	4
-6581.68	-1758.93	131	0	0	26242.8	25372.7	271	-1	-1	9063.54	-19274.8	378	4	4
-3674.51	-1062.85	131	0	0	4857.76	38755.6	472	-1	-1	9094.49	-19202.4	382	4	4
-4995.4	-2760.43	131	0	0	-2454.15	32459.1	360	-1	-1	9155.26	-19167.1	384	4	4
-6135.36	-2717.96	131	0	0	34098.5	-31072.7	497	-1	-1	9199.6	-19190.6	384	4	4
-1842.39	-3171.87	131	0	0	4750.74	2316.06	76	-1	-1	9254.26	-19228.2	388	4	4
-5122.03	-2182.84	131	0	0	1964.45	-9261.11	385	1	1	9272.66	-19087.8	388	4	4
-4546.49	-3281.05	131	0	0	3154.76	-9043.76	385	1	1	9321.53	-19065.2	389	4	4
-1331.31	-1221.31	131	0	0	2259.42	-8706.01	386	1	1	9319.67	-19084.5	389	4	4
-6483.72	-4442.84	131	0	0	3382.32	-9893.24	386	1	1	9357.46	-18966.7	392	4	4
-3560.19	-1971.55	131	0	0	2189.62	-9103.82	387	1	1	9404.12	-19027.5	392	4	4
-2851.02	-804.096	131	0	0	3200.23	-8426.25	387	1	1	9338.23	-18902.9	393	4	4
-2130.4	-1997.14	131	0	0	2471.12	-8695.56	387	1	1	9414.63	-18907.3	393	4	4
-8481.8	-6315.59	131	0	0	3771.53	-9796.08	387	1	1	9465.59	-18914.1	395	4	4
-6575.58	-2041.82	131	0	0	1965.39	-8604.88	388	1	1	9434.67	-18823.6	395	4	4
-4070.33	-6509.71	131	0	0	2924.5	-8824.94	388	1	1	9513.62	-18848.1	397	4	4
-2179.33	-2465.62	131	0	0	1677.57	-8502.28	388	1	1	9565.82	-18764.8	398	4	4
-3005.63	-3893.43	131	0	0	2850.26	-9541.22	388	1	1	9643.94	-18823	399	4	4
798.509	2070.26	132	0	-1	1731.33	-8892.25	388	1	1	9712.38	-18740.9	400	4	4
-6164.41	-345.378	132	0	0	1534.69	-8695.14	388	1	1	9734.18	-18856.3	400	4	4
-4110.59	-2529.78	132	0	0	3432.15	-8179.81	388	1	1	9687.01	-18711.6	400	4	4
-2137.61	-362.173	132	0	0	2685.07	-8962.63	388	1	1	9762.01	-18742.3	401	4	4
-3896.62	-2766.93	132	0	0	954.501	-9620.01	389	1	1	9880.38	-18737.5	402	4	4
-3258.63	-5858.39	132	0	0	3907.07	-9263.83	389	1	1	38232.3	-15296.2	224	-1	-1
-5882.36	-9881.19	132	0	0	2607.88	-8250.38	389	1	1	-33983.7	-24227.3	453	-1	-1
-8182.33	-5649.45	132	0	0	2258.84	-9284.03	389	1	1	-23857.8	-9990.55	237	-1	15
-2386.52	-2000.07	132	0	0	1943.62	-8707.44	389	1	1	-20863.4	-38063.3	49	-1	-1
-2767.67	-4011.92	132	0	0	2471.3	-7769.54	389	1	1	-168.695	-4794.59	192	-1	-1
-6739.03	-3465.5	132	0	0	2670.48	-9787.75	389	1	1	-28662.6	28679.7	340	-1	-1
-2658.88	-1782.29	132	0	0	3449.05	-9321.36	389	1	1	23008.1	-13433.6	118	-1	3
-6493.32	-4321.43	132	0	0	2156.87	-8883.22	389	1	1	17710.2	5407.48	290	-1	-1
-3833.91	-965.047	132	0	0	1930.14	-9211.42	390	1	1	-13277.4	36534.7	367	-1	-1
-1478.95	-3430.96	132	0	0	2483.27	-10323.1	390	1	1	-39047.1	39430.4	213	-1	-1
-4882.89	-5932.28	132	0	0	2348.01	-8125.19	390	1	1	29903.3	-18315.3	158	-1	-1
-5259.94	-7910.46	132	0	0	2106.88	-7634.07	390	1	1	-27533.5	-23058.6	411	-1	-1
-6734.91	-5259.37	132	0	0	2082.63	-9893.02	390	1	1	-10079.9	-30202.3	284	-1	-1
-1374.29	-3967.9	132	0	0	2146.83	-8639.29	390	1	1	-10714.9	10074.6	26	-1	-1
-1940.69	-4858.34	133	0	0	3336.38	-9169.73	390	1	1	-28027.1	14799.5	486	-1	-1
-1348.4	310.72	133	0	0	181.643	-10432.5	390	1	1	-8509.75	-38100.1	378	-1	-1
-1055.79	-48.4557	133	0	0	1298.54	-9032.48	391	1	1	32206.1	12394.9	254	-1	-1
-0.600395	-7626.53	133	0	1	2050.29	-8746.83	391	1	1	19838.3	21982.9	174	-1	-1
-3529.89	-5383.88	133	0	0	1409.41	-11296.8	391	1	1	-15143.9	6717.74	10	-1	-1
-5974.67	-2884.66	133	0	0	1100.87	-7800.71	391	1	1	-2933.32	-6753.91	270	-1	999
-4564.72	-2649.1	134	0	0	2456	-8628.26	391	1	1	10993.3	-15089.2	80	-1	-1
-2256.34	-1872.52	134	0	0	2648.45	-10629.4	391	1	1	39215.2	-31826.6	467	-1	-1
-4797.25	541.652	134	0	0	1583.05	-9204.05	391	1	1	-19262.6	-11099.6	290	-1	-1
-6571.62	-2903.82	134	0	0	1841.26	-8400.67	391	1	1	24467	5199	366	-1	-1
-5329.64	-5384.91	134	0	0	3482.03	-9269.03	391	1	1	-2045.56	5033.19	151	-1	-1
-4791.67	800.445	134	0	0	3463.38	-9699.64	391	1	1	-36278.5	-14274.3	247	-1	-1
-2166.03	-2368.77	134	0	0	3072.11	-8515.35	391	1	1	25217.7	21364.1	9	-1	-1
-7203.99	1416.01	134	0	0	2395.42	-9859.6	392	1	1	-39599.7	3656.11	273	-1	-1
-4672.23	-1397.2	134	0	0	2559.67	-8709.63	392	1	1	4447.95	34086.5	163	-1	-1
-3882.67	-455.418	134	0	0	2357.14	-8507.28	392	1	1	36122.2	14862.3	158	-1	-1
-1028.94	1743.78	134	0	0	1528.21	-10294	392	1	1	-3618.72	-32505.8	251	-1	24
-3348.09	-2714.4	134	0	0	1155.18	-7609.47	392	1	1	-35590	-25869.5	463	-1	-1
-1719.85	2033.64	134	0	0	1953.34	-8361.07	392	1	1	22049.8	-23668.2	386	-1	-1
460.121	-4126.45	134	0	1	2644.79	-9888.75	392	1	1	-20068.6	-16218.4	492	-1	-1
-1338.48	-3573.21	134	0	0	1420.95	-9020.6	392	1	1	-16822.3	-25781.3	409	-1	-1
-215.287	-2859.2	134	0	0	1886.86	-8292.02	393	1	1	26912.8	-8081.12	118	-1	-1
-6906.22	-542.868	134	0	0	1806.71	-9712.89	393	1	1	-36140.3	-9019.08	35	-1	-1
-6168.42	-2184.3	135	0	0	1810.26	-8538.66	393	1	1	-11735.6	10544.8	140	-1	-1
-2704.94	-4776.6	135	0	0	2372.13	-9256.25	393	1	1	-26431.8	-3980.59	171	-1	-1
-4953.66	-659.556	135	0	0	326.637	-11099.9	393	1	1	2985.08	-37490	113	-1	-1
-2550.48	-3171.99	135	0	0	1255.45	-9490.74	393	1	1	-35467.5	6731.84	163	-1	-1
-3961.56	2770.93	135	0	0	2018.14	-8405.45	393	1	1	6924.23	1036.68	383	-1	-1
-4713.94	-5653.44	135	0	0	1111.5	-12082	393	1	1	-35420.5	-35833.4	395	-1	-1
-2995.95	-4054.32	135	0	0	1056.9	-8142.48	393	1	1	12232.1	-21749.3	154	-1	-1
-7048.12	1052.45	135	0	0	2506.54	-8749.52	393	1	1	-37138.1	-37072.4	271	-1	-1
-6251.73	-1039.52	135	0	0	2346.83	-10319.7	393	1	1	-32283.6	-9692.15	458	-1	-1
-3999.89	-2749.28	135	0	0	1396.12	-7928.14	394	1	1	188.831	11516.2	469	-1	-1
-1594.11	3143.29	135	0	0	1968.06	-7570.85	394	1	1	-4628.23	16241.9	117	-1	-1
-5565.11	-1676.28	136	0	0	2973.98	-8474.45	394	1	1	38244	-24386.7	6	-1	-1
-4997.39	-5613.87	136	0	0	2519.03	-9560.12	394	1	1	29202.8	-18862.4	18	-1	-1
-4018.44	-3532.79	136	0	0	2170.01	-8969.37	394	1	1	1851.98	26989.4	282	-1	-1
-1418.62	-1674.87	136	0	0	2934.84	-10048	394	1	1	-30544.4	-11406.8	402	-1	-1
-7384.52	-3120.81	136	0	0	2552.66	-8055.33	394	1	1	-14493.8	-13582	366	-1	-1
-5539.15	-983.14	136	0	0	2435.37	-8493.4	394	1	1	26601.7	-36957	164	-1	-1
-7448.64	-1299.91	136	0	0	1618.06	-9696.78	394	1	1	27745.6	-26517.8	100	-1	-1
-4852.35	3249.56	136	0	0	2678.66	-9398.36	395	1	1	29722.2	19758.8	18	-1	-1
-4487.07	2218.62	136	0	0	2348.19	-9078.87	395	1	1	-11027.7	18536.3	467	-1	-1
-1682.99	-1886.72	136	0	0	2401.38	-9882.18	395	1	1	-15677.2	-24991.3	266	-1	14
-3268.69	-2135.58	136	0	0	1681.24	-9133.72	395	1	1	37453.5	-37101.3	214	-1	-1
-3373.19	-3830.76	136	0	0	2367.4	-7821.93	395	1	1	22087.8	-13332.2	496	-1	-1
-4047.1	-1111.12	136	0	0	1366.09	-9325.5	395	1	1	4398.44	-32122.6	112	-1	-1
-1402.94	-1161.48	136	0	0	1990.34	-8172.89	396	1	1	38570.3	35390.9	120	-1	-1
-7464.32	-2615.27	136	0	0	2783.96	-8505.99	396	1	1	-10783.5	25444.2	477	-1	-1
-4125.83	-928.007	136	0	0	360.369	-10547.5	396	1	1	33941.1	-21587.1	134	-1	-1
-2811.76	155.138	136	0	0	1544.9	-10183.2	396	1	1	17133.5	-8272.3	407	-1	-1
-5808.82	-5287.03	136	0	0	2040.17	-9333.9	396	1	1	-9200.58	-19258	217	-1	-1
-3939.43	-815.341	136	0	0	2119.67	-11979.7	396	1	1	-37986.3	-22724.1	192	-1	-1
-9571.93	-2152.35	136	0	0	1469.79	-7605.45	396	1	1	20369.2	-29356.1	166	-1	-1
-6587.65	-1959.65	136	0	0	2339.7	-9742.59	396	1	1	19814.2	-2143.14	242	-1	-1
-4118.08	-4674.35	136	0	0	2021.9	-9715.46	396	1	1	15611.1	33928.8	427	-1	-1
-6759.57	-2912.3	136	0	0	2509.67	-8404.56	397	1	1	29989	-13511.5	155	-1	-1
-4146.87	-8118.74	136	0	0	1847.16	-6497.29	397	1	1	35367.6	-3020.02	328	-1	-1
-4435.19	-3037.1	136	0	0	3373.16	-8378.97	397	1	1	9243.94	5563.18	111	-1	-1
-6263.77	-3900.56	136	0	0	1960.74	-9991.5	397	1	1	-22132	9807.83	368	-1	-1
-3870.25	-7633.34	136	0	0	2289.06	-8194.64	397	1	1	-1463.6	-24630.1	333	-1	-1
-3363.23	3075.28	136	0	0	2415.5	-9702.25	398	1	1	1305.01	-17082.5	416	-1	-1
-1917.2	-2726.59	137	0	0	2402.93	-8538.87	398	1	1	10674.2	31441.8	258	-1	-1
1062.71	-3370.19	137	0	1	2866.05	-7715.02	398	1	1	-12759.7	9685.87	89	-1	-1
-7581.24	-1991.29	137	0	0	996.517	-9803.85	398	1	1	-21941	-19934.2	178	-1	-1
-6384.95	-796.82	137	0	0	3560.67	-8825.99	398	1	1	23323.5	30678.8	202	-1	-1
-4171.33	-3926.92	137	0	0	2465.6	-9044.39	398	1	1	9958.86	6679.69	378	-1	-1
-7475.95	-5302.16	137	0	0	2095.57	-9737.39	398	1	1	-9018.85	-29853.8	10	-1	-1
-3226.43	-1929.08	137	0	0	718.234	-9152.22	398	1	1	-9917.29	-25654.3	55	-1	-1
-4173.62	-307.815	137	0	0	2226.03	-7769.83	398	1	1	-2127.22	-13239.3	95	-1	-1
-4698.38	-7067.34	137	0	0	1517.49	-8830.82	398	1	1	39546.4	-34027.6	37	-1	-1
-5857.51	-1443.1	137	0	0	2275.84	-8416.26	398	1	1	-3280.64	35586.2	462	-1	-1
-3640.95	-2616.1	137	0	0	3021.47	-8102.41	398	1	1	20821.2	-11412.6	279	-1	-1
-4387.78	-4157.58	137	0	0	762.138	-10069.9	398	1	1	-27063.6	-16526.2	244	-1	-1
-4111.51	543.589	137	0	0	871.887	-9725.57	398	1	1	-32904.7	-8051.26	268	-1	-1
-5696.24	-3349.23	137	0	0	-567.95	-11312.4	399	1	1	26462.2	20649.7	484	-1	-1
-273.371	4998.9	137	0	0	2444.49	-9228.2	399	1	1	17333	32454.7	374	-1	-1
-4247.44	-2152.43	137	0	0	2087.72	-10872.8	399	1	1	-29347.2	241.74	402	-1	-1
-3202.01	1602.71	137	0	0	1463.81	-7650.25	399	1	1	14261.3	-36717	94	-1	-1
-5353.74	-3276.53	137	0	0	2183.93	-9319.27	399	1	1	21760.4	-12663.1	247	-1	-1
-4143.87	-3898.49	137	0	0	2498	-9644.5	399	1	1	-21986	-35001.8	325	-1	-1
-3279.75	1209.43	137	0	0	2263.44	-7930.67	399	1	1	5078.3	11505.3	377	-1	-1
-4869.99	-5045.18	137	0	0	2141.78	-6293.26	399	1	1	-22930.2	8794	478	-1	-1
-3857.67	-5818.65	137	0	0	2563.05	-7409.21	400	1	1	35866.1	12374.4	199	-1	-1
-757.738	-3998.11	137	0	1	1989.56	-8496.44	400	1	1	-6594.74	5965.35	467	-1	-1
-5482.97	-1559.81	137	0	0	2536.84	-9775.76	400	1	1	30918.3	3389.31	381	-1	-1
-5930.48	-3995.55	137	0	0	2065.42	-7869.44	400	1	1	-3969.28	21811.7	297	-1	-1
-1521.53	-6428.16	137	0	0	3143.43	-7804.05	400	1	1	15360.6	26860.2	478	-1	-1
-8343.57	291.673	138	0	0	567.02	-9076.91	400	1	1	-12756.1	34280.3	318	-1	-1
-6355.58	-8201.62	138	0	0	2771.28	-8941.9	400	1	1	-13507	26632.2	420	-1	-1
-5546.71	-571.25	138	0	0	1882.23	-9612.56	400	1	1	12803.3	3659.65	355	-1	-1
-5967.45	-1372.98	138	0	0	1538.73	-10047.3	400	1	1	-28797.4	23586.6	241	-1	-1
-4934.07	-3272.8	138	0	0	869.308	-9288.99	400	1	1	5345.15	18999.7	230	-1	-1
-7168.38	654.825	138	0	0	1175.46	-8523.76	400	1	1	34128.9	30757	71	-1	-1
-2792.96	-3408.95	138	0	0	795.399	-8919.27	400	1	1	-36218.5	20662.3	486	-1	-1
-4593.37	-2063.62	138	0	0	2664.26	-8426.8	400	1	1	-28580.6	1875.56	151	-1	-1
-1948.32	1742.25	138	0	0	1086.73	-9381.06	401	1	1	16906.7	-2895.69	366	-1	-1
-2889.28	-2218.13	138	0	0	1344.01	-9846.3	401	1	1	-23635.5	37190.1	23	-1	-1
-5008.34	-3896.03	138	0	0	291.802	-9908.52	401	1	1	23192.9	-33567.2	205	-1	-1
-6309.97	454.289	138	0	0	-479.536	-11773.5	401	1	1	-35157.5	9136.72	174	-1	-1
-6330.54	-4550.89	138	0	0	1621.14	-8519.48	401	1	1	39538.8	-6559.65	492	-1	-1
-7937.89	-3639.93	138	0	0	1641.81	-11090	401	1	1	17402.3	37097.3	19	-1	-1
-825.051	-466.036	138	0	0	792.306	-7397.3	401	1	1	13616.4	-17373.9	354	5	5
-4161.97	-3820.2	138	0	0	1742.57	-7653.74	401	1	1	13582.6	-17276.1	356	5	5
-964.756	-5316.17	138	0	1	2207.57	-8798.82	401	1	1	13587.2	-17371.9	357	5	5
-3147.18	662.824	138	0	0	2305.13	-7887.59	401	1	1	13675.4	-17435.9	358	5	5
-6987.63	-2622.6	138	0	0	1984.98	-5950.29	401	1	1	13693.6	-17302.1	358	5	5
-3841.81	-6879.62	139	0	0	2334.5	-7421.35	401	1	1	13781.4	-17324.5	360	5	5
-3426.91	-3249.08	139	0	0	3209.34	-9510.54	401	1	1	13869.4	-17316.1	361	5	5
-5192.67	-4100.25	139	0	0	1531.32	-10427.8	402	1	1	13948.9	-17388.1	362	5	5
-4720.55	-6367.03	139	0	0	2090.65	-8794.16	402	1	1	13940.3	-17453.6	365	5	5
-4398.94	-1428.35	139	0	0	4428.19	-8237.07	402	1	1	14015.8	-17504.7	366	5	5
-1441.89	-3601.1	139	0	0	1153.23	-9041.78	402	1	1	14111.7	-17514.8	367	5	5
150.678	-3840.3	139	0	1	1648.97	-8570.11	402	1	1	14007	-17620.8	367	5	5
-5867.26	-2267.62	139	0	0	2509.21	-9752.28	402	1	1	14146.2	-17567.7	369	5	5
-3937.94	-4190.84	139	0	0	2302.34	-9695.73	402	1	1	14251.4	-17607.3	370	5	5
-6633.11	-5321.34	139	0	0	1672.93	-9333.83	402	1	1	14372.8	-17621.6	371	5	5
-6478.54	-1772.84	139	0	0	1013.41	-8278.35	402	1	1	14501.9	-17563.8	372	5	5
-2222.47	-2450.62	139	0	0	576.856	-8548.37	402	1	1	14426.3	-17659.9	372	5	5
-3499.53	-3111.7	139	0	0	2164.79	-8167.88	402	1	1	14541.3	-17703.7	373	5	5
-2388.23	-2749.3	139	0	0	1440.64	-8810.09	402	1	1	14654.1	-17701.5	376	5	5
-4339	-3060.06	139	0	0	1116.03	-9277.17	402	1	1	14565.4	-17628	376	5	5
-2717.54	-1953.41	139	0	0	80.3317	-10114.3	402	1	1	14556.4	-17738.4	379	5	5
-2499.99	1774.9	139	0	0	860.923	-10173.1	403	1	1	14696.6	-17645.1	379	5	5
-8796.19	-4215.61	139	0	0	1827.27	-9093.39	403	1	1	14633.8	-17797.4	380	5	5
-4271.53	-1429.31	139	0	0	2148.58	-10919.3	403	1	1	14730	-17849.5	382	5	5
-4729.89	-3249.16	139	0	0	840.645	-6983.41	403	1	1	14741	-17774.3	382	5	5
-6228.4	1880.4	139	0	0	2061.88	-10914	404	1	1	14728.9	-17753.5	382	5	5
-7222.86	-3217.29	139	0	0	2858.18	-9340.88	404	1	1	14811.7	-17769.1	383	5	5
-372.478	-855.778	139	0	0	1800.51	-7626.08	404	1	1	14825.2	-17854.6	384	5	5
-3194.14	-2027.67	139	0	0	1300.98	-6567.38	404	1	1	14884.5	-17920.3	385	5	5
-4730.92	-4435.8	139	0	0	1910.91	-6743.88	404	1	1	14858.9	-17931.3	385	5	5
-3654.28	-1730.24	139	0	0	3425.05	-9866.49	404	1	1	14925.4	-17773.4	385	5	5
-3865.86	-2891.5	140	0	0	2261.27	-10238.4	404	1	1	14801	-17881.6	387	5	5
-6160	-2431.83	140	0	0	1731.57	-7250.17	405	1	1	14972.9	-17900.7	387	5	5
16.4705	-2842.55	140	0	0	4780.67	-8781.45	405	1	1	14967	-17946.2	387	5	5
-1625.89	-5616.06	140	0	0	475.032	-7464.77	405	1	1	14996.5	-17937.7	388	5	5
-10358.9	-7156.7	140	0	-1	1398.82	-8973.92	405	1	1	15086.7	-17910.6	390	5	5
-2609.15	-8581.45	140	0	0	2889.4	-9435.71	405	1	1	15070.6	-17984.5	390	5	5
-1979.32	1222.4	140	0	0	2854.61	-8835.4	405	1	1	15100.7	-17847.4	394	5	5
-551.395	-5734.26	140	0	1	2219.83	-8511.84	405	1	1	15054.2	-18058.9	394	5	5
-4547.58	1032.29	140	0	0	307.291	-8537.55	405	1	1	15050.5	-18034.6	394	5	5
-5124.98	-3422.37	140	0	0	645.187	-8532.39	405	1	1	15172.1	-17946.1	394	5	5
-7216.15	-2192.9	140	0	0	1889.15	-8414.49	405	1	1	15163.8	-18040.7	395	5	5
-972.521	-3366.4	140	0	0	804.125	-7412.08	406	1	1	15239.1	-18103.8	396	5	5
-3189.25	1905.53	140	0	0	934.772	-9491.19	406	1	1	15269.9	-18107.2	396	5	5
-6901.45	-3745.64	140	0	0	38.1975	-9673.77	406	1	1	15347	-18104.4	397	5	5
-4629.91	-4493.84	140	0	0	723.588	-10444.9	406	1	1	15412.3	-18171	399	5	5
-10089.5	752.121	140	0	0	3551.08	-9892.27	406	1	1	15501.6	-18144.3	400	5	5
-8301.97	-6108.67	140	0	0	1729.76	-10870.4	406	1	1	15510.3	-18240	401	5	5
-67.4176	-2374.39	140	0	0	204.691	-6104.24	406	1	1	15608.7	-18283.2	402	5	5
-5956.51	-8578.24	140	0	0	1857.14	-12228.8	407	1	1	15651.6	-18376.8	404	5	5
-3709.37	-1372.21	140	0	0	1908.69	-9230.47	407	1	1	15713.6	-18195.7	404	5	5
-4923.51	-2408.02	140	0	0	2009.66	-7629.17	407	1	1	15682.8	-18205.3	404	5	5
-7898.46	-1439.2	140	0	0	2073.97	-6548.1	407	1	1	15794.1	-18243.2	406	5	5
-2838.31	501.421	140	0	0	1473.43	-7189.39	407	1	1	15897.2	-18195.6	410	5	5
-3030.67	-5352.86	140	0	0	4595.32	-10248.5	407	1	1	15838.4	-18289.4	411	5	5
-5003.48	431.509	140	0	0	1946.1	-9929.88	407	1	1	15958.2	-18136.7	411	5	5
-1510	-4192.93	140	0	0	3298.19	-9875.3	408	1	1	15982.2	-18179.9	412	5	5
-7371.42	-583.369	141	0	0	4307.09	-9161.64	408	1	1	15892.4	-18304.7	412	5	5
-3420.11	-347.194	141	0	0	102.585	-7620.43	408	1	1	15889.1	-18145.5	412	5	5
-3385.99	-7332.25	141	0	0	1288.68	-9081.19	408	1	1	16010	-18139.4	414	5	5
-2089.9	-3028.38	141	0	0	3616.17	-9653.21	408	1	1	16129.9	-18159.7	420	5	5
-4598.88	-899.819	141	0	0	2546.66	-8233.55	408	1	1	16135.6	-18139.9	420	5	5
-2826.45	-9217.45	141	0	0	2217.68	-8954.05	408	1	1	16194.7	-18178	423	5	5
-6465.82	-4105.55	141	0	0	574.084	-7173.67	408	1	1	16285.7	-18138.6	425	5	5
-5484.59	-1474.75	141	0	0	884.821	-8672.94	408	1	1	16280.3	-18148.5	425	5	5
-2503.42	-3018.83	142	0	0	1899.27	-8669.32	408	1	1	16289.7	-18222.1	427	5	5
-5379.89	-2339.7	142	0	0	1229.63	-7610.15	408	1	1	16316	-18207.8	427	5	5
-4988.25	617.424	142	0	0	809.664	-9253.02	408	1	1	16367.2	-18346.1	429	5	5
-3895.61	-3005.89	142	0	0	879.371	-10268.4	408	1	1	16393	-18255.9	429	5	5
-7709.02	1610.66	142	0	0	221.635	-10051.7	408	1	1	16419.1	-18337.4	430	5	5
-6013.15	-8060.07	142	0	0	4074.28	-9232.35	408	1	1	16389.7	-18375.7	430	5	5
-9916.74	-3910.87	142	0	0	670.349	-9226.48	409	1	1	16470.3	-18470.7	431	5	5
-4644.09	-3354.31	142	0	0	1581.65	-11627.8	409	1	1	16552.2	-18435.3	434	5	5
-415.33	-3337.76	142	0	0	870.427	-5436.57	409	1	1	16553	-18568.2	434	5	5
-3389.01	-4382.06	142	0	0	3024.31	-12111	409	1	1	16609.1	-18539.6	435	5	5
-4370.05	-3791.53	142	0	0	2567.69	-9765.09	409	1	1	16665.3	-18431.1	435	5	5
437.138	-3355.21	142	0	1	1697.41	-7326.85	409	1	1	16749	-18426.4	437	5	5
-1537.7	-2092.85	142	0	0	1972.79	-7562.18	409	1	1	16830.6	-18503.2	439	5	5
-6286.13	-2147.81	142	0	0	4343.95	-10089.9	409	1	1	16929.4	-18522	441	5	5
-4584	-3485.57	142	0	0	1715.92	-10334.5	409	1	1	16886.5	-18596.2	441	5	5
-2492.74	-2053.02	142	0	0	3055.57	-10311.1	410	1	1	16914.4	-18435.9	441	5	5
-4038.02	-1311.71	142	0	0	4208.11	-8036.37	410	1	1	16977.3	-18539.5	443	5	5
-1628.59	-4704.25	142	0	0	252.153	-7166.44	410	1	1	16974.7	-18562.9	443	5	5
-4666.76	1420.37	142	0	0	1005.05	-9875.7	410	1	1	16990.7	-18579.1	443	5	5
-4975.86	-3430.32	142	0	0	3547.55	-10375	410	1	1	17054.5	-18633.6	444	5	5
-2120.74	-1593.89	142	0	0	3193.1	-9401.87	410	1	1	17111	-18733.8	445	5	5
-1639.04	-3283.74	143	0	0	2501.31	-9250.58	410	1	1	17187	-18768.5	448	5	5
-9150.31	894.068	143	0	0	1072.47	-7482.95	410	1	1	17206.6	-18798.1	448	5	5
-4701.38	-5781.82	143	0	0	721.022	-9271.18	410	1	1	17309	-18795.6	449	5	5
-3211.13	-1902.56	143	0	0	1887.59	-8881.13	410	1	1	17275.4	-18718.1	449	5	5
-4928.21	-1462.36	143	0	0	186.301	-8387.05	411	1	1	17369.7	-18792	451	5	5
-449.396	-8837.9	143	0	1	587.149	-8270.58	411	1	1	17448.7	-18892.8	452	5	5
-3448.33	-2359.94	143	0	0	1448.27	-9944.11	411	1	1	17523.1	-18991.8	455	5	5
-3133.93	1921.71	143	0	0	-435.561	-10104.5	411	1	1	17479.9	-19015.8	455	5	5
-3047.12	-1944.84	143	0	0	4562.31	-9193.56	411	1	1	17571.1	-18957.3	458	5	5
-5405.27	-1967.45	143	0	0	401.075	-9142.33	411	1	1	17679.6	-19023.8	460	5	5
-10761.8	-1697.85	143	0	0	1397.88	-11972.3	411	1	1	17711.4	-19127.5	461	5	5
-4018.6	-4034.77	143	0	0	1008.51	-5206.46	411	1	1	17848.9	-19143.8	462	5	5
-135.464	-7275.8	143	0	1	3725.47	-12918.3	411	1	-1	17674.2	-19247.1	462	5	5
-1843.02	-6748.09	143	0	0	2711.22	-10781.3	411	1	1	17845.2	-19257.8	463	5	5
-5662.41	-1430.26	143	0	0	1677.98	-7266.99	411	1	1	17791.4	-19363.8	467	5	5
-4533.74	378.557	143	0	0	2445.83	-8130.01	411	1	1	17870.5	-19464.1	468	5	5
-1118.66	-2325.93	143	0	0	2067.57	-6040.33	412	1	1	17950.1	-19498.2	469	5	5
-4620.72	3058.14	143	0	0	2353.58	-9843.2	412	1	1	17883.5	-19593.3	470	5	5
-6614.37	1608.48	143	0	0	1986.34	-9921.46	412	1	1	17936.4	-19636.9	473	5	5
-6046.74	-3108.03	143	0	0	4307.33	-7892.88	412	1	1	18064.7	-19671.6	474	5	5
-8046.94	582.646	143	0	0	430.818	-7300.49	412	1	1	18015.9	-19649.7	474	5	5
-4229.99	-5978.68	143	0	0	696.661	-9849.03	412	1	1	18050.3	-19675.7	474	5	5
-2875.87	1111.05	143	0	0	3225.25	-10057.8	412	1	1	18108	-19671	475	5	5
-10701.4	-1788.89	143	0	0	2584.21	-9501.92	412	1	1	18148.3	-19665	475	5	5
-1194.53	-2199.4	143	0	0	2070.92	-8811.26	412	1	1	18171.7	-19727.8	476	5	5
-7676.57	-4351.5	143	0	0	1682.63	-8016.61	412	1	1	18229.4	-19710.5	476	5	5
-5895.4	595.718	144	0	0	498.554	-9160.12	412	1	1	18295.4	-19673.3	478	5	5
-2620.84	-9747.96	144	0	0	2848.84	-8431.4	412	1	1	-30871.8	8702.31	181	-1	-1
-7004.78	-2567.33	144	0	0	215.569	-8715.33	412	1	1	-25957	-1693.96	166	-1	-1
-3921.97	-6850.09	144	0	0	1082.52	-8644.88	413	1	1	32165.7	-11179	144	-1	-1
-5251.1	-3234.52	144	0	0	920.061	-7591.5	413	1	1	-18558.1	3274.85	359	-1	-1
-4036.9	555.722	144	0	0	588.998	-9299.03	413	1	1	37110.1	33730	410	-1	-1
-6121.56	-5436.98	144	0	0	3.14298	-10075.8	413	1	1	-32189.5	12878.2	465	-1	-1
-6272.35	-1123.41	144	0	0	4482.91	-9676.51	413	1	1	10088.6	2726.83	210	-1	-1
1265.58	-2737.71	144	0	1	607.042	-9798.27	413	1	1	-16137.8	-27507.5	114	-1	-1
429.174	-4059.7	144	0	1	819.178	-8969.75	414	1	1	13988.7	2579.84	57	-1	-1
321.102	803.919	144	0	1	3167.77	-12937.1	414	1	-1	-35475	13530.3	141	-1	-1
-1813.29	1967.56	144	0	0	2019.63	-9979.45	414	1	1	-29003.9	-37530.6	63	-1	-1
-5287.6	-545.657	144	0	0	1026.86	-7485.53	414	1	1	-17564.8	-13139.7	37	-1	-1
-3661.35	-4998.28	144	0	0	2880.78	-7954.7	414	1	1	-37434.4	-31412.6	267	-1	-1
-6224.72	-1506.12	145	0	0	2701.61	-5062.84	414	1	1	39098.8	-37527.6	415	-1	-1
-1091.81	-763	145	0	0	2175.79	-9589.27	414	1	1	17206.9	142.001	84	-1	-1
-4324.73	-3008.08	145	0	0	4106.66	-9882.08	415	1	1	24990.6	-30599	374	-1	-1
-2818.26	-740.851	145	0	0	4192.08	-8338.13	415	1	1	-25344.9	-37038.3	160	-1	-1
-3670.99	-3689.98	145	0	0	209.487	-7063.5	415	1	1	-24788.8	33250.7	81	-1	19
925.315	-3174.38	145	0	1	138.826	-10241.2	415	1	1	-6280.37	14034.5	352	-1	-1
-6197.69	-4769.54	145	0	0	3817.35	-10682.2	415	1	1	1603.85	19717.1	148	-1	-1
-4471.75	1562.51	145	0	0	2800.23	-9139.13	415	1	1	4179.65	26373.6	246	-1	-1
-7386.46	775.535	145	0	0	1241.71	-9103.62	415	1	1	11076.5	12559.9	417	-1	-1
-10084.9	2869.78	145	0	-1	1249.65	-7668.88	415	1	1	-13522.4	-9712.37	276	-1	-1
-193.642	-2786.51	145	0	0	1565.54	-9467.1	415	1	1	-35506.1	-18626.7	81	-1	-1
-3966.41	463.367	145	0	0	1266.12	-6908.41	416	1	1	-1422.38	7096	108	-1	-1
-10314.7	2146.27	145	0	-1	41.645	-8540.44	416	1	1	19782.7	19119.3	52	-1	-1
-1716.41	-7380.4	145	0	0	1675.75	-8068.48	416	1	1	461.574	-39150.7	220	-1	-1
-7544.83	-2731.12	145	0	0	575.705	-7247.59	416	1	1	-21795	18141.7	23	-1	-1
-4891.03	-5702.49	145	0	0	207.147	-8344.4	416	1	1	-7354.8	2395.84	101	-1	-1
-1165.14	-1208.56	146	0	0	256.868	-9044.65	416	1	1	3920.96	4746.6	317	-1	-1
-4965.75	561.206	146	0	0	3918.99	-9350.98	416	1	1	-29895.2	39748.2	431	-1	-1
-3514.11	1125.01	146	0	0	996.069	-9170.45	416	1	1	-2576.92	-30732.5	466	-1	-1
-3600.11	-2098.35	146	0	0	1882.48	-8353.1	416	1	1	32599.3	5282.2	26	-1	-1
-1890.17	-4664.81	146	0	0	1324.98	-11852	417	1	1	27794.7	8572.78	408	-1	-1
1250.98	-1999.04	146	0	1	2149.17	-10440.6	417	1	1	29023.8	18410.1	28	-1	-1
-3645.64	-5462.22	146	0	0	921.397	-7296.08	417	1	1	-27435.9	-9887.2	477	-1	-1
-3903.01	-6654.41	146	0	0	3189.23	-7945.73	417	1	1	-4778	27581.3	311	-1	-1
-1333.74	-3385.99	146	0	0	2397.72	-6000.12	417	1	1	-9215.59	-31483.1	380	-1	-1
-1194.71	2245.24	146	0	0	1665.7	-8896.52	417	1	1	5432.88	-33103.2	215	-1	-1
242.727	-6553.12	147	0	1	5335.37	-9507.55	417	1	1	-22294.7	-34227.5	250	-1	-1
-1742.7	-1345.51	147	0	0	3714.8	-8530.27	417	1	1	34770.5	2542.8	383	-1	-1
-6979.43	-5579.3	147	0	0	2166.14	-9542.63	418	1	1	-17003.7	-21453.1	375	-1	-1
-5561.53	1323	147	0	0	165.663	-9624.25	418	1	1	-2387.43	17752.2	108	-1	-1
-3782.44	-548.535	147	0	0	4133.44	-10268	418	1	1	3380.32	15750.4	217	-1	-1
1991.72	-3320.32	147	0	1	2836.35	-10256.2	418	1	1	-33350.9	-30128.3	321	-1	-1
-3013.68	-614.39	147	0	0	1291.46	-9227.48	418	1	1	8801.88	4565.68	412	-1	-1
-6909.72	-4229.56	147	0	0	1151.58	-7997.74	418	1	1	17661.8	37171.7	451	-1	-1
-3824.55	-3641.88	147	0	0	1684.48	-8576.32	418	1	1	36368	-35306.2	96	-1	-1
-8851.62	111.325	147	0	0	942.225	-5815.24	418	1	1	-2035.65	32520.9	171	-1	-1
-5864.23	-4898.88	147	0	0	-960.696	-8451.78	418	1	1	-13848.7	-17468.6	199	-1	-1
-2134.36	412.126	147	0	0	1657.64	-7224.59	418	1	1	37183.7	-24647.8	69	-1	-1
-3793.64	-2715.03	147	0	0	224.593	-7238.45	418	1	1	39062.4	-5671.46	475	-1	-1
-5121.25	-1903.17	147	0	0	706.947	-8026.32	418	1	1	-22664.2	8715.05	469	-1	-1
-133.065	-8234.39	147	0	1	1025.76	-7577.6	419	1	1	-39060.2	-18814.2	338	-1	-1
-4006.22	3989.06	147	0	0	4599.69	-9383.88	419	1	1	13966.5	-28850	395	-1	-1
888.538	-3444.52	147	0	1	2294.59	-8932.92	419	1	1	14237.9	-35329.5	245	-1	-1
-3040.45	-2249.41	147	0	0	2581.46	-7844.35	419	1	1	11734.3	-24220.4	472	-1	-1
-4431.29	-5218.49	147	0	0	598.744	-12174.2	419	1	1	9305.2	22213.2	203	-1	-1
-2780.8	-2121.11	147	0	0	2181.55	-9953.32	419	1	1	22791.9	-14951.7	405	-1	-1
-3998.47	-2810.93	147	0	0	1293.81	-7560.66	419	1	1	36824.4	-24472.6	326	-1	-1
-113.491	658.877	147	0	1	2036.4	-7118.6	419	1	1	5195.16	39764.7	308	-1	-1
-5437.27	200.169	147	0	0	2297.15	-6592.53	419	1	1	-22145.6	16989.8	464	-1	-1
-6811.09	-1542.69	148	0	0	1895.79	-8650.11	419	1	1	25857.8	-33230.2	228	-1	-1
-5617.3	1316.83	148	0	0	4838.42	-9127.54	419	1	1	-14464.4	-17295.9	274	-1	-1
-8164.74	-1155.21	148	0	0	2365.15	-9023.08	420	1	1	24962.6	-33183.2	254	-1	-1
-4459.81	-1398.51	148	0	0	2729.77	-10334.9	420	1	1	35046.8	26404.6	343	-1	-1
-3878.7	-2341.9	148	0	0	89.9351	-9253.98	420	1	1	22018.6	-8196.3	155	-1	-1
-5602.5	142.368	148	0	0	4610.44	-9469.27	420	1	1	3821.89	5396.67	412	-1	-1
-2524.28	-5104.9	148	0	0	2174.95	-10790.7	420	1	1	10026.9	-32493.4	78	-1	-1
-8179.35	-3140.09	148	0	0	1682.07	-8041.25	420	1	1	-33.4321	-22768	132	-1	-1
866.778	-127.23	148	0	1	1061.22	-8214.23	420	1	1	-31423.3	-10670.6	328	-1	-1
3625.51	-992.436	148	0	1	1874.24	-7759.64	420	1	1	13496.4	912.141	140	-1	-1
-5996.82	-1762.17	148	0	0	1365.51	-7770.79	421	1	1	25799.3	21632.4	459	-1	-1
-5263.27	-4209.07	148	0	0	-135.016	-9008.33	421	1	1	-37934.5	-34515.9	139	-1	-1
-3928.62	-3891.98	148	0	0	887.654	-6981.5	421	1	1	-18817.3	-22261.6	105	-1	-1
-4707.6	-3728.57	148	0	0	1301.4	-7368.83	421	1	1	1447.97	-11004.6	374	-1	-1
-3647.5	1310.41	148	0	0	1729.38	-7963.76	421	1	1	-2690.01	-11979.2	364	-1	-1
-7511.76	-818.941	148	0	0	384.646	-6767.38	422	1	1	-11604	-32324.9	134	-1	-1
-4832.63	-6933.3	148	0	0	4314.63	-8291.87	422	1	1	20147.8	668.012	224	-1	-1
-3219.81	-2696.55	148	0	0	2331.27	-9316.79	422	1	1	17032.1	28834.4	239	-1	-1
-5502.74	-1868.06	148	0	0	2570.42	-8226.35	422	1	1	-26042.8	20748.2	185	-1	-1
-6803.72	275.39	148	0	0	842.803	-12175.3	422	1	1	17419.6	2781.88	101	-1	-1
-4237.11	716.162	148	0	0	2250.11	-9820.58	422	1	1	25870.3	-12872.6	0	-1	-1
-4868.32	-6991.85	148	0	0	1579.2	-7483.74	422	1	1	-14218.7	15998.6	301	-1	-1
-2793.76	-4747.75	148	0	0	2118.05	-6960.57	422	1	1	17581.2	12688.8	72	-1	-1
1405.58	-4126.32	148	0	1	2745.03	-7145.29	423	1	1	-22125.7	-13392	429	-1	-1
386.76	1316.56	148	0	1	1874.06	-8963.71	423	1	1	-2004.31	-20186.3	44	-1	-1
-11570.2	-162.437	148	0	-1	4616.43	-8765.14	423	1	1	-24232.2	-9528.65	209	-1	15
2157.56	1205.91	149	0	1	2295.89	-8573.82	423	1	1	30952.1	-33764.1	250	-1	-1
-2017.11	1115.07	149	0	0	2553.85	-10348.3	423	1	1	39596.7	32962.1	154	-1	-1
-4425.87	-6822.35	149	0	0	-93.1974	-8193.71	423	1	1	-30001.2	-28818.9	14	-1	-1
-4310.69	638.122	150	0	0	5030.39	-9194.51	423	1	1	-31989.8	-14085.4	291	-1	-1
-8210.41	-3944.92	150	0	0	1837.55	-10157.5	423	1	1	-39275.6	-22524.5	276	-1	-1
846.321	-1369.18	150	0	1	1315.65	-7932.36	423	1	1	-36661.4	9557.59	445	-1	-1
-2120.75	-879.005	150	0	0	1471.24	-8430.62	423	1	1	22905.4	-14562.9	271	-1	-1
-1982.76	-723.502	150	0	0	1836.32	-7300.95	423	1	1	37643.4	-38039	456	-1	-1
-2944.26	-5794.77	150	0	0	1519.59	-7526.64	423	1	1	6269.16	-786.529	279	-1	-1
-1771.81	-5813.73	150	0	0	2137.62	-8066.18	424	1	1	-23203.7	2527.37	72	-1	-1
-4714.45	207.001	150	0	0	585.583	-7177.73	424	1	1	23207	37542.1	125	-1	-1
-1112.25	-858.599	150	0	0	1748.04	-6707.26	424	1	1	30797.9	-35474.1	342	-1	-1
-244.102	669.276	150	0	1	1836.4	-7027.43	424	1	1	11596.9	-39145.7	292	-1	-1
-5806.82	809.524	150	0	0	104.874	-7396.16	424	1	1	455.026	11532.1	267	-1	-1
-3104.74	-2730.16	150	0	0	4336.97	-8804.69	424	1	1	-11950.9	37067.4	65	-1	-1
-4321.5	-3629.61	150	0	0	1690.53	-9045.67	424	1	1	36804.1	-685.786	253	-1	-1
-896.098	-1008.24	150	0	0	1743.76	-7392.59	424	1	1	-4446.2	15836	159	-1	-1
-5211.59	-4385.24	150	0	0	433.439	-11422.5	424	1	1	24448.3	22790.7	230	-1	-1
-4892.02	55.2903	150	0	0	3147.68	-8070.01	425	1	1	-24564.8	31846.8	296	-1	-1
999.85	-2271.22	150	0	1	1652.05	-7137.59	425	1	1	-18496.1	-9958.04	38	-1	-1
-5067.27	-6497.49	150	0	0	1918.95	-7050.16	425	1	1	38113.4	35253.2	229	-1	-1
-1469.45	-93.3857	150	0	0	2520.55	-6988.09	425	1	1	-7553.95	19623.2	308	-1	-1
-8045.1	-3570.24	150	0	0	2266.34	-8903.91	425	1	1	35270.2	-38734.4	144	-1	-1
-2682.72	-2879.55	150	0	0	4660.31	-8480.54	425	1	1	-12802.6	-22253.6	295	-1	14
-10777.8	-2327.66	150	0	0	1069.48	-8746.04	425	1	1	26060	3922.75	348	-1	-1
-102.918	-5223.6	150	0	1	2658.81	-11373	425	1	1	-23172	10596.7	102	-1	-1
-5900.79	-728.523	151	0	0	-1220.04	-8065.76	425	1	1	-6727.48	-36391.9	105	-1	-1
-5509.16	-4236.46	151	0	0	1431.25	-10312.6	426	1	1	-719.714	9216.67	152	-1	-1
-6623.45	-178.271	151	0	0	1255.38	-9826.3	426	1	1	38098.8	-13608.6	188	-1	-1
-4580.84	-2934.42	151	0	0	1069.16	-8484.34	426	1	1	-39296.6	-36709	140	-1	-1
-11506.3	-1886.39	151	0	0	2068.27	-9133.65	426	1	1	15528.5	15093.8	410	-1	-1
-4732.34	-1696.93	151	0	0	2068.77	-7519.2	426	1	1	-23681.5	8596.36	27	-1	-1
-120.324	-432.137	151	0	0	834.336	-6945.98	426	1	1	-432.16	-25026.5	481	-1	-1
-5346.03	-1131.93	151	0	0	2150.78	-9009.03	426	1	1	-9369.99	31156.5	87	-1	-1
-3578.17	-1308.96	151	0	0	103.102	-7578.31	426	1	1	21186	34221.6	380	-1	-1
-759.778	-1629.83	151	0	0	1863.52	-6574.41	426	1	1	-6720.29	-39251.3	134	-1	-1
-10429.2	-3964.52	151	0	0	2323.75	-6964.08	426	1	1	-39437.3	-7047.73	439	-1	-1
-5811.46	-5424.31	151	0	0	725.096	-7405.5	426	1	1	27475.7	-32459.2	436	-1	-1
-1240.15	-137.833	151	0	0	4559.37	-8309.03	426	1	1	39687.9	21992.7	124	-1	-1
-1445.95	351.188	151	0	0	1555.65	-9353.26	426	1	1	-32821.2	-24726.9	262	-1	-1
-3597.48	1349.52	151	0	0	4177.42	-8742.88	427	1	1	-38229.9	19412.4	332	-1	-1
-5566.6	1286.76	151	0	0	1455.02	-10948.6	427	1	1	25525.2	-20987.7	378	-1	-1
-2593.42	-7038.02	151	0	0	3745.45	-8532.38	427	1	1	-12834.2	37340.2	259	-1	-1
-9905.35	-3486.4	151	0	0	1606.52	-6563.86	427	1	1	28183.6	-20687.2	119	-1	-1
-9154.49	-4678.72	152	0	0	1631.2	-6864.43	427	1	1	21043.4	-18117.4	356	-1	-1
-2335.1	-737.607	152	0	0	2742.25	-7105.64	427	1	1	-19059.1	-11187	73	-1	-1
-4234.06	-3914.44	152	0	0	1083.45	-8569.45	427	1	1	1503.63	-38171.3	224	-1	-1
-3129.44	868.213	152	0	0	4272.9	-8673.07	427	1	1	-33090.4	11337.8	458	-1	-1
3246.96	1438.96	152	0	1	456.548	-8677.03	427	1	1	27298.8	-8919.1	360	-1	-1
-3617.66	-2076.94	152	0	0	1651.81	-10880.5	427	1	1	-29818.8	251.255	445	-1	-1
-9904.18	-5519.45	152	0	0	1303.63	-8026.7	428	1	1	14777	9297.9	22	-1	-1
-8460.46	-2202.99	152	0	0	1473.32	-10013.8	428	1	1	-24024.7	4512.36	158	6	6
-9713.43	-390.543	152	0	0	1344.42	-8962.46	428	1	1	-23934.3	4507.53	159	6	6
-534.664	-5430.91	152	0	1	577.918	-8093.54	428	1	1	-24063.6	4639.92	159	6	6
-3153.47	-7281.55	152	0	0	1600.59	-9599.74	428	1	1	-23930.1	4576.59	159	6	6
-6282.53	-2817.76	152	0	0	1866.3	-7431.15	428	1	1	-23819	4548.42	160	6	6
-1892.78	-1527.25	152	0	0	648.385	-6420.7	428	1	1	-23982.7	4636.35	160	6	6
-5732.86	-170.444	152	0	0	1994.26	-9215.12	428	1	1	-23804.7	4639.86	163	6	6
-3991.56	-10044.8	152	0	0	92.2954	-8671.48	428	1	1	-23707.9	4670.31	164	6	6
-439.303	2835.72	152	0	0	2295.74	-6521.74	428	1	1	-23743.9	4606.69	164	6	6
-4919.07	-1966.45	152	0	0	2030.66	-7343.67	428	1	1	-23628.6	4603.73	165	6	6
-6895.2	653.003	152	0	0	1859.23	-6730.72	429	1	1	-23612.7	4490.26	166	6	6
-1017.86	-1565.13	152	0	0	3950.58	-7906.23	429	1	1	-23615.3	4591.4	167	6	6
-6.85029	1495.96	152	0	1	1771.55	-9479.28	429	1	1	-23503.4	4486.13	167	6	6
-8662.07	-1539.69	152	0	0	3975.13	-8407.94	429	1	1	-23516.6	4595.38	169	6	6
-4076.81	-853.703	152	0	0	1764.07	-10677.9	429	1	1	-23430.7	4697.96	170	6	6
-3492.92	-4962.54	152	0	0	2270.28	-8531.88	429	1	1	-23387.1	4615.16	170	6	6
896.646	2114.8	152	0	1	1453.79	-6891.94	429	1	1	-23316.3	4720.02	171	6	6
-7609.76	-165.978	152	0	0	2261.94	-5579.59	429	1	1	-23296.8	4794.09	172	6	6
-1344.71	-3984.75	152	0	0	2465.2	-6912.81	430	1	1	-23310.5	4860.98	174	6	6
-7874.61	-5246.01	152	0	0	2792.64	-7088.99	430	1	1	-23221.2	4758.31	174	6	6
-1868.36	-1546.63	152	0	0	931.085	-8941.09	430	1	1	-23230.6	4730.57	174	6	6
-1334.78	-5489.46	152	0	1	4028.2	-9199.47	430	1	1	-23175	4747.14	175	6	6
-3680.5	-7488.84	153	0	0	-123.519	-8371.46	430	1	1	-23144	4865.02	175	6	6
-489.839	-6280.14	153	0	1	1918.15	-11017.4	430	1	1	-23088.7	4873.51	176	6	6
-12105.8	-2952.99	153	0	-1	1122.62	-8117.9	430	1	1	-23244	4841.39	176	6	6
-156.357	-2382.78	153	0	0	2106.77	-10319.6	430	1	1	-23101.1	4843.35	183	6	6
2728.46	-2892.08	153	0	1	418.421	-9571.75	430	1	1	-23135.4	4940.75	183	6	6
-3977.84	-1293.43	153	0	0	1808.1	-10382.2	431	1	1	-23066.3	4964.42	184	6	6
-5869.65	-4011.85	153	0	0	1468.36	-7523.58	431	1	1	-23053.5	5072.64	185	6	6
-3267.56	-2212.67	153	0	0	578.677	-5909.56	431	1	1	-23008.2	5007.98	185	6	6
-9230.99	-4854.73	153	0	0	1392.03	-10114.3	431	1	1	-22912.4	5085.41	186	6	6
-4277.33	-6522.11	153	0	0	520.162	-8797.12	431	1	1	-22970	5135.48	186	6	6
-8090.63	-1021.83	153	0	0	2507.58	-5916.14	431	1	1	-23024.4	5118.46	186	6	6
-8515.81	-832.97	153	0	0	1736.09	-7649.63	431	1	1	-22934	5099.14	188	6	6
-8493.32	-7802.8	153	0	0	2482.71	-6856.23	431	1	1	-22934.9	5208.27	189	6	6
-4192.25	-1272.98	153	0	0	3508.52	-8078.93	431	1	1	-22883.1	5320.35	191	6	6
-7636.42	-1672.83	153	0	0	2299.21	-10084.3	431	1	1	-22812.7	5335.6	192	6	6
-11835.3	-6807.01	153	0	-1	3637.94	-8340.87	431	1	1	-22806.5	5348.42	192	6	6
-1258.75	-1723.35	153	0	0	1209.67	-10456.6	431	1	1	-22787.6	5321.39	192	6	6
-9228.57	-5729.3	153	0	0	4585.06	-8736.76	432	1	1	-22702.1	5371.7	193	6	6
-8134.16	-6531.84	153	0	0	1018.89	-7150.32	432	1	1	-22731.9	5282.12	193	6	6
-6767.09	726.337	153	0	0	1771.94	-5514.88	432	1	1	-22637.1	5371.94	194	6	6
-2918.44	-6865.79	153	0	0	3370.96	-7107.49	432	1	1	-22524.1	5321.87	196	6	6
-2806.93	135.752	153	0	0	2713.35	-6643.18	432	1	1	-22421.5	5398.41	197	6	6
-7296.87	-6193.27	154	0	0	655.81	-8061.6	432	1	1	-22471.1	5412.24	197	6	6
-9837.9	-4714.1	154	0	0	1237.93	-8678.81	433	1	1	-22367.5	5506.5	198	6	6
-640.305	-934.759	154	0	0	427.269	-9140.95	433	1	1	-22343.5	5408.4	198	6	6
-6009.36	-4693.08	154	0	0	2072.2	-11674	433	1	1	-22288.2	5524.93	200	6	6
-519.477	-4412.95	154	0	1	2169.97	-7895.73	433	1	1	-22261.1	5483.63	200	6	6
-3868.7	-7481.59	154	0	0	2156.87	-10247.6	433	1	1	-22165.5	5539.52	201	6	6
-9533.43	-5917.46	154	0	0	88.1498	-9540.41	433	1	1	-22180.3	5529.81	201	6	6
-1129.24	-2847.87	154	0	0	3174.14	-10411.7	433	1	1	-22193.8	5627.62	208	6	6
-3328.43	538.074	154	0	0	862.717	-7450.34	433	1	1	-22161.2	5657.82	208	6	6
2928.33	-4256.48	154	0	1	1173.72	-6675.17	433	1	1	-22070.1	5626.46	209	6	6
-5012.05	359.483	154	0	0	1554.48	-9378.01	433	1	1	-21965.7	5600.52	210	6	6
-2590.34	-822.282	154	0	0	572.083	-6064.19	434	1	1	-22015	5734.3	210	6	6
-7902.5	-3485.63	154	0	0	2769.9	-5466.3	434	1	1	-22001.6	5768.64	211	6	6
-3972.98	1308.84	154	0	0	679.999	-7699.18	434	1	1	-21922.5	5765.02	212	6	6
-5271.25	390.49	154	0	0	4055.73	-7247.43	434	1	1	-21837	5727.42	213	6	6
-6994.1	-1253.25	154	0	0	2811.25	-8474.56	434	1	1	-21946.4	5884.4	213	6	6
-3586.62	-4636.05	154	0	0	2783.8	-10606.2	434	1	1	-21894.6	5898.73	215	6	6
678.89	1280.6	154	0	1	2932.83	-7715.57	434	1	1	-21786.6	5798.75	215	6	6
-6244.36	-7214.67	154	0	0	1494.18	-9352.82	435	1	1	-21801.8	5766.72	215	6	6
-3235.4	-4479.22	154	0	0	4419.28	-8526.12	435	1	1	-21726.2	5827.42	216	6	6
-5629.13	-1388.24	154	0	0	137.81	-7671.68	435	1	1	-21695	5902.48	217	6	6
-4629.82	-3098.73	154	0	0	2555.19	-4595.12	435	1	1	-21625.4	5932.65	219	6	6
-3472.44	-4788.59	154	0	0	3055.88	-7355.01	435	1	1	-21515	5928.68	222	6	6
-11418.9	2325.29	154	0	-1	2450.68	-7628.7	435	1	1	-21505.4	5954.37	222	6	6
-9168.7	-5250.42	154	0	0	913.263	-8380.04	435	1	1	-21418.1	5990.92	223	6	6
-4642.86	-3055.65	154	0	0	1250.25	-8260.29	435	1	1	-21410.2	5882.73	223	6	6
-10563	3611.79	154	0	-1	841.004	-9810.6	435	1	1	-21332	5990.21	224	6	6
-5123.95	3839.66	155	0	0	2851.66	-12352.4	435	1	1	-21373.5	6002.86	224	6	6
-5543.86	-1997.09	155	0	0	2296.08	-7341.22	435	1	1	-21297.3	6048.67	225	6	6
-5958.68	-312.336	155	0	0	2506.87	-9854.17	435	1	1	-21190.4	6041.72	226	6	6
-3892.06	533.855	155	0	0	1141.77	-9251.57	436	1	1	-21083.6	6117.94	227	6	6
-4168.22	-5718.72	155	0	0	2591.16	-9841.33	436	1	1	-21105	6219.73	230	6	6
-4621.82	-3074.76	155	0	0	1180.96	-7638.29	436	1	1	-21008.8	6155.38	230	6	6
-12204.9	-1965.14	155	0	-1	419.894	-6086.22	436	1	1	-20964.4	6249.61	231	6	6
-3278.78	-3809.06	155	0	0	1794.02	-9409.1	436	1	1	-20969.8	6293.97	231	6	6
3283.23	-309.721	155	0	1	734.369	-5815.95	436	1	1	-20881.4	6333.98	233	6	6
-3756.4	1231.21	155	0	0	3760.54	-4671.51	436	1	1	-20800.8	6393.92	235	6	6
-941.588	-30.3681	155	0	0	762.853	-7952.87	436	1	1	-20722.4	6462.43	236	6	6
-12751.9	-7151.15	155	0	-1	4257.07	-7888.51	436	1	1	-20694.8	6537.02	237	6	6
-1254.04	1916.93	155	0	0	2081.93	-8665.22	436	1	1	-20647.1	6458.67	237	6	6
-2238.76	-3189.52	155	0	0	2273.99	-10955.5	436	1	1	-20697.2	6600.71	237	6	6
2964.89	2311.54	155	0	1	2781.18	-6770.1	436	1	1	-20603.1	6584.65	241	6	6
-4838.12	-4566.01	155	0	0	1962.95	-9586.11	437	1	1	-20469.3	6615.75	242	6	6
-4734.36	2302.3	155	0	0	4847.21	-8264.29	437	1	1	-20456.1	6698.66	243	6	6
35.7313	-1189.28	155	0	0	-438.208	-7380.62	437	1	1	-20407.2	6652.03	243	6	6
-3809.07	-622.76	155	0	0	2801.74	-4379.36	437	1	1	-20411	6697.52	243	6	6
-3280.08	-2482.82	155	0	0	2977.4	-7387.41	437	1	1	-20354.3	6578.01	243	6	6
-5987.88	-4952.95	155	0	0	3049.41	-6777.92	437	1	1	-20311.6	6731.48	244	6	6
1441.95	-1737.65	155	0	1	1317.52	-8404.99	437	1	1	-20257.5	6807.41	246	6	6
-3607.4	-7372.93	155	0	0	1151.36	-8425.93	437	1	1	-20155.7	6832.24	248	6	6
-3698.02	-2291.3	155	0	0	339.522	-10296.3	437	1	1	-20134.6	6751.54	249	6	6
-8033.44	-7607.12	155	0	0	3073.71	-11755.2	437	1	1	-20027.3	6762.01	250	6	6
-4274.82	-1314.59	155	0	0	1629.86	-6489.36	437	1	1	-20047.5	6870.15	251	6	6
-7666.52	220.889	155	0	0	3279.34	-9171.72	437	1	1	-19948.4	6737.37	251	6	6
-2911.26	-5517.36	156	0	0	2159.18	-8267.32	438	1	1	-19921.9	6841.93	252	6	6
-4321.86	-2704.47	156	0	0	3071.9	-10177.5	438	1	1	-19918.4	6745.07	252	6	6
-3655.21	-1414.2	156	0	0	1029.42	-7615.97	438	1	1	-19913.4	6847.79	253	6	6
-3831.49	-980.873	156	0	0	555.081	-6097.25	438	1	1	-19897	6889.02	253	6	6
-2604.2	-2947.41	156	0	0	1845.43	-9672.3	438	1	1	-19900	6883.15	253	6	6
-1631.69	-3919.77	156	0	0	444.956	-5614.8	438	1	1	-19815.7	6962.17	254	6	6
-2670.34	-3817.37	157	0	0	3764.1	-3868.82	438	1	1	-19821.3	6873.93	254	6	6
1633.82	122.89	157	0	1	1568.17	-8836.32	438	1	1	-19736.3	6939.04	255	6	6
-3741.58	-1304.65	157	0	0	4202.55	-8173.25	438	1	1	-19628.8	6923.68	258	6	6
-780.546	-1549.13	157	0	0	197.148	-7123.31	439	1	1	-19654.7	6918.77	258	6	6
-3087.01	-6143.21	157	0	0	2392.11	-10478	439	1	1	-19557.6	6970.72	259	6	6
-5282.63	-4457	157	0	0	2730.06	-6437.42	439	1	1	-19496.5	7056.38	261	6	6
-8615.04	-1287.1	157	0	0	3002.01	-9446.86	439	1	1	-19440.4	7144.17	262	6	6
-2415	-6843.51	157	0	0	4812.25	-8329.74	439	1	1	-19412.6	7077.41	262	6	6
-8421.57	-1267.53	157	0	0	-750.23	-6928.63	439	1	1	-19380.9	7101.75	262	6	6
-4073.4	-2470.57	157	0	0	1894.1	-4656.49	439	1	1	-19358.5	7049.94	263	6	6
-4940.05	-3920.85	157	0	0	409.612	-8149.11	440	1	1	-19249.9	7026.36	265	6	6
-1785.01	-11223.1	157	0	0	2773.92	-7143.29	440	1	1	-19236.2	7130.26	266	6	6
-8867.22	-5308.89	157	0	0	2904.23	-5835.97	440	1	1	-19204.1	7135.03	266	6	6
-8093.62	-2415.8	157	0	0	1378.91	-7953.98	440	1	1	-19131.4	7070.82	268	6	6
-4848.92	4296.81	157	0	0	1687.93	-8808.86	440	1	1	-19136.5	7086.93	268	6	6
-1316.1	-1320	157	0	0	793.851	-10570.2	440	1	1	-19075.5	7181.99	269	6	6
-3523.61	155.924	157	0	0	3645.24	-11961.9	440	1	1	-18949.8	7143.36	271	6	6
-767.719	1427.37	157	0	1	1877.77	-6626.37	440	1	1	-19030.9	7259.51	271	6	6
89.0276	-2177.61	157	0	0	2997.83	-10032.1	440	1	1	-18895.1	7182.83	273	6	6
-6717.33	2222.78	157	0	0	2056.75	-9378.35	441	1	1	-18888.9	7256.77	273	6	6
-3367.11	-4571.05	157	0	0	1100.23	-8853.24	441	1	1	-18781.5	7207.97	274	6	6
-4354.72	-3952.18	157	0	0	587.654	-5427.03	441	1	1	-18759.3	7314.8	275	6	6
-2442.64	-329.989	157	0	0	2244.55	-10183.9	441	1	1	-18665.1	7356.58	277	6	6
-675.645	-2234.27	157	0	0	129.707	-5772.83	441	1	1	-18730.1	7375.59	277	6	6
-4065.87	-7734.61	158	0	0	3889.74	-4138.8	441	1	1	-18734.1	7435.7	277	6	6
1027.64	1161.85	158	0	1	1269.68	-8391.21	441	1	1	-18645.9	7438.58	278	6	6
-653.652	-991.444	158	0	0	4277.41	-7661.83	441	1	1	-18658.1	7495.55	278	6	6
-5947.35	-371.915	158	0	0	-96.7598	-6593.95	441	1	1	-18619.9	7557.9	279	6	6
1684	-5298.63	158	0	1	4348.49	-7193.78	442	1	1	-18717.5	7518.16	279	6	6
-5202.25	-1792.86	158	0	0	3551.26	-5982.52	442	1	1	-18587.3	7564.08	280	6	6
-7518.79	3060.02	158	0	0	2942.9	-10126.7	442	1	1	-18544.7	7499.88	281	6	6
-6962.15	-1611.72	158	0	0	4731.54	-9359.32	442	1	1	-18433	7551.12	283	6	6
-3390.35	1793.03	158	0	0	291.811	-6786.41	442	1	1	-18342.5	7573.79	284	6	6
-5132.89	-10418.1	158	0	0	875.283	-5229.37	442	1	1	-18330.5	7589.07	284	6	6
-4351.67	-994.207	158	0	0	1368.65	-7566.16	442	1	1	-18230.6	7490.39	285	6	6
-2554.85	-6641.58	158	0	0	2566.78	-7031.85	442	1	1	-18161.7	7587.06	286	6	6
-10870.8	-2208.94	158	0	0	3076.19	-5667.94	442	1	1	-18184	7427.45	286	6	6
-3796.69	-2001.47	158	0	0	1276.25	-8451.46	442	1	1	-18078.8	7569.08	287	6	6
-1706.89	1278.77	158	0	0	2006.9	-8114.54	442	1	1	-18064	7672.56	288	6	6
-5522.64	1386.43	158	0	0	85.4604	-9867.39	442	1	1	-17992.6	7713.21	290	6	6
-4581.59	-2348.94	158	0	0	1284.08	-9453.05	443	1	1	-18024.9	7748.6	290	6	6
-2657.55	-969.638	158	0	0	2353.14	-6583.75	443	1	1	-17930.1	7750.57	291	6	6
2329.84	-3600.78	158	0	1	2929.09	-9068.82	443	1	1	-17966.8	7750.92	291	6	6
-5969.43	-843.249	158	0	0	1901.29	-8840.9	443	1	1	-17908.1	7806.38	292	6	6
-2398.96	477.794	158	0	0	1414.55	-8886.14	443	1	1	-17801.9	7756.54	294	6	6
-8753.76	-4080.43	159	0	0	361.744	-4720.24	443	1	1	-17740.5	7838.28	297	6	-1
-1607.26	-2446.73	159	0	0	2654.97	-10817.9	443	1	1	-17781.1	7765.48	299	6	6
-3495.49	-1773.87	159	0	0	-783.469	-6019.66	443	1	1	-17703.3	7792.78	300	6	-1
-7923.56	1976.74	159	0	0	3657.94	-3532.92	443	1	1	-17665.5	7707.16	301	6	-1
-3098.68	1284.31	159	0	0	1370.91	-7876.87	443	1	1	-17624.4	7829.27	302	6	-1
-9353.27	-252.908	160	0	0	3678.49	-7844.6	443	1	1	16632.5	18748.6	182	-1	-1
-982.057	-3455.52	160	0	0	-573.393	-6468.24	443	1	1	37238.1	11200.4	410	-1	-1
-3005.5	-5055.32	160	0	0	4547.65	-7492.61	443	1	1	34929.7	16460.3	75	-1	-1
-4249.21	55.5349	160	0	0	847.857	-7461.72	444	1	1	4688.8	30269	56	-1	10
-2223.19	969.424	160	0	0	2777.63	-10448.6	444	1	1	-32111.2	-38718.3	443	-1	-1
-4671.01	-2468.19	160	0	0	5070.61	-9068.67	444	1	1	9902.17	29525	177	-1	-1
-6424.13	-11571.1	160	0	-1	330.731	-6647.22	444	1	1	472.84	9170.27	53	-1	-1
-6192.39	-2753.52	160	0	0	606.845	-5010.4	444	1	1	31659.4	-13746	235	-1	-1
-7861.09	-2485.48	161	0	0	286.127	-6464.38	444	1	1	25601.4	26555.6	383	-1	-1
-5441.02	-4850.78	161	0	0	3231.27	-7800.77	444	1	1	37611.5	-8881.89	450	-1	-1
-6386.26	-558.574	161	0	0	2434.66	-5909.59	444	1	1	15265.1	25405.2	370	-1	-1
-4019.07	-3544.41	161	0	0	1778.1	-8558.13	444	1	1	-4831.42	16182.9	196	-1	-1
-2949.36	-3027.7	161	0	0	2819.95	-8145.87	444	1	1	25846	-2077.68	151	-1	-1
-4136.31	-3471.37	161	0	0	1331	-9032.26	444	1	1	-32638.2	-4443.5	424	-1	-1
-6230.74	-809.536	161	0	0	1650.13	-9135.38	444	1	1	-37385	-15255.3	306	-1	-1
-7170.9	3678.32	161	0	0	612.604	-10445.1	445	1	1	14594.2	28258.1	462	-1	-1
-497.927	3083.04	162	0	0	2695.87	-10288.6	445	1	1	-29335.7	10931.2	164	-1	-1
-6138.27	-4437.32	162	0	0	1679.2	-6590.77	446	1	1	21755.8	20223.8	52	-1	-1
-5526.53	-5427.25	162	0	0	793.564	-8633.66	446	1	1	10180.3	-39451.5	397	-1	-1
-2759.29	-7850.6	162	0	0	949.585	-4999.75	446	1	1	-36875.3	7318.27	83	-1	-1
-657.861	-2211.12	162	0	0	2338.76	-9969.7	446	1	1	-27099.3	6054.02	151	-1	-1
-9695.66	1134.41	162	0	0	-818.319	-6177.67	446	1	1	-37707.2	359.372	32	-1	-1
-13504.5	-1197.92	162	0	-1	3132.91	-2760.63	446	1	1	-37503	-3532.24	28	-1	-1
-7186.97	298.793	162	0	0	-161.963	-5509.09	447	1	1	3366.03	-38111	157	-1	-1
-7658.35	-3973.12	163	0	0	3847.41	-8295.21	447	1	1	28955.6	11218.6	453	-1	-1
-6302.63	-1779.26	163	0	0	-970.113	-6420.88	447	1	1	27998.8	-30692.1	311	-1	-1
-8812.5	-4223.62	163	0	0	4931.88	-7279.64	447	1	1	-13657.3	-33151.4	182	-1	-1
-2822.53	3153.84	163	0	0	1531.76	-8097.26	447	1	1	8220.1	37044.3	349	-1	-1
-4846.44	-10285	163	0	0	3405.37	-10059.2	447	1	1	26517.8	30519.6	136	-1	-1
-2989.51	2498.33	163	0	0	4946.72	-8556.15	447	1	1	-15450.4	10273.3	146	-1	-1
-222.356	-3309.07	163	0	1	416.663	-6459.33	447	1	1	-5605.58	7548.79	333	-1	-1
-7007.46	-5306.44	163	0	0	-242.893	-4893.43	447	1	1	13135	33317.1	148	-1	-1
-5637.83	3767.48	163	0	0	733.674	-6456.74	447	1	1	-30538	10165.9	346	-1	-1
-3271.05	-6771.87	163	0	0	3086.63	-7072.08	447	1	1	25402.2	-3684.45	63	-1	-1
-1445.28	-294.375	164	0	0	2025.31	-6506.65	447	1	1	15114	21057.4	444	-1	-1
-5760.66	-3767.99	164	0	0	1727.69	-8904	447	1	1	-18335	16720.4	40	-1	-1
-8182.64	1932.34	164	0	0	2523.13	-8560.99	447	1	1	32145.6	28024.5	127	-1	-1
-362.562	-3713.36	164	0	1	1528.03	-9824.09	447	1	1	12477.9	23439.7	163	-1	-1
-1980.48	-891.132	164	0	0	437.42	-9841.08	447	1	1	19826.2	-23760.6	64	-1	9
-5771.45	2710.66	164	0	0	720.061	-10634.5	447	1	1	29091	24306.2	361	-1	-1
-8246.61	-2297.24	164	0	0	3326.32	-9414.46	447	1	1	17601.6	8659.24	28	-1	-1
-2814.38	-3130.25	164	0	0	2671.21	-7623.29	448	1	1	-17155.6	-38732.1	114	-1	-1
-5813.57	-4745.49	164	0	0	274.726	-8639.92	448	1	1	11133.8	19653.6	188	-1	-1
-7018.45	615.689	164	0	0	858.908	-4855.52	448	1	1	29590.2	36126.5	239	-1	-1
-7492.49	-900.251	164	0	0	2618.64	-10354.9	448	1	1	-8997.42	18464.4	54	-1	-1
-3026.21	-4218.08	164	0	0	-1275.87	-5766.45	448	1	1	36347.4	-12150.5	226	-1	-1
4027.19	-3928.28	164	0	1	2412.29	-2328.68	448	1	1	16904.1	-4081.21	200	-1	-1
-53.5289	-7916.53	164	0	1	496.12	-5533.6	448	1	1	-4614.76	5285.51	210	-1	-1
-1150.49	1158.9	164	0	0	3743.28	-7670.59	448	1	1	-18369.3	-13226.7	245	-1	-1
-746.734	574.938	164	0	0	-485.695	-6238.43	448	1	1	-24478.2	-28836.8	191	-1	-1
-6004.89	1056.38	164	0	0	4994.68	-8255.82	448	1	1	-39482.4	39864.1	431	-1	-1
-1771.81	-6992.62	165	0	0	1935.82	-7978.61	448	1	1	-30657.4	2855.41	372	-1	-1
-1766.68	-8272.58	165	0	0	4722.88	-7566.64	449	1	1	22783.5	20792.4	191	-1	-1
-4148.17	-6306.86	165	0	0	4774.33	-8736.83	449	1	1	-8746.4	-20712.1	410	-1	-1
-3992.69	816.215	165	0	0	588.582	-6512.24	449	1	1	26814.4	29023.3	25	-1	-1
-9849.87	-2219.84	165	0	0	-249.152	-4984.83	449	1	1	24360.1	-591.479	206	-1	-1
-850.211	1255.29	165	0	0	673.719	-6906.41	449	1	1	-2304.76	37131.6	190	-1	-1
-6373.72	2676.59	165	0	0	2666.52	-6972.83	449	1	1	-22120.3	-31002	416	-1	-1
-1084.85	7138.34	165	0	-1	1764.37	-6901.97	449	1	1	-14094.4	-12292.5	50	-1	-1
-5880.99	-8346.29	165	0	0	1509.46	-8337.22	449	1	1	-15542.2	29024.7	76	-1	-1
-3028.73	-5683.92	165	0	0	3010.69	-9011.92	449	1	1	-1232.86	-20088.6	320	-1	-1
-4599.09	1914.65	165	0	0	1140.94	-9757.66	449	1	1	-24471.7	-23178.3	362	-1	-1
-6158.12	-4152.13	165	0	0	-279.361	-9583.07	449	1	1	6974.3	-3358.24	81	-1	-1
-2452.98	-9272.45	165	0	0	535.113	-11030.6	449	1	1	-34752.1	38211.5	111	-1	-1
-1848.43	-2865.56	165	0	0	3241.86	-9765.09	449	1	1	35762.5	39675	207	-1	-1
-4138.75	-3488.3	165	0	0	1762.87	-7829.67	449	1	1	25874.3	-12180.1	247	-1	-1
-8700.53	264.67	165	0	0	107.141	-9126.85	449	1	1	36169.7	-17595.6	480	-1	-1
-4246.74	258.31	165	0	0	1468.62	-4488.14	449	1	1	-27401.1	-38294.5	247	-1	-1
-4863.03	-3640.97	165	0	0	2319.82	-10458.4	449	1	1	25557.7	2430.67	208	-1	-1
-6059.09	-566.041	165	0	0	-556.823	-5894.71	449	1	1	3971.7	34185.9	181	-1	-1
-510.906	2105.31	165	0	0	2968.11	-9579.97	450	1	1	-36475.5	39421.2	290	-1	-1
-1139.03	2327.39	165	0	0	1429.8	-5968.83	450	1	1	5971.48	30152.4	156	-1	-1
-3737.24	-1967.18	165	0	0	4042.8	-8666.16	450	1	1	32742.7	-31521.1	291	-1	-1
-4219.59	-4717.37	165	0	0	160.59	-6801.41	450	1	1	-28005.8	-13201.5	78	-1	-1
-4791.15	-5306.11	165	0	0	4798.61	-8913.54	450	1	1	15945.8	31350.7	91	-1	-1
-9612.29	1104.48	165	0	0	1539.4	-7624.1	450	1	1	-252.079	34351.4	391	-1	-1
-7662.05	-8025.85	165	0	0	4560.06	-7122.23	450	1	1	-15399.8	12382.6	60	-1	-1
2885.03	-4998.22	165	0	1	5127.64	-10494.6	450	1	-1	28470.7	5580.23	264	-1	-1
-2206.83	-1256.58	165	0	0	3653.65	-9964.8	451	1	1	-24456.5	2839.16	91	-1	-1
-9367.28	-2066.92	165	0	0	122.16	-5460.32	451	1	1	-39238.4	481.161	231	-1	-1
-5516.9	-8385.63	166	0	0	457.754	-6917.4	451	1	1	27545.4	33170.9	78	-1	-1
-4131.69	2431.11	166	0	0	1548.71	-6709.27	451	1	1	24826.4	-15155.7	57	-1	-1
-5723.54	-1857.57	166	0	0	2188.91	-7302.47	451	1	1	655.781	-30705.6	251	-1	-1
-5195.01	-1165.85	166	0	0	1271.9	-8225.01	451	1	1	-16647.1	-19540.7	259	-1	-1
-980.074	-6903.56	166	0	1	2405.2	-8713.27	451	1	1	37498.8	1441.04	278	-1	-1
137.305	-2050.91	166	0	0	1285	-9247.41	451	1	1	-34536.7	14943.5	497	-1	-1
-2391.9	-140.524	166	0	0	-1043.52	-9463.8	451	1	1	33249.6	-12156.1	410	-1	-1
-6860.77	-2029.34	166	0	0	664.023	-11177.2	451	1	1	30323.7	6946.76	262	-1	-1
-4273	-6799.47	166	0	0	690.903	-9583.25	452	1	1	-35309.9	-32237.9	389	-1	-1
-5890.85	-4806.26	166	0	0	1928.93	-6890.55	452	1	1	-13982.1	-34535	335	-1	-1
-4836.23	979.983	166	0	0	-652.253	-8990.98	452	1	1	-23661.4	-37934.6	448	-1	-1
167.373	-4534.63	166	0	1	1264.65	-5193.05	452	1	1	-26650.7	-2666.1	205	-1	-1
-14269.8	-7985.69	166	0	-1	2059.42	-10778.4	452	1	1	10371.7	31798.4	322	-1	-1
-2186	-5321.69	166	0	0	-1104.07	-6107.51	452	1	1	-7094.14	-31330.8	156	-1	-1
-2467.19	-7834.06	166	0	0	3668.98	-10524.8	452	1	1	-34548.2	37758.7	446	-1	-1
2775.29	-6091.35	166	0	1	1634.65	-6826.22	452	1	1	8744.03	-22860.6	50	-1	-1
-10701.8	-1260.81	166	0	0	2013.8	-1924.6	453	1	-1	502.093	-383.63	254	-1	-1
-8170.85	-8748.77	166	0	0	207.732	-6970.43	453	1	1	25384.5	26677.4	221	-1	-1
-1334.21	-2396.12	166	0	0	5167.28	-8959.67	453	1	1	13744.1	37144.6	491	-1	-1
771.873	-8600.05	166	0	1	1467.55	-7336.3	453	1	1	15773.8	-7156.6	461	-1	-1
-3340.57	497.842	166	0	0	3602.93	-7172.66	453	1	1	-24489.9	-31756.4	365	-1	8
-297.66	-435.662	166	0	0	5211.24	-10795.8	453	1	-1	-8717.78	37885.8	307	-1	-1
-9962.54	-5712.18	166	0	0	4855.85	-7667.03	454	1	1	-13198.1	-22364.9	114	-1	-1
-9214.72	892.925	166	0	0	3149.08	-10444.6	454	1	1	36277.1	-21317.7	122	-1	-1
-2052.47	-1778.07	166	0	0	-837.709	-5736.4	454	1	1	24380.4	37284.2	492	-1	-1
-1868.76	-647.934	166	0	0	498.925	-7881.83	454	1	1	6866.47	27970.9	9	-1	-1
-5448.17	-5540.88	167	0	0	1088.21	-6849.63	454	1	1	-5023.53	-8669.79	34	-1	-1
-5745.02	-809.767	167	0	0	1631.41	-7319.47	454	1	1	-4857.9	3060.96	341	-1	-1
-4322.86	-6205.3	167	0	0	720.069	-8593.53	454	1	1	17910.6	19888.3	437	-1	-1
810.768	5903.48	167	0	-1	2292.48	-8562.64	454	1	1	39561.6	-16786.3	437	-1	-1
-8549.14	-1395.22	167	0	0	1464.91	-8834.78	454	1	1	20628.9	4753.56	193	-1	-1
1637.02	1490.89	167	0	1	-1834.16	-10126.3	454	1	-1	-34692.8	8274.19	149	-1	-1
766.308	2157.25	167	0	1	132.142	-10482.5	454	1	1	24865.8	-9768.52	348	-1	-1
-2071.99	-4398.74	167	0	0	610.554	-10931.7	455	1	1	6842.07	35526.1	144	-1	-1
145.887	-4846.62	167	0	1	-97.169	-8366.66	455	1	1	-13043.5	5494.52	235	-1	-1
-6005.11	8313.16	167	0	-1	1359.32	-5539.3	455	1	1	18590.7	14198	302	-1	-1
-4131.59	-1949.14	167	0	0	1883.78	-11496.1	455	1	1	-12477.3	-4207.21	47	-1	-1
-6942.93	-866.822	167	0	0	-971.213	-5580.66	455	1	1	-32648.3	29279.5	142	-1	-1
-7319.41	-4792.35	167	0	0	3387.16	-10551	455	1	1	19244	-18142.7	304	-1	-1
-5341.19	4253.52	167	0	0	1641.25	-6714.65	455	1	1	13159.5	8223.33	305	-1	-1
-6468.58	-2355.82	167	0	0	3022.85	-2608.91	455	1	1	-24321.5	-35708.3	481	-1	-1
-7412.76	-967.862	167	0	0	111.458	-5605.49	455	1	1	-33775	35687.1	254	-1	-1
-4353.18	-391.467	167	0	0	5196.61	-8935.83	455	1	1	-3952.05	18240.4	218	-1	-1
-5991.02	-2387.4	167	0	0	1839.27	-6907.39	455	1	1	12183.8	-7695.88	15	-1	-1
7660.37	-4686.79	167	0	1	4241.38	-8967.8	456	1	1	-37346.2	34824.6	436	-1	-1
-2463.08	-1034.14	167	0	0	4423.67	-6533.71	456	1	1	1553.04	-12681.4	286	-1	-1
-5204.7	-2554.26	167	0	0	5714.72	-10787.1	456	1	-1	-31200	-30856.2	192	-1	-1
-1092.32	-4686.88	168	0	0	4863.24	-8931.47	456	1	1	13811.8	-34644.9	169	-1	-1
-6201.13	-6068.82	168	0	0	3103.79	-11086.7	456	1	1	-39955.2	-8545.91	227	-1	-1
-3074.74	-893.921	168	0	0	-549.914	-6740.84	456	1	1	-18883	11971.3	390	-1	-1
-4858.43	-5917.91	168	0	0	375.813	-8152.17	456	1	1	-2795.55	-26811.1	198	-1	-1
416.154	-5553.48	168	0	1	1290.75	-7260.14	456	1	1	-29974.9	-36066.8	378	-1	-1
-1655.99	-3303.97	168	0	0	2888.78	-8046.29	457	1	1	-30056.2	4104.91	353	-1	-1
-4282.08	-2571.53	168	0	0	2064.43	-8982.06	457	1	1	-18740.2	-36564.9	360	-1	-1
-2270.17	-1003.07	168	0	0	2080.09	-8365.93	457	1	1	549.737	35934.2	135	-1	-1
-1826.11	-1198.73	169	0	0	-2658.62	-9925.9	457	1	-1	4508.01	-33543.8	491	-1	-1
-11518	-769.469	169	0	0	-126.711	-10174.7	457	1	1	-23196.7	-39875.8	449	-1	-1
-509.54	623.146	169	0	0	31.8719	-11301.6	457	1	1	3903.56	27671.5	440	-1	-1
-4313.21	-6554.35	169	0	0	-30.7756	-8317.51	457	1	1	38141.6	-11283.1	232	-1	-1
-6226.41	-4155.94	169	0	0	2030.1	-7707.87	458	1	1	35193.3	-16772.7	412	-1	-1
-1967.37	-4533.67	169	0	0	2619.14	-11067	458	1	1	3980.95	23426.7	158	-1	-1
-1460.75	115.97	169	0	0	-1009.34	-5065.26	458	1	1	1853.62	-32598.4	52	-1	-1
-6194.59	-8256.91	169	0	0	3239.73	-10146.7	458	1	1	24001.5	2334.64	441	-1	-1
-5147.3	1645.34	169	0	0	2157.67	-6796.88	458	1	1	28509.8	17679.9	156	-1	-1
-5115.54	-1759.12	169	0	0	3129.95	-3332.68	458	1	1	-4399.79	-5135.34	94	-1	20
-4481.1	1581.73	169	0	0	706.536	-5809.5	458	1	1	-7133.46	33839.8	483	-1	-1
-2014.61	-9974.08	169	0	0	5497.77	-7747.84	458	1	1	-20510.1	13738.3	467	-1	-1
-1206.29	-5799.35	169	0	1	2572.17	-6552.64	458	1	1	11939.6	36323.1	210	-1	-1
-1351.49	-6146.47	169	0	1	5515.28	-8886.57	459	1	1	22397	-6533.67	279	-1	-1
6361.14	1762.55	169	0	1	4806.99	-6730.68	459	1	1	12177.3	-12744.8	148	-1	-1
-2969.35	-5510.35	169	0	0	5995.46	-11616.7	459	1	-1	27938.5	26713.4	344	-1	-1
-9255.63	-1102.11	169	0	0	4237.56	-8322.82	459	1	1	29885.1	-20111.3	197	-1	-1
-3689.02	2282.87	169	0	0	1536.63	-11559.9	459	1	1	21077	15290.6	45	-1	-1
-2013.14	84.6307	169	0	0	-99.438	-6667.93	459	1	1	-23481.6	-7714.23	341	-1	-1
827.872	-3554.13	170	0	1	1353.02	-7758.59	459	1	1	32937.6	-10403.4	231	-1	-1
-8637.1	-589.507	170	0	0	908.955	-7068.2	459	1	1	-2493.75	36875.6	279	-1	-1
-4728.72	-558.7	170	0	0	2360.96	-7889.27	459	1	1	-38835.9	-26341.7	130	-1	-1
-3847.92	-1565.97	170	0	0	1140.38	-6489.89	460	1	1	-18468.9	-31790.2	187	-1	-1
-1803.02	-9291.47	170	0	0	2450.95	-8388.61	460	1	1	-20515.4	30880.6	181	-1	-1
-1509.61	4194.84	170	0	0	-3418.78	-9465.2	460	1	-1	32349.2	-22015.1	423	-1	-1
1763.63	-2217.69	170	0	1	65.4287	-9580.72	460	1	1	1170.42	-30754.7	267	-1	-1
-5578.97	3098.74	170	0	0	-336.005	-11351	460	1	1	-25248.9	31451.1	405	-1	-1
-1422.64	2611.89	171	0	0	322.878	-8272.97	460	1	1	28901.8	23873.8	385	-1	-1
-6439.68	-1302.53	171	0	0	2666.35	-7075.79	460	1	1	16475.7	39083.8	308	-1	-1
-3435.79	-65.3959	171	0	0	2818	-11156.2	460	1	1	16432.1	-7601.48	66	-1	-1
1259.31	-2435.38	171	0	1	2083.79	-6534.04	461	1	1	-30899.3	11533.8	64	-1	-1
-12121.3	-13404.2	171	0	-1	3640.66	-9834.31	461	1	1	-30793.6	17111.1	329	-1	-1
-8532.5	-1023.2	171	0	0	3217.38	-6937.52	461	1	1	-7282.15	-24824.3	488	-1	-1
-3377.14	-5499.33	171	0	0	2785.24	-3534.55	461	1	1	7785.04	1624.25	282	7	7
-6235.7	-1934.95	172	0	0	1080.33	-6122.93	461	1	1	7845.85	1534.55	283	7	7
-7353.29	-2773.57	172	0	0	4504.3	-8098.83	461	1	1	7711.7	1524.29	285	7	7
-4315.75	2273.14	172	0	0	2886.43	-6979.81	461	1	1	7836.28	1444.49	285	7	7
-153.648	2955.38	172	0	0	4651.83	-8474.99	461	1	1	7679.14	1505.97	286	7	7
1742.84	6188.93	172	0	-1	1924.89	-7470.45	462	1	1	7815.17	1393.3	286	7	7
428.106	-2737.66	172	0	1	6697.59	-11496.3	462	1	-1	7797.25	1357.82	288	7	7
-7188.73	5278.97	172	0	0	4319.64	-8695.76	462	1	1	7682.49	1284.12	289	7	7
-8711.07	-8084.55	172	0	0	1506.03	-11837.9	462	1	1	7575.81	1285.74	290	7	7
-5825.95	1735.26	172	0	0	-988.565	-6994.19	462	1	1	7718.77	1190.18	290	7	7
-8495.72	4777.07	173	0	-1	1127.94	-7938.87	462	1	1	7634.49	1147.58	292	7	7
-13867.7	1136.31	173	0	-1	1171.45	-6474.78	462	1	1	7576.72	1081.74	299	7	7
-6019.24	4388.32	173	0	0	2956.68	-8195.97	462	1	1	7648.41	1004.75	300	7	7
-3154.55	-2828.1	173	0	0	1568.84	-6115.07	462	1	1	7622.49	969.247	300	7	7
-860.651	-7036.78	173	0	1	4030.58	-7533.8	463	1	1	7674.39	910.503	301	7	7
-5995.57	-702.323	173	0	0	-3884.21	-9645.62	463	1	-1	7645.57	789.414	302	7	7
-6727.73	649.434	173	0	0	-415.421	-9032.39	463	1	1	7739.62	808.125	302	7	7
312.325	2329.18	173	0	0	-780.468	-11858.6	463	1	1	7690.68	718.436	303	7	7
-2624.71	-3586.48	173	0	0	788.726	-8302.09	463	1	1	7594.96	667.333	304	7	7
-12616	-8551.64	173	0	-1	3072.6	-6367.98	463	1	1	7674.84	659.332	304	7	7
-3505.5	-5962.79	173	0	0	3597.99	-11280.9	463	1	1	7686.03	635.094	304	7	7
-4558.55	-3188.93	173	0	0	1735.45	-6943.88	463	1	1	7644.54	572.034	305	7	7
-4054.69	-6081.24	173	0	0	3591.85	-9888.24	463	1	1	7584.06	551.133	305	7	7
-4259.7	-4600.28	173	0	0	3601.87	-6899.49	463	1	1	7567.12	575.219	305	7	7
-5455.2	-4307.47	173	0	0	2994.38	-3311.14	463	1	1	7580.65	580.631	305	7	7
7.15066	-2472.23	173	0	0	1524.62	-5044.62	463	1	1	7649.64	454.682	306	7	7
-10170.3	-2956.54	173	0	0	3743.08	-2611.86	464	1	1	7657.18	391.098	307	7	7
-4961.9	-1276.33	173	0	0	3088.22	-6576.67	464	1	1	7594.46	401.828	308	7	7
-8740.83	-1840.58	173	0	0	4913.33	-8835.61	464	1	1	7662.71	294.446	308	7	7
-3645.95	-1615.57	173	0	0	1655.9	-6821.65	464	1	1	7641.99	243.162	309	7	7
-2758.14	-8554.24	173	0	0	6250.44	-11474.1	464	1	-1	7642.33	252.641	309	7	7
-2957.07	-8546.18	173	0	0	4298.66	-8969.66	464	1	1	7664.13	172.001	310	7	7
-5166.23	943.77	173	0	0	1984.57	-11894.6	464	1	1	7644.71	148.495	310	7	7
-3608.03	-4285.61	173	0	0	-1691.11	-7773.07	464	1	1	7718.18	66.6369	313	7	7
-2302.4	-3038.42	175	0	0	746.411	-8380.43	464	1	1	7843.53	25.798	315	7	7
5817.69	-5620.89	175	0	1	857.151	-6610.21	464	1	1	7840.75	-74.7693	316	7	7
-3705.32	-2092.47	175	0	0	2489.46	-8224.47	464	1	1	7776.67	-22.5832	317	7	7
-3294.81	-1412.7	175	0	0	1327.83	-7436.52	465	1	1	7825.78	-185.091	317	7	7
-4549.16	-3314.49	175	0	0	1921.36	-5856.5	465	1	1	7753.09	-169.796	319	7	7
-4746.4	-2408.67	175	0	0	4260.62	-7707.92	465	1	1	7761.52	-282.034	320	7	7
-4069.15	-9601.47	175	0	0	-3517.51	-9000.95	465	1	-1	7681.87	-176.506	320	7	7
1179.89	-5385.22	175	0	1	340.916	-9591.83	465	1	1	7704.07	-288.649	321	7	7
-12234.7	-1014.03	175	0	-1	-1654.04	-11712.9	465	1	1	7700.12	-329.58	321	7	7
-3468.36	738.048	175	0	0	708.86	-8553.32	465	1	1	7720.89	-318.378	321	7	7
-3872.38	-4256.55	175	0	0	3608.64	-6904.2	465	1	1	7648.44	-232.08	321	7	7
-7871.08	4901.47	175	0	0	2969.69	-11090.3	465	1	1	7622.92	-370.368	323	7	7
-4797.94	607.095	175	0	0	1989.65	-7179.91	465	1	1	7688.73	-400.545	323	7	7
-2335.36	1107.79	175	0	0	4332.83	-9662.56	465	1	1	7596.77	-466.012	325	7	7
-5833.7	-7947.24	175	0	0	3084.87	-2618.59	465	1	1	7535.59	-497.405	326	7	7
-7540.71	-1092.85	175	0	0	3381.31	-7331.31	466	1	1	7544.13	-564.938	326	7	7
-190.19	3037.09	176	0	0	3379.59	-2850.62	466	1	1	7698.77	-409.004	326	7	7
-8927.67	-4907.46	176	0	0	2834.54	-7438.71	466	1	1	7702.23	-520.989	327	7	7
-1056.4	-1784.58	176	0	0	5421.42	-9623	466	1	1	7815.5	-598.909	328	7	7
-5407.99	4007.73	176	0	0	2124.73	-6043.95	466	1	1	7809.25	-720.375	329	7	7
-5922.36	-1958.43	176	0	0	4735.07	-8004.2	467	1	1	7689.42	-795.832	331	7	7
-4003.79	3991.73	177	0	0	3787.29	-8127.59	467	1	1	7802.62	-843.549	331	7	7
-9622.53	-8968.83	177	0	-1	2281.58	-11817.4	467	1	1	7847.3	-814.549	331	7	7
-9016.87	-3267.9	178	0	0	-1592.66	-7749.79	467	1	1	7827.73	-913.839	333	7	7
458.082	-1094.7	178	0	0	-189.508	-7639.09	467	1	1	7705.27	-880.044	333	7	7
-11324	-1824.79	178	0	0	1448.23	-6565.92	467	1	1	7658.94	-923.93	334	7	7
-8198.87	-4198.91	178	0	0	2048.84	-7361.63	467	1	1	7788.29	-1007.52	334	7	7
-8769.37	5494.02	178	0	-1	1303.99	-8299.23	467	1	1	7768.96	-1016.74	334	7	7
1939.5	-3813.49	178	0	1	1730.6	-5527.4	467	1	1	7758.2	-1067.67	336	7	7
-7351.75	-8387.31	178	0	0	5088.73	-7537.85	467	1	1	7680.83	-1046.35	336	7	7
-936.582	-2196.99	178	0	0	-3595.98	-8492.49	467	1	-1	7841.19	-1058.26	337	7	7
713.281	-5918.94	180	0	1	-3965.08	-9250.8	468	1	-1	7720.61	-1093.47	337	7	7
-12411.1	436.18	181	0	-1	-1468.11	-12235.5	468	1	1	7697.64	-1142.87	338	7	7
-5092.67	7448.93	181	0	-1	464.313	-8045.2	468	1	1	7646.19	-1156.94	339	7	7
-1368.72	-3773.89	181	0	0	3841.94	-7074.19	468	1	1	7631.04	-1230.33	339	7	7
-953.369	-6925.99	181	0	1	2699.94	-10807.6	468	1	1	7649.35	-1160.14	339	7	7
3319.18	-3773.77	181	0	1	2436.59	-7208.29	468	1	1	7707.89	-1317.82	340	7	7
-6020.15	-3582.3	181	0	0	4055.6	-9249.92	468	1	1	7652.91	-1302.24	340	7	7
-6071.56	-1139.21	181	0	0	3029.58	-2277.08	468	1	1	7546.24	-1157.67	340	7	7
-5954.66	-3435.94	181	0	0	3474.32	-6908.27	468	1	1	7578.46	-1235.07	340	7	7
816.418	-4818.8	181	0	1	2835.23	-3316.89	468	1	1	7642.68	-1391.86	341	7	7
-4342.04	-535.96	181	0	0	2816.41	-7804.67	468	1	1	7699.32	-1448.49	341	7	7
-6487.36	-6067.55	181	0	0	5250.57	-9582.06	468	1	1	7766.69	-1472.63	342	7	7
-2536.63	-6501.94	181	0	0	1892.27	-6604.61	468	1	1	7808.7	-1573.63	343	7	7
-4982.9	-4578.12	181	0	0	5229.59	-7538.34	468	1	1	7465.01	-1206.69	344	7	7
-2947.92	-2711.45	181	0	0	3966.25	-8402.96	468	1	1	7918.07	-1594.24	344	7	7
-2111.54	153.471	181	0	0	6224.51	-11135	469	1	-1	7926.67	-1633.44	344	7	7
825.668	-1565.47	181	0	0	-488.927	-7520	469	1	1	7974.17	-1707.75	345	7	7
-5595.26	-1572.02	181	0	0	-72.7892	-7634.22	469	1	1	7859.59	-1674.99	345	7	7
-7262.82	-5005.07	182	0	0	2328.31	-5635.72	469	1	1	7826.7	-1535.71	346	7	7
-6590.38	4515.28	182	0	0	1935.72	-7504.31	469	1	1	7374.58	-1270.66	346	7	7
-2157.79	-2587.71	182	0	0	902.829	-8094.72	469	1	1	7909.67	-1793.06	346	7	7
-2279.09	-2427.42	182	0	0	1776.6	-5013.07	469	1	1	7290.51	-1330.17	347	7	7
-5333.66	-4224.21	182	0	0	307.05	-6939.66	470	1	1	7853.56	-1866.39	347	7	7
-12295	5482.59	182	0	-1	-2738.32	-8110.7	470	1	-1	7974.11	-1859.67	347	7	7
-8180.43	-3350.73	182	0	0	-4051.7	-8913.59	470	1	-1	7992.79	-1851.3	347	7	7
-2807.58	-5529.51	182	0	0	-1157.49	-12877.6	470	1	1	8014.1	-1927.73	348	7	7
-3729.52	254.49	182	0	0	-585.412	-8089.7	470	1	1	8033.67	-1989.6	349	7	7
-3713.68	-3890.3	182	0	0	3981.42	-7946.85	470	1	1	7880.73	-1640.16	350	7	7
-3490.32	-4613.05	182	0	0	2558.59	-10754.3	470	1	1	7249.53	-1454.24	350	7	7
-946.98	-2016.73	182	0	0	2245.07	-7448.49	470	1	1	7205.61	-1283.97	350	7	7
-4034.82	36.4536	182	0	0	3927.91	-9276.81	470	1	1	8131.89	-2093.25	350	7	7
-3813.45	-3589.1	182	0	0	2955.61	-2683.1	470	1	1	8137.6	-2011.97	350	7	7
-10984.9	570.838	182	0	-1	2687.54	-7219.05	470	1	1	7825.51	-1702.52	351	7	7
-8713.37	5346.85	182	0	-1	4085.19	-3394.19	470	1	1	7916.68	-1708.04	351	7	7
3950.64	1306.72	182	0	1	3019.37	-8294.75	470	1	1	7132.25	-1426.76	351	7	7
926.471	-4576.69	182	0	1	3171.36	-2857.33	471	1	1	7215.58	-1450.61	351	7	7
-75.7302	-3563.38	183	0	1	2372.92	-6469.75	471	1	1	7110.62	-1343.36	351	7	7
-5521.31	-3636.69	183	0	0	5448.47	-6981.65	471	1	1	7136.18	-1366.06	351	7	7
-2192.22	2302.33	183	0	0	3638.76	-9147.48	471	1	1	7944.46	-1798.1	352	7	7
-10823.9	-6727.85	183	0	-1	6659.33	-10808.1	471	1	-1	7978.32	-1749.48	352	7	7
-4009.32	-2458.37	183	0	0	-618.015	-7721.08	471	1	1	7831.34	-1724.34	352	7	7
-3874.25	-1219.58	183	0	0	756.235	-8009.5	471	1	1	7847.08	-1794.21	352	7	7
-7209.53	-752.464	183	0	0	2369.78	-6145.13	471	1	1	7026.57	-1441.36	352	7	7
-8154.33	-3656.41	183	0	0	2689.92	-7711.4	471	1	1	8238.75	-2095.24	353	7	7
-7734.74	3370.05	183	0	0	1045.28	-8004.44	471	1	1	8122.64	-2167.35	353	7	7
-1126.43	-5313.71	183	0	0	432.124	-5007.34	471	1	1	8153.73	-2142.44	353	7	7
4012.4	5775.52	183	0	1	1133.33	-6467.44	471	1	1	7914.88	-1885.02	354	7	7
-6050.64	-3181.72	183	0	0	-2434.19	-8428.23	471	1	-1	7900.24	-1875.23	354	7	7
4753.08	-2165.74	183	0	1	6446.51	-8703.17	472	1	-1	7943.73	-1839.84	354	7	7
-8687.19	-3077.42	183	0	0	-1353.65	-13170.2	472	1	1	6911.77	-1440.59	354	7	7
-2898.47	-7290.31	183	0	0	-763.253	-8074.25	472	1	1	8219.46	-2227.14	354	7	7
-2682.69	-2139.99	183	0	0	5142.81	-7977.8	472	1	1	7858.37	-1930.8	355	7	7
-319.445	-612.018	183	0	0	2972.69	-10363.7	472	1	1	7986.65	-1902.86	355	7	7
-7213.2	-1282.23	183	0	0	2008.52	-7144.47	472	1	1	7920.3	-1987.21	355	7	7
-3640.73	2111.21	183	0	0	4106.9	-8769	472	1	1	7821.84	-1880.74	355	7	7
-7173.83	-579.81	183	0	0	3024.49	-2503.07	472	1	1	6811.83	-1436.95	355	7	7
-1035.18	-4595.47	183	0	0	4209.96	-10276.2	473	1	1	7965.13	-1994.65	356	7	7
-3010.35	-5172.2	183	0	0	4123.34	-2428.97	473	1	1	6806.8	-1556.25	356	7	7
-3420.12	1604.01	183	0	0	2918.91	-8007.39	473	1	1	6705.72	-1489.18	356	7	7
-6165.3	4583.29	183	0	0	3823.59	-2365.41	473	1	1	8283.44	-2249.17	356	7	7
-7815.14	-6055.2	183	0	0	2655.88	-6426.61	473	1	1	6670.54	-1603.29	357	7	7
495.406	-6835.83	183	0	1	5200.58	-7297.44	473	1	1	8283.94	-2350.59	357	7	7
-5599.48	1755.08	183	0	0	3402.78	-9429.22	473	1	1	6602.1	-1602.62	358	7	7
-2025.6	-640.975	183	0	0	6441.17	-11067.7	473	1	-1	6570.12	-1650.77	358	7	7
-5468.38	-309.897	183	0	0	-391.517	-8311.13	473	1	1	6523.38	-1597.99	359	7	7
-8293.23	-1187.26	184	0	0	5328.61	-11014.8	474	1	-1	6501.14	-1587.19	359	7	7
-9302.38	-4113.05	184	0	0	2815.77	-6086.79	474	1	1	6526.38	-1747.86	359	7	7
-4904.72	-4766.52	184	0	0	2637.56	-7999	474	1	1	6454.66	-1702.77	360	7	7
-13387	-5403.77	184	0	-1	420.335	-8145.62	474	1	1	6422.83	-1664.7	360	7	7
-6989.7	171.646	184	0	0	888.708	-4428.28	474	1	1	7888.05	-2102.1	362	7	7
-2335.16	-4096.63	184	0	0	1402.69	-5874.92	474	1	1	7948	-2091.29	362	7	7
-4446.17	-1062.42	184	0	0	-2724.1	-8433.26	474	1	-1	6365.86	-1759.96	362	7	7
-7657.88	474.765	184	0	0	6606.92	-8896.71	474	1	-1	8378.51	-2434.51	362	7	7
-1384.42	-4215.94	184	0	0	-1267.85	-12851.7	474	1	1	8216.6	-2432.82	362	7	7
-4727.83	3850.67	184	0	0	98.0979	-8638.71	474	1	1	6269.75	-1810.45	363	7	7
-4470.99	-7904.36	184	0	0	5265.15	-7505.07	474	1	1	8357.93	-2519.07	363	7	7
-1870.19	971.926	184	0	0	2131.97	-10353.5	474	1	1	8367.84	-2501.02	363	7	7
-4496.32	-4983.02	184	0	0	2325.75	-7254.81	474	1	1	7955.99	-2205.88	364	7	7
[truncated: 44,259 more rows]

## Sheet: Fig_2B
Performance for Isotropic
Statistic	median accuracy	mean accuracy	var accuracy	noise accuracy	F1	Precision	Recall	TP	FN	FP	TN
Mean	0.831265	0.803993	0.0237545	0.78439	0.841466	0.841466	0.841466	0.891449	0.108551	0.0981674	0.901833
Median	0.833735	0.818516	0.00701794	0.779924	0.844117	0.844117	0.844117	0.885356	0.114644	0.0960967	0.903903
Variance	0.0423216	0.0674163	0.0346457	0.0403191	0.0397889	0.0397889	0.0397889	0.0293196	0.0293196	0.0238059	0.0238059
Performance for Random
Statistic	median accuracy	mean accuracy	var accuracy	noise accuracy	F1	Precision	Recall	TP	FN	FP	TN
Mean	0.831265	0.803993	0.0237545	0.78439	0.841466	0.841466	0.841466	0.891449	0.108551	0.0981674	0.901833
Median	0.833735	0.818516	0.00701794	0.779924	0.844117	0.844117	0.844117	0.885356	0.114644	0.0960967	0.903903
Variance	0.0423216	0.0674163	0.0346457	0.0403191	0.0397889	0.0397889	0.0397889	0.0293196	0.0293196	0.0238059	0.0238059
Performance for Fibrils
Statistic	median accuracy	mean accuracy	var accuracy	noise accuracy	F1 accuracy	Precision	Recall	TP	FN	FP	TN
Mean	0.933101	0.814991	0.0879785	0.98134	0.972975	0.972975	0.972975	0.965377	0.0346231	0.0175006	0.982499
Median	0.939714	0.822824	0.0939036	0.981858	0.97525	0.97525	0.97525	0.970384	0.0296161	0.0173638	0.982636
Variance	0.0184815	0.0622471	0.0393163	0.00530866	0.00967765	0.00967765	0.00967765	0.0332346	0.0332346	0.00322545	0.00322545

## Sheet: Fingerprints for Fig 3
All features for simulated data with intentional noise
x_ratio	y_ratio	ratio_sym	x_dist_ratio	y_dist_ratio	Area	Density	Cut_distance	Mean_k	Median_k	k_max	L_s_d	L_s_path	L_s_step	L_s_mean	L_s_median	L_l_max	L_s_effectiveness	L_s_ratio	L_l_d	L_l_path	L_l_step	L_l_mean	L_l_median	L_l_effectiveness	L_l_ratio	Ls_ll_d_ratio	Ls_ll_path_ratio	State_diff	mu_1	sig_1	w_1	mu_2	sig_2	w_2	mu_3	sig_3	w_3	mu_4	sig_4	w_4	Variance	Circularity	Convexity	Circ_inertia	Sph_value	Pearson	Spearman	Ligand
7.53571	7.85185	59.1693	5.56515	3.56027	5.53742e+06	4.31609e-05	2922.39	123.054	123	168	9047.67	12065.7	144	83.7897	88.6586	141.376	62.8311	0.749866	8525	12474.9	158	78.955	82.0431	78.955	1.46333	1.06131	0.9672	24.6388	73.3549	9.03691	0.10587	106.283	9.37589	0.180037	122.111	7.04097	0.358173	147.271	10.6175	0.35592	1.41916	0.124057	0.390524	0.386058	0.120369	0.741269	0.646698	Fib_sim
7.16667	1.26852	9.09105	6.57912	1.26996	4.79993e+06	5.10424e-05	2225.9	77.649	83	93	12548.7	16401.5	195	84.11	82.6743	151.155	64.3525	0.765099	12548.7	16401.5	195	84.11	82.6743	84.11	1.30702	1	1	14.1739	46.3835	4.8369	0.0859948	65.0536	8.50455	0.194307	83.7308	2.27812	0.573024	88.9051	2.47211	0.146675	0.358464	0.0510207	0.641706	0.0944594	0.35718	0.200804	0.197453	Fib_sim
4.24324	4.54286	19.2764	4.70261	1.502	7.91056e+06	2.45242e-05	1481.18	53.8351	57	66	9472.2	12378.4	143	86.5625	86.916	467.786	66.2391	0.765217	9463.45	12406.2	144	86.154	86.5645	86.154	1.31096	1.00092	0.997764	10.4847	31.3504	3.15447	0.0709987	43.957	4.40462	0.173201	56.8884	2.84017	0.586847	62.8044	1.19754	0.168953	1.28835	0.118086	0.626862	0.109619	0.141553	0.912881	0.934777	Fib_sim
3.20455	3.625	11.6165	2.28583	2.77145	9.24421e+06	2.00125e-05	1172.08	69.0054	71	105	5220.03	6998.67	76	92.0878	83.0784	944.286	68.6846	0.74586	4750.87	7663.48	64	119.742	88.6398	119.742	1.61307	1.09875	0.913251	21.5811	32.8173	12.8882	0.165617	58.0056	4.75889	0.29901	77.2615	6.96959	0.295841	97.5607	4.29879	0.239532	1.04374	0.136463	0.587797	0.389155	0.267418	0.717622	0.75286	Fib_sim
3.30769	1.07407	3.55271	2.74343	1.12202	1.0921e+07	1.53832e-05	1272.54	54.8929	60.5	83	6851.69	9209.6	97	94.9443	86.5879	572.002	70.6359	0.743972	5627.91	11427	104	109.875	90.3998	109.875	2.03041	1.21745	0.805952	20.1106	17.9865	6.95825	0.100153	47.1399	9.1462	0.42881	67.2731	2.84862	0.363363	78.3185	2.21171	0.107673	0.460553	0.129365	0.594133	0.144096	0.35176	-0.00342955	-0.0746909	Fib_sim
6.17857	1.64474	10.1621	3.94552	2.24735	3.35114e+06	5.99796e-05	1436.75	73.0846	69	102	7470.9	9805.4	127	77.2078	78.4228	133.42	58.826	0.761917	7470.9	9805.4	127	77.2078	78.4228	77.2078	1.31248	1	1	22.9718	29.859	1.77834	0.074458	60.4566	7.31798	0.460251	87.9798	6.06892	0.270758	98.7745	1.64417	0.194533	0.262824	0.0810494	0.488996	0.260573	0.391949	-0.0306639	0.180498	Fib_sim
5.46341	6.57143	35.9024	3.19976	6.36931	7.2634e+06	3.64843e-05	1627.03	68.0528	69	85	11381.3	14652.7	194	75.5294	79.2154	518.869	58.6667	0.77674	10905.3	15203.3	195	77.9655	79.3085	77.9655	1.39412	1.04365	0.963786	10.146	51.1769	8.52527	0.185402	67.6943	1.91895	0.401665	72.9455	3.07683	0.268459	81.6149	1.7245	0.144474	1.55821	0.0778405	0.588726	0.0773616	0.0464308	0.956006	0.966022	Fib_sim
4.36842	4.36842	19.0831	4.32703	3.58606	9.82129e+06	2.07712e-05	2317.57	86.7157	94	102	10159	12770.6	148	86.2876	83.2327	854.436	68.642	0.795502	9280.17	14146.9	150	94.3124	85.0726	94.3124	1.52442	1.0947	0.902714	17.3237	46.044	7.34656	0.0495619	63.5459	4.17863	0.130343	83.9363	6.2985	0.300506	98.0151	2.28097	0.519588	1.2967	0.161182	0.580984	0.243148	0.172153	0.983315	0.99166	Fib_sim
4.51923	3.70492	16.7434	4.39201	1.97414	2.11948e+07	1.35411e-05	1477.7	71.8815	77	96	10219.8	13370.9	162	82.5365	81.3117	530.852	63.0852	0.764331	9005.68	15306.2	162	94.4826	82.4747	94.4826	1.69962	1.13482	0.873563	15.0591	43.5782	11.8977	0.201608	66.6716	5.25563	0.173844	77.5658	3.15477	0.350925	88.7556	3.08804	0.273624	1.03892	0.0987688	0.524651	0.112272	0.174192	0.807307	0.820782	Fib_sim
1.66667	1.24	2.06667	1.87144	1.05375	6.82056e+06	1.64209e-05	1326.14	52.9107	55.5	73	5175.26	7308.28	52	140.544	88.3583	628.665	99.5243	0.708137	4256.68	8439.66	54	156.29	90.1349	156.29	1.98269	1.2158	0.865945	17.1529	18.91	8.73756	0.111236	42.1776	3.15998	0.227968	57.7906	6.2835	0.421942	70.3686	1.75786	0.238853	0.292504	0.16091	0.605346	0.243617	0.429342	0.0294915	-0.0958759	Fib_sim
1.83784	1.83784	3.37765	1.31988	1.22016	3.08034e+07	6.81743e-06	2057.06	80.6095	86.5	118	12337.1	22127.9	117	189.127	91.8161	1402.29	105.446	0.557537	8839.37	22913.8	111	206.43	92.2005	206.43	2.59224	1.3957	0.965703	32.8983	12.8581	5.55	0.0964929	57.2311	14.3202	0.189337	87.3671	12.3856	0.46039	111.553	3.70296	0.25378	0.267523	0.127651	0.607115	0.17377	0.410253	0.0176541	0.114244	Fib_sim
3.64706	3.15789	11.517	3.81805	2.29744	4.52415e+06	3.49237e-05	1725.53	66.6709	72	81	7853.71	9713.09	109	89.111	88.3162	558.473	72.0524	0.80857	7787.73	9997.83	110	90.8893	88.5704	90.8893	1.28379	1.00847	0.971521	14.343	32.6848	4.5665	0.0453186	49.4858	4.48629	0.158657	64.6317	3.22463	0.264541	75.7139	2.59102	0.531483	1.1227	0.123788	0.551022	0.203972	0.18902	0.96912	0.985798	Fib_sim
6.61765	1.12295	7.43129	3.7378	1.22957	6.72642e+06	3.85049e-05	1584.12	95.5058	96	150	7843.91	10291.1	129	79.7761	79.5736	401.642	60.8055	0.762202	7644.96	10451.9	124	84.2893	85.3835	84.2893	1.36716	1.02602	0.98462	27.6375	56.318	10.5835	0.383007	84.6888	8.34376	0.129039	115.763	7.73929	0.210109	139.23	6.53465	0.277845	0.961384	0.0731987	0.320989	0.270428	0.175808	-0.0157963	-0.0633446	Fib_sim
3.15789	3.64706	11.517	4.27665	4.77561	2.6247e+06	6.01973e-05	1562.64	59.2658	61	75	7040.23	9338.23	119	78.4725	80.7922	245.163	59.1616	0.753914	6597.03	9364.49	117	80.0383	80.7922	80.0383	1.4195	1.06718	0.997196	9.05101	45.8712	5.35965	0.241926	60.5423	2.42234	0.430355	66.3607	2.17871	0.272785	73.0242	1.16787	0.0549349	1.26984	0.183896	0.618227	0.147248	0.169882	0.991743	0.994161	Fib_sim
4.95238	1.03252	5.11343	4.12886	1.09733	1.1879e+07	2.10456e-05	2386.59	92.312	97.5	114	11327.2	14524.5	174	83.4743	82.6514	784.993	65.0989	0.779868	9724.17	16988	170	99.9294	84.2569	99.9294	1.74699	1.16485	0.854988	17.8462	48.5312	4.81614	0.028415	67.9074	4.1448	0.153943	88.0013	6.35261	0.211631	102.07	4.78917	0.60601	0.527381	0.0873044	0.594981	0.0639966	0.304725	-0.0636109	-0.0371107	Fib_sim
7.75	1.625	12.5938	4.72872	1.39027	1.20428e+07	2.61567e-05	2729.97	121.517	129	171	9449.89	13216.8	164	80.5903	79.0622	656.915	57.6213	0.71499	9432.13	14453.6	174	83.0665	82.9826	83.0665	1.53238	1.00188	0.914433	30.3087	76.3863	9.30679	0.345231	108.554	12.1002	0.134813	142.138	12.1779	0.257522	167.312	2.19216	0.262433	1.04617	0.106926	0.31102	0.50232	0.218525	-0.10567	0.0748909	Fib_sim
1.04286	18.8611	19.6694	1.3791	7.80832	1.8382e+07	3.88967e-05	2633.48	192.71	203	307	13488.6	16940.6	228	74.3011	78.1688	624.966	59.1604	0.796225	8738.56	26040.1	345	75.4784	79.3526	75.4784	2.9799	1.54357	0.650561	68.2044	76.9877	12.3108	0.0884135	117.4	10.0027	0.223284	204.906	31.9407	0.445091	281.601	12.7331	0.243212	1.34678	0.0974839	0.363334	0.318782	0.108206	0.00178374	-0.230798	Fib_sim
9.90323	1.66142	16.4534	4.09454	3.38763	1.04188e+07	3.24414e-05	2049.13	132.101	147.5	198	7374.15	9573.01	126	75.9763	74.645	131.855	58.525	0.770307	6615.99	11486.8	140	82.0489	82.5284	82.0489	1.73622	1.1146	0.833389	39.2847	67.4156	14.4478	0.315815	122.365	14.4641	0.161549	157.896	10.1248	0.2114	185.27	6.21384	0.311235	1.06916	0.0835683	0.342232	0.783147	0.284947	0.0864432	0.0849654	Fib_sim
2.87879	2.76471	7.959	3.49002	2.77735	2.63021e+06	4.86653e-05	1324.12	51.0938	52	66	5512.17	7440.9	91	81.7681	84.9872	284.708	60.5733	0.740793	5394.97	7555.53	90	83.9503	85.0049	83.9503	1.40048	1.02172	0.984829	8.98983	36.8802	3.13285	0.135497	43.5754	3.047	0.200076	53.4765	3.47226	0.486376	63.8497	1.30899	0.178052	1.04308	0.134299	0.540316	0.159877	0.197854	0.97907	0.980269	Fib_sim
1.9697	1.88235	3.70766	1.7935	1.25597	3.04368e+06	3.21979e-05	1353.33	53.6735	59	69	4591.55	6349.73	66	96.208	80.206	782.909	69.5689	0.723109	4544.36	6356.95	66	96.3175	80.206	96.3175	1.39887	1.01038	0.998864	9.64637	37.5552	11.5576	0.266471	49.9965	7.0481	0.250146	60.729	1.81223	0.170429	66.4943	1.5119	0.312954	0.753293	0.142923	0.596787	0.184537	0.292739	-0.881867	-0.912043	Fib_sim
17.8421	2.56219	45.7148	10.4979	1.91244	1.72007e+07	4.16262e-05	2188.26	141.908	135	245	18723.3	24883.2	323	77.0378	78.5081	319.131	57.9667	0.752445	17159.3	25278.4	322	78.5045	81.1731	78.5045	1.47316	1.09114	0.984365	45.6834	68.6482	12.0586	0.111143	92.2066	4.27092	0.271898	136.968	21.2253	0.257531	205.698	20.2581	0.359428	1.58298	0.108562	0.360958	0.287028	0.0433914	0.114023	-0.210292	Fib_sim
10.0294	10.7188	107.503	4.04366	7.22601	1.01463e+07	3.69591e-05	2174.15	113.632	118	172	11086.8	14046.8	186	75.5206	76.0219	770.282	59.6064	0.789273	3162.44	16986.8	201	84.5113	83.2268	84.5113	5.37141	3.50577	0.826928	32.0351	63.8615	11.0133	0.313891	101.905	10.772	0.18998	135.582	9.57246	0.21069	159.967	6.82916	0.285438	1.55336	0.102506	0.40314	0.293897	0.0615467	-0.655299	-0.509839	Fib_sim
7.2623	2.9685	21.5582	4.24976	1.79257	1.55366e+07	3.24395e-05	2530.78	125.091	125	190	15153.7	21814.4	287	76.0082	76.9964	481.972	52.8005	0.694668	13423.7	22537	283	79.636	76.9964	79.636	1.6789	1.12888	0.967935	34.4612	67.6785	8.45361	0.149145	99.5135	10.9024	0.22369	127.56	8.48259	0.334396	171.062	11.3581	0.292769	1.06275	0.0783157	0.322479	0.178913	0.12924	-0.234477	0.0235268	Fib_sim
[truncated: 2,233 more rows]

## Sheet: Fig_3A
ISO_FOV_Top					RAND_FOV_Mid					FIB_FOV_Bot
x	y	label	Final_label	Result_type	x	y	label	Final_label	Result_type	x	y	label	Final_label	Result_type
-2279.19	2440.16	0	-1	False negative	28633.3	-31581.4	0	-1	False negative	-20660.4	19730	0	-1	False negative
[truncated: 34,128 more rows]

## Sheet: Fig_3B
All_Type_UMAP_Embeddings					Fibril_Example_From_Embedding			Isotropic_Example_From_Embedding			Noise_Example_From_Embedding			Random_Example_From_Embedding			Fibril_Type_UMAP_Embedding					Non_Branching_Fibril_Example			Branching_Fibril_Example
[truncated: 3,035 more rows]

[truncated: 7 more sheets: Fig_3D, Fingerprints for Fig 4, Fig_4B, Fig_4D, Fig_4E, Fig_4F, Fig_4G]
